# Supplementary material for: Gut microbiome variation modulates the effects of dietary fiber on host metabolism
Source: Microbiome. 2021 May 20;9:117. doi: 10.1186/s40168-021-01061-6 (PMC8138933; doi:10.1186/s40168-021-01061-6)
Supplement: Supplementary file 18 — Additional file 17: Table S1. Diets used in the study. [file 40168_2021_1061_MOESM18_ESM.xlsx]

## Sheet: Sheet1
Table S1. Diets used in the study
Cellulose (g/Kg)		Inulin (g/Kg)		Pectin (g/Kg)		Assorted fiber (g/Kg)
Casein	200	Casein	200	Casein	200	Casein	200
L-Cystine	3	L-Cystine	3	L-Cystine	3	L-Cystine	3
AMIOCA (Waxy Maize Starch), CS	237.72	AMIOCA (Waxy Maize Starch), CS	220.72	AMIOCA (Waxy Maize Starch), CS	219.72	AMIOCA (Waxy Maize Starch), CS	212.52
Maltodextrin	132	Maltodextrin	132	Maltodextrin	132	Maltodextrin	132
Sucrose	100	Sucrose	100	Sucrose	100	Sucrose	100
Cellulose	100	Inulin	117	Pectin	118	Inulin	23.4
						Fructooligosaccharide (FOS), CS	21.5
						HI-MAIZE 260 (Resistant Starch), CS	33.3
						Resistant wheat starch, CS	23.5
						Pectin	23.5
Soybean Oil	85	Soybean Oil	85	Soybean Oil	85	Soybean Oil	85
Lard	85	Lard	85	Lard	85	Lard	85
Mineral Mix, AIN-93G-MX (94046)	38.5	Mineral Mix, AIN-93G-MX (94046)	38.5	Mineral Mix, AIN-93G-MX (94046)	38.5	Mineral Mix, AIN-93G-MX (94046)	38.5
Vitamin Mix, AIN-93-VX (94047)	16	Vitamin Mix, AIN-93-VX (94047)	16	Vitamin Mix, AIN-93-VX (94047)	16	Vitamin Mix, AIN-93-VX (94047)	16
Choline Bitartrate	2.75	Choline Bitartrate	2.75	Choline Bitartrate	2.75	Choline Bitartrate	2.75
TBHQ, antioxidant	0.03	TBHQ, antioxidant	0.03	TBHQ, antioxidant	0.03	TBHQ, antioxidant	0.03
