# Supplementary material for: Gut microbiome variation modulates the effects of dietary fiber on host metabolism
Source: Microbiome. 2021 May 20;9:117. doi: 10.1186/s40168-021-01061-6 (PMC8138933; doi:10.1186/s40168-021-01061-6)
Supplement: Supplementary file 19 — Additional file 18: Table S2. Statistical analysis of metabolic phenotypes in transplanted mice. [file 40168_2021_1061_MOESM19_ESM.xlsx]

## Sheet: Sheet1
Table S2. Statistical analysis of metabolic phenotypes in transplanted mice.
Phenotype	Statistical Analysis
Epididymal Fat Pad Weight (normalized by body weight)	TWO-WAY ANOVA (phenotype~ Diet*Sub)	Effect DFn DFd F p p<.05 ges
		Diet 3 55 5.385 0.003000 * 0.227
		WLS 1 55 13.508 0.000540 * 0.197
		Diet:WLS 3 55 6.802 0.000555 * 0.271
		SubA	Cellulose vs Inulin W = 41, p-value = 0.152
	WILCOXON RANK SUM TEST		Cellulose vs Pectin W = 52, p-value = 0.00373 **
			Cellulose vs Assorted fiber W = 40, p-value = 0.4418
			Inulin vs Pectin W = 37, p-value = 0.1282
			Inulin vs Assorted fiber W = 25, p-value = 0.7789
			Pectin vs Assorted fiber W = 14, p-value = 0.1206
		SubB	Cellulose vs Inulin W = 49, p-value = 0.01399 *
			Cellulose vs Pectin W = 35, p-value = 0.7984
			Cellulose vs Assorted fiber W = 76, p-value = 0.0005485 ***
			Inulin vs Pectin W = 5, p-value = 0.005905 **
			Inulin vs Assorted fiber W = 39, p-value = 0.7396
			Pectin vs Assorted fiber W = 72, p-value = 0.003062 **
Liver TG (nmol/g)	TWO-WAY ANOVA (phenotype~ Diet*Sub)	Effect DFn DFd F p p<.05 ges
		Diet 3 56 6.440 0.000799 * 0.256
		WLS 1 56 4.671 0.035000 * 0.077
		Diet:WLS 3 56 2.667 0.056000 0.125
	WILCOXON RANK SUM TEST	SubA	Cellulose vs Inulin W = 46, p-value = 0.04009
			Cellulose vs Pectin W = 41, p-value = 0.0293 *
			Cellulose vs Assorted fiber W = 55, p-value = 0.01476 *
			Inulin vs Pectin W = 25, p-value = 0.6282
			Inulin vs Assorted fiber W = 28, p-value = 1
			Pectin vs Assorted fiber W = 20, p-value = 0.662
		SubB	Cellulose vs Inulin W = 63, p-value = 0.0003108 ***
			Cellulose vs Pectin W = 45, p-value = 0.4234
			Cellulose vs Assorted fiber W = 75, p-value = 0.0008684 ***
			Inulin vs Pectin W = 17, p-value = 0.07445
			Inulin vs Assorted fiber W = 42, p-value = 0.8968
			Pectin vs Assorted fiber W = 73, p-value = 0.02202 *
Glucose (arbitrary units)	TWO-WAY ANOVA (phenotype~ Diet*Sub)	Effect DFn DFd F p p<.05 ges
		Diet 3 40 4.004 0.014 * 0.231
		WLS 1 40 1.501 0.228 0.036
		Diet:WLS 3 40 3.044 0.040 * 0.186
	WILCOXON RANK SUM TEST	SubA	Cellulose vs Inulin W = 16, p-value = 0.8182
			Cellulose vs Pectin W = 29, p-value = 0.09307
			Cellulose vs Assorted fiber W = 28, p-value = 0.132
			Inulin vs Pectin W = 29, p-value = 0.09307
			Inulin vs Assorted fiber W = 28, p-value = 0.132
			Pectin vs Assorted fiber W = 19, p-value = 0.9372
		SubB	Cellulose vs Inulin W = 36, p-value = 0.002165 **
			Cellulose vs Pectin W = 31, p-value = 0.04113 *
			Cellulose vs Assorted fiber W = 36, p-value = 0.002165 **
			Inulin vs Pectin W = 4, p-value = 0.02597 *
			Inulin vs Assorted fiber W = 15, p-value = 0.6991
			Pectin vs Assorted fiber W = 27, p-value = 0.1797
