# Supplementary material for: Gut microbiome variation modulates the effects of dietary fiber on host metabolism
Source: Microbiome. 2021 May 20;9:117. doi: 10.1186/s40168-021-01061-6 (PMC8138933; doi:10.1186/s40168-021-01061-6)
Supplement: Supplementary file 20 — Additional file 19: Table S3. Relative abundance of bacterial ASVs detected in mice. 16S rRNA gene sequence analysis of cecal samples from gnotobiotic mice colonized with SubA or SubB communities consuming one of four diets containing different types of fiber; (i) Cellulose; (ii) Inulin; (iii) Pectin; or (iv) Assorted fiber for four weeks. [file 40168_2021_1061_MOESM20_ESM.xlsx]

## Sheet: feature-table
Table S3. Relative abundance of bacterial ASVs detected in mice. 16S rRNA gene sequence analysis of cecal samples from gnotobiotic mice colonized with SubA or SubB communities consuming one of four diets containing different types of fiber; (i) Cellulose; (ii) Inulin; (iii) Pectin; or (iv) Assorted fiber.
Community	Diet	99deb3c5ecb022ec05609ebd1112a557	b15193fce14759d1c06728933e044af6	9d5054752ed33d6a22bd0f96b5618b1c	7b28c20e72c6c95b3e604f0849245770	742e1f191223f58590661de80b9d6e3b	333bbf9224442fc10cd497377d2b1d01	3b010dbd9eae72a79f11af5d24eb3ca3	836cd5ea357ad392c00a7e48d921be1d	00a96fbd0ac34bfd245f9c24f8737f7d	d76d59ec71de0e3b22da0c9cd564d41a	b7e5e417da183df1d5cb33a51a10991d	9e3226efaf559eb14a478f880462cb8a	7eb7e0a0f11063aedff53f4b38a31b59	f479c23321346918723839e33a3544f4	f09b6ee752454bc944448e79c63d441d	bf611493002f5918a68778bde2def567	08bd43071a06abf56df235fca6655bea	5f8d35126b0a7321413d21487ec72b73	d114fb4c335125128be28401522dd41a	27f098662c8f87b4aaff903d9c0f28d3	3955270229e2e147050222701726b606	05dbbf0301a9625e1f1a41470a92f7fe	e4ef1c7b616eb842c0ff7a327e83bd76	dbcdaca3ee9e9fe75d8829e87b8551dc	5a6c87d6a4eb5e114959f6192f29b641	b0e56c25ca193e27096e8fb4eb560eee	824b9c5e131ccef5ab3286cfde31640c	c67445ed68d61f49e41b7bdd1de019fb	15cfeb62055743aacb7f78e9aa86accd	47f770032218f91b352999ff1f663807	9908fffab7ed4f3bec44cda2f5084d49	1b8dec58597978264025b9eba656ffb5	9d88acce7b2f13b58bf95d2f17ec8c2f	4a9d619121f60f22b17fd67136eca047	d46e2205f0c6ecf67b51f83d111c509c	76b39e86c95e0c7dd8b9c57b974f6532	f5f5e0da89730462abaf6301a9557193	da8644094f1d480f3b3a6a03a7027ab4	8d1761da3df16fe43e34eea0112ba8fd	782a79a0725adc6ac22fc1fd15933a12	8e2daae0f076acb2d186378cb883210a	d8e7f9181e4d5a4a6453e9ca9996a43f	67a0fb4656443a145f3e8068e761faef	9639a3291729a3758207b47715d9205f	67e8859e108281ee7971084bfa759522	099e18bb9f8673a2b9d8f2c6ba63037c	412b0b2c43975195a230e493a7a2b763	acf09e78b337fd51b09606fabf09493e
SubA	Assorted Fiber	1644	7906	0	0	7491	0	3952	4448	0	0	1230	0	0	651	6649	1617	0	954	565	0	0	31	0	0	0	0	735	3019	0	227	0	0	0	0	1656	2009	0	139	1139	0	355	25	0	0	440	0	0	0
SubA	Assorted Fiber	795	8887	0	0	7371	0	3728	4131	0	0	1076	0	0	358	3540	1085	0	713	280	0	0	24	0	0	0	0	543	2415	0	207	0	0	0	0	814	608	0	150	613	0	110	16	0	0	274	0	0	0
SubA	Assorted Fiber	1536	11534	0	0	10051	0	4942	6215	0	0	1771	0	0	486	7298	2541	0	1133	526	0	0	7	0	0	0	0	1354	2852	0	654	0	0	0	0	1678	2888	0	363	1098	0	0	48	0	0	940	0	0	0
SubA	Assorted Fiber	2728	9869	4224	0	1617	0	986	70	0	0	2506	0	2707	96	0	771	118	999	169	0	1725	387	0	0	0	701	108	286	0	467	885	0	0	0	143	22	0	69	75	0	235	407	631	0	203	561	0	280
SubA	Assorted Fiber	8029	4535	6011	0	4620	0	781	160	0	0	5503	0	8121	47	0	601	554	789	480	0	2627	285	0	0	0	1420	412	160	0	535	3862	0	0	0	234	51	0	50	14	0	158	573	1851	0	254	1780	0	339
SubA	Assorted Fiber	4000	8012	5617	0	4063	0	1620	722	0	0	3796	0	5479	239	0	1100	241	1152	334	0	2172	408	0	0	0	1383	552	306	0	776	2274	0	0	0	192	69	0	45	16	0	402	701	1273	0	303	1178	0	396
SubA	Assorted Fiber	3861	3439	4009	0	3225	0	543	125	0	0	3874	0	7557	65	0	659	502	528	254	0	1980	305	0	0	0	806	243	221	0	459	1465	0	0	0	115	63	0	65	77	0	199	420	1788	0	200	1578	0	225
SubA	Assorted Fiber	4493	4691	4840	0	3055	0	992	175	0	0	3429	0	5704	85	0	662	466	350	185	0	1896	278	0	0	0	642	226	155	0	298	2518	0	0	0	151	51	0	46	33	0	257	341	1298	0	188	1270	0	262
SubB	Assorted Fiber	4734	0	2755	2747	0	5004	0	1845	2568	90	0	4507	0	145	0	1959	698	0	156	621	0	0	443	413	1269	18	0	243	260	0	904	1898	548	507	10	630	2657	131	0	689	0	48	0	266	0	0	242	0
SubB	Assorted Fiber	5826	0	3603	5441	0	2278	0	1511	492	0	0	7615	0	334	0	2267	653	0	210	513	0	0	454	590	1109	7	0	474	376	0	1915	1487	0	0	0	527	0	187	0	188	0	78	0	0	0	0	316	0
SubB	Assorted Fiber	3240	0	3059	3886	0	6570	0	2339	3481	179	0	6577	0	85	0	1062	879	14	295	692	0	0	490	641	1891	16	0	263	432	0	1134	2588	1030	962	0	826	1937	90	0	707	0	114	0	304	0	0	456	0
SubB	Assorted Fiber	5019	0	3148	3460	0	4645	0	2139	3100	66	0	6580	0	139	0	652	573	0	132	277	0	0	352	305	639	16	0	537	290	0	1312	2122	75	66	0	732	1292	148	0	695	0	63	0	198	0	0	190	0
SubB	Assorted Fiber	8177	0	5701	5679	0	6437	0	2684	3073	78	0	4604	0	132	0	460	1018	23	297	991	0	0	761	701	1590	23	0	526	433	0	993	3053	0	40	0	960	2487	211	0	980	0	117	0	220	0	0	661	0
SubB	Assorted Fiber	6368	0	3237	3576	0	5800	0	3896	7383	1109	0	9227	0	669	0	5803	1389	18	223	1155	0	0	1192	742	2492	0	0	478	156	1150	326	274	861	886	0	95	4106	0	0	1065	0	132	0	2758	0	0	553	0
SubB	Assorted Fiber	4042	0	2657	3422	0	3033	0	2197	5219	298	0	4479	0	342	0	2120	617	0	183	556	0	0	561	545	1331	0	0	165	55	639	241	370	55	61	4	160	950	0	0	457	0	76	0	1156	0	0	325	0
SubB	Assorted Fiber	5139	0	3631	3511	0	2644	0	2114	5386	328	0	4618	0	435	0	3427	834	0	218	820	0	0	816	759	1295	0	0	363	52	468	410	383	127	118	6	131	1635	0	0	498	0	100	0	1549	0	0	451	0
SubB	Assorted Fiber	2771	0	3088	4023	11	3445	0	2903	4154	988	0	11692	0	707	0	1912	1480	0	461	1120	0	0	728	934	1827	0	0	535	24	751	19	1333	2211	2189	49	436	0	144	0	1376	0	82	0	1946	0	0	325	0
SubB	Assorted Fiber	5956	0	5571	3879	0	3908	0	3897	6059	430	0	9391	0	680	0	5064	1657	0	240	1221	0	0	1292	840	2130	0	0	340	128	797	463	575	1490	1401	7	186	2858	36	0	970	0	107	0	2359	0	0	419	0
SubA	Cellulose	16002	1493	6565	0	3788	0	11256	2415	0	0	1206	0	258	4587	0	0	141	1309	2133	0	223	148	0	0	0	1581	4231	550	0	474	0	0	0	0	205	0	0	582	1734	0	573	177	59	0	811	61	0	2445
SubA	Cellulose	9396	181	3694	0	1729	0	9603	1711	0	0	778	0	71	2533	0	0	20	577	1237	0	91	92	0	0	0	912	3030	479	0	196	0	0	0	0	107	0	0	363	568	0	225	179	0	0	354	0	0	1090
SubA	Cellulose	11218	1560	4666	0	3107	0	7267	2487	0	0	1117	0	289	4845	0	0	201	772	1479	0	228	105	0	0	0	1059	3572	528	0	220	0	0	0	0	184	0	0	314	1466	0	498	393	69	0	573	73	0	1313
SubA	Cellulose	11635	1249	4256	0	2614	0	17406	1242	0	0	769	0	157	3858	0	0	16	1082	1646	0	157	107	0	0	0	1086	2637	666	0	214	0	0	0	0	251	0	0	488	1549	0	339	406	37	0	637	0	0	2032
SubA	Cellulose	10493	1607	3110	0	2532	0	6295	2935	0	0	1143	0	249	3473	0	0	227	700	894	0	190	82	0	0	0	1336	3186	475	0	215	0	0	0	0	194	0	0	373	1030	0	445	144	55	0	544	50	0	1810
SubA	Cellulose	4355	732	3884	0	1379	0	7512	1210	0	0	695	0	39	2611	0	0	35	341	839	0	114	97	0	0	0	682	2153	311	0	144	20	0	0	0	168	0	0	253	518	0	252	151	0	0	368	0	0	751
SubA	Cellulose	8870	1629	5300	0	2738	0	8804	1676	0	0	1051	0	58	4190	0	0	17	719	1092	0	219	186	0	0	0	1301	3475	499	0	216	10	0	0	0	222	0	0	324	1267	0	380	89	0	0	646	0	0	1405
SubA	Cellulose	8843	435	5466	0	2650	0	7838	2215	0	0	1222	0	184	4333	0	0	65	844	1057	0	278	138	0	0	0	950	3547	548	0	150	23	0	0	0	223	9	0	459	793	0	407	143	52	0	722	45	0	1547
SubB	Cellulose	367	0	7991	14221	0	434	0	871	29	4	0	50	0	650	0	0	109	0	486	1521	0	0	1238	666	0	0	0	624	27	0	0	53	1005	962	0	0	0	0	0	13	0	35	0	0	0	0	71	0
SubB	Cellulose	4046	0	8984	11423	0	435	0	1541	0	0	0	0	0	749	0	0	497	32	755	1667	0	0	1242	1129	0	0	0	143	21	54	5	115	1415	1341	5	0	0	1132	0	0	0	124	0	0	0	0	189	0
SubB	Cellulose	5869	0	10928	18916	0	1350	0	1850	807	0	0	145	0	716	0	0	654	0	1191	2114	0	0	1664	2126	0	0	0	317	37	36	9	40	1934	1930	0	0	0	1576	0	0	0	28	0	0	0	0	100	0
SubB	Cellulose	1387	0	11817	19422	0	1527	0	2170	281	9	0	107	0	887	0	0	620	1171	875	2712	0	0	2011	2111	0	0	0	558	78	26	6	33	1761	1602	0	0	0	2533	0	0	0	24	0	6	0	0	180	0
SubB	Cellulose	7421	0	4188	18792	0	1190	0	2327	448	0	0	13	0	1083	0	0	935	0	1186	3828	0	0	3385	1224	0	0	0	201	73	41	6	90	2265	2113	0	39	0	2514	0	0	0	102	0	10	0	0	183	0
SubB	Cellulose	343	0	7822	14957	0	798	0	1279	291	18	0	19	0	806	0	0	300	19	1126	2128	0	0	2611	1891	0	0	0	187	51	44	7	26	1849	1761	4	0	0	1396	0	0	0	28	0	0	0	0	106	0
SubB	Cellulose	2356	0	13073	18329	0	1090	0	1693	66	22	0	114	0	1484	0	0	219	0	1275	2678	0	0	2816	1490	0	0	0	1299	97	0	0	144	2523	2115	4	60	0	0	0	35	0	88	0	0	0	0	325	0
SubB	Cellulose	730	0	11459	16030	0	1287	0	1185	76	10	0	159	0	1787	0	0	239	0	1057	1789	0	0	1771	1235	0	0	0	776	298	0	0	84	2244	2150	8	0	0	0	0	61	0	40	0	0	0	0	189	0
SubA	Inulin	1897	30836	467	0	2293	0	2798	148	0	0	169	0	0	283	11608	1461	0	4960	554	0	0	132	0	0	0	0	17	424	0	4289	0	0	0	0	1840	2120	0	408	891	0	146	212	0	0	761	0	0	0
SubA	Inulin	2099	34893	766	0	2348	0	3647	125	0	0	227	0	0	244	10388	1496	0	3598	515	0	0	88	0	0	0	0	26	392	0	3102	0	0	0	0	1537	2102	0	203	858	0	155	297	0	0	697	0	0	0
SubA	Inulin	1901	29475	483	0	1432	0	5156	132	0	0	149	0	0	184	9747	1191	0	3408	486	0	0	109	0	0	0	0	30	217	0	2888	0	0	0	0	1623	1919	0	106	583	0	121	200	0	0	509	0	0	0
SubA	Inulin	1111	14282	405	0	918	0	2697	60	0	0	98	0	0	121	4793	604	0	1396	283	0	0	51	0	0	0	0	12	105	0	1328	0	0	0	0	609	932	0	89	308	0	77	115	0	0	283	0	0	0
SubA	Inulin	1446	21193	263	0	1487	0	2102	110	0	0	131	0	0	101	7372	798	0	1336	308	0	0	48	0	0	0	0	28	252	0	2003	0	0	0	0	367	1259	0	93	539	0	193	102	0	0	499	0	0	0
SubA	Inulin	1427	28895	810	0	2369	0	2982	63	0	0	190	0	0	307	6083	1269	0	3173	615	0	0	179	0	0	0	0	28	292	0	3684	0	0	0	0	3129	1898	0	250	852	0	0	282	0	0	676	0	0	0
SubA	Inulin	891	28274	0	0	1906	0	2675	408	0	0	156	0	0	179	8610	2287	0	2108	367	0	0	104	0	0	0	0	23	860	0	4020	0	0	0	0	917	3504	0	384	594	0	0	75	0	0	699	0	0	0
SubB	Inulin	173	0	2946	5905	0	8562	0	250	3761	2158	0	14040	0	330	0	2274	366	0	243	401	0	0	43	574	144	0	0	60	22	185	0	0	274	264	76	0	0	0	0	1338	0	132	0	0	0	0	310	0
SubB	Inulin	723	0	2091	7396	0	10530	0	351	4061	2300	0	13292	0	291	0	3021	298	0	221	674	0	0	105	749	96	0	0	85	33	480	0	0	305	311	229	0	0	0	0	1700	0	127	0	0	0	0	301	0
SubB	Inulin	663	0	2298	10989	0	9380	0	294	3599	2266	0	15693	0	453	0	1838	413	0	312	1020	0	0	124	1001	108	0	0	98	80	328	0	0	456	423	146	0	0	0	0	2661	0	124	0	0	0	0	416	0
SubB	Inulin	660	0	5853	5860	0	7320	0	132	4419	2473	0	9942	0	387	0	1835	503	0	361	862	0	0	209	575	39	0	0	69	51	1209	0	0	416	372	13	0	0	0	0	1585	0	102	0	0	0	0	323	0
SubB	Inulin	328	0	5916	7605	0	6901	0	257	8869	92	0	1601	0	175	0	1093	289	286	99	485	0	0	51	529	166	0	0	49	0	0	1654	0	202	161	13	0	0	0	0	0	0	112	0	0	0	0	260	0
SubB	Inulin	1304	0	6978	7257	0	9219	0	390	8138	232	0	3956	0	295	0	1961	486	720	157	785	0	0	187	750	822	0	0	43	0	0	2946	0	109	101	21	0	0	0	0	0	0	212	0	11	0	0	495	0
SubB	Inulin	834	0	4079	6816	0	6179	0	282	6726	1296	0	3576	0	169	0	1012	211	301	112	337	0	0	40	358	312	0	0	26	0	0	1269	0	49	42	11	0	0	0	0	0	0	134	0	9	0	0	251	0
SubB	Inulin	343	0	4919	7728	0	9479	0	253	6316	752	0	4747	0	248	0	1504	295	1030	251	716	0	0	22	665	202	0	0	38	15	0	2675	0	161	141	0	0	0	0	0	0	0	161	0	8	0	0	396	0
SubA	Pectin	8343	58	1072	0	320	0	658	7459	0	0	16312	0	1917	404	0	1395	1138	81	113	0	7200	107	0	0	0	382	345	451	0	150	0	0	0	0	1485	105	0	55	87	0	127	411	496	0	0	429	0	469
SubA	Pectin	5726	24	917	0	79	0	1037	6045	0	0	10845	0	815	227	0	1110	550	18	115	0	3466	41	0	0	0	134	254	229	0	63	0	0	0	0	719	118	0	21	39	0	66	250	172	0	0	153	0	281
SubA	Pectin	7093	51	904	0	97	0	1239	7458	0	0	17207	0	1489	434	0	1310	780	53	383	0	8545	29	0	0	0	343	1226	397	0	123	0	0	0	0	1751	322	0	37	93	0	197	560	368	0	317	347	0	428
SubA	Pectin	5023	67	1025	0	103	0	1452	5559	0	0	15528	0	1799	281	0	1426	643	44	252	0	5575	24	0	0	0	299	930	391	0	97	0	0	0	0	879	53	0	43	0	0	87	381	419	0	223	407	0	395
SubA	Pectin	5113	35	1141	0	133	0	662	5452	0	0	15279	0	2362	374	0	1551	538	100	228	0	6540	42	0	0	6	263	661	279	0	129	0	0	0	0	1744	71	0	58	46	0	70	467	576	0	206	553	0	359
SubA	Pectin	8947	47	3151	0	168	0	2977	8837	0	0	16968	0	2618	1183	0	2023	915	132	479	0	8305	74	0	0	0	325	860	351	0	216	0	0	0	0	1551	77	0	37	22	0	236	659	680	0	461	652	0	816
SubA	Pectin	9748	48	1442	0	125	0	1516	10773	0	0	21714	0	2165	212	0	2437	729	86	380	0	9252	40	0	0	0	460	1730	392	0	152	0	0	0	0	817	196	0	40	16	0	141	683	484	0	371	527	0	464
SubB	Pectin	11055	0	7952	2317	0	108	0	1746	2295	183	0	42	0	160	0	0	934	0	183	851	0	0	84	873	0	0	0	586	82	250	0	7141	29	35	20	2275	7459	0	0	80	0	210	0	188	0	0	290	0
SubB	Pectin	11213	0	11866	1075	0	175	0	3012	1794	88	0	1076	0	212	0	166	1050	8	125	990	0	0	165	918	0	0	0	810	219	579	0	8044	145	127	133	2783	3058	0	0	394	0	119	0	923	0	0	556	0
SubB	Pectin	4985	0	8578	1118	0	37	0	3661	2353	51	0	0	0	160	0	299	579	6	200	657	0	0	255	309	0	0	0	120	161	1122	0	2273	138	141	7	680	0	0	0	178	0	95	0	10	0	0	172	0
SubB	Pectin	12824	0	15470	3231	0	116	0	6041	2048	201	0	52	0	192	0	263	607	51	405	1013	0	0	314	1113	0	0	0	290	361	718	0	1800	87	64	111	602	0	0	0	1294	0	124	0	669	0	0	332	0
SubB	Pectin	7564	0	17146	3421	0	187	0	7807	1368	73	0	0	0	394	0	2179	1018	0	707	1530	0	0	312	807	0	20	0	82	226	1627	0	870	193	204	15	335	16	0	0	1316	0	289	0	466	0	0	401	0
SubB	Pectin	7463	0	3939	3784	0	226	0	3121	631	15	0	0	0	386	0	710	965	37	597	1183	0	0	281	1123	0	23	0	263	227	0	0	809	49	43	12	269	0	0	0	874	0	301	0	4474	0	0	409	0
SubB	Pectin	7482	0	9814	2443	0	161	0	3906	1200	99	0	0	0	350	0	872	1058	0	551	1336	0	0	256	744	0	31	0	81	128	764	0	1288	188	231	16	494	601	0	0	1106	0	358	0	1944	0	0	438	0
SubB	Pectin	5541	0	9709	3118	0	116	0	4161	593	41	0	7	0	202	0	664	561	0	423	855	0	0	93	637	0	19	0	57	129	327	0	712	20	0	0	257	95	0	0	536	0	137	0	1546	0	0	355	0
SubB	Pectin	8513	0	4356	1388	0	79	0	4539	1055	99	0	0	0	234	0	653	681	0	249	932	0	0	254	701	0	17	0	71	180	1107	0	1694	184	205	0	572	461	0	0	461	0	184	0	130	0	0	152	0
[truncated: 209 more columns]

## Sheet: taxonomy
Feature ID Taxon Confidence
9e1f282914b07cd79711ce21e7cf4aff k__Bacteria; p__Firmicutes; c__Clostridia; o__Clostridiales; f__Lachnospiraceae; g__Lachnospira; s__ 0.999999963930066
3b010dbd9eae72a79f11af5d24eb3ca3 k__Bacteria; p__Verrucomicrobia; c__Verrucomicrobiae; o__Verrucomicrobiales; f__Verrucomicrobiaceae; g__Akkermansia; s__muciniphila 0.999999999999702
d5b5d5a610684881626be875670032dd k__Bacteria; p__Firmicutes; c__Bacilli; o__Lactobacillales; f__Streptococcaceae; g__Lactococcus 0.852393072931007
4a4230232fbfa3b8cfd2cae77dc6feac k__Bacteria; p__Actinobacteria; c__Coriobacteriia; o__Coriobacteriales; f__Coriobacteriaceae; g__; s__ 0.999974040156255
1631fc98c8ddb3142bee06b4c73618e6 k__Bacteria; p__Firmicutes; c__Clostridia; o__Clostridiales; f__Lachnospiraceae; g__Blautia; s__ 0.999979835154305
b07af5f863fb0c1c6672a4b4980faa2d k__Bacteria; p__Firmicutes; c__Clostridia; o__Clostridiales; f__Lachnospiraceae 0.996966780614975
86b6975dfc0e75b95f9fda0dcb34cd78 k__Bacteria; p__Firmicutes; c__Clostridia; o__Clostridiales; f__Ruminococcaceae; g__; s__ 0.894178259255496
b688ef084b94908b405968c87b56496c k__Bacteria; p__Bacteroidetes; c__Bacteroidia; o__Bacteroidales; f__Bacteroidaceae; g__Bacteroides; s__caccae 0.75197835931475
42764707c5f0400036ee8777610a35c1 k__Bacteria; p__Firmicutes; c__Clostridia; o__Clostridiales; f__Lachnospiraceae 0.998586266343321
cb16e9b53a8802a20777d9a3ed028a83 k__Bacteria; p__Firmicutes; c__Clostridia; o__Clostridiales; f__Lachnospiraceae; g__Blautia; s__obeum 0.960429734424083
b1d7800680b5ac024997052b405b2b5e k__Bacteria; p__Firmicutes; c__Clostridia; o__Clostridiales; f__Ruminococcaceae; g__Faecalibacterium; s__prausnitzii 0.999999963024792
ad71b192343facecd54843bccb0470da k__Bacteria; p__Actinobacteria; c__Coriobacteriia; o__Coriobacteriales; f__Coriobacteriaceae 0.999999999587097
945184b6386c192c0066e0a98a154780 k__Bacteria; p__Proteobacteria; c__Gammaproteobacteria; o__Enterobacteriales; f__Enterobacteriaceae 0.999994694196338
0a68ec564e278b0246c920ad7de41880 k__Bacteria; p__Firmicutes; c__Clostridia; o__Clostridiales; f__Lachnospiraceae; g__Blautia; s__ 0.998484455482975
90172aa13aa16cc5776df1ea10660ae1 k__Bacteria; p__Firmicutes; c__Clostridia; o__Clostridiales; f__Lachnospiraceae; g__; s__ 0.99504748995319
24cccadb274fef1f88113e8f019e2a63 k__Bacteria; p__Firmicutes; c__Clostridia; o__Clostridiales; f__[Mogibacteriaceae]; g__; s__ 0.999401348022324
93eeda5f66219d13caae77ea84f66a15 k__Bacteria; p__Firmicutes; c__Clostridia; o__Clostridiales; f__Lachnospiraceae; g__Coprococcus; s__ 0.995158385486942
1f426d9b76783abb7d7d41aa88ec0252 k__Bacteria; p__Bacteroidetes; c__Bacteroidia; o__Bacteroidales; f__Bacteroidaceae; g__Bacteroides 0.75671450801829
9d583502f595e3a521989b645d50e327 k__Bacteria; p__Bacteroidetes; c__Bacteroidia; o__Bacteroidales; f__Rikenellaceae; g__; s__ 0.999999422075742
e34528ad14c087b5097669c01925644b k__Bacteria; p__Firmicutes; c__Clostridia; o__Clostridiales 0.98613064607966
c54ecd701d322d197b9000b235740969 k__Bacteria; p__Firmicutes; c__Clostridia; o__Clostridiales; f__Ruminococcaceae; g__; s__ 0.819352231210142
86480a0d17a6847e2846a11b13e880be k__Bacteria; p__Firmicutes; c__Clostridia; o__Clostridiales; f__Ruminococcaceae; g__; s__ 0.967058820614131
cf0e29b1acfd7c9cc92b326cbfc88908 k__Bacteria; p__Firmicutes; c__Clostridia; o__Clostridiales; f__Eubacteriaceae; g__Pseudoramibacter_Eubacterium; s__ 0.999999949431215
e7e9f5a903e65ac5d8b70a8e0a6e3ac3 k__Bacteria; p__Firmicutes; c__Clostridia; o__Clostridiales; f__Ruminococcaceae; g__Ruminococcus; s__ 0.721851679089247
5e581b06024ab980e25ee550e0b97247 k__Bacteria; p__Firmicutes; c__Clostridia; o__Clostridiales; f__Christensenellaceae; g__Christensenella; s__ 0.999738228159149
3e7d869a6e6a015303def8bbd620a298 k__Bacteria; p__Proteobacteria; c__Gammaproteobacteria; o__Enterobacteriales; f__Enterobacteriaceae; g__Shigella; s__flexneri 0.741505269642593
960668fcf1db313f343d84f4509c1f4b k__Bacteria; p__Firmicutes; c__Clostridia; o__Clostridiales; f__Ruminococcaceae; g__; s__ 0.894865597568273
20c46dbf387f608cfb7650f1f9ab3574 k__Bacteria; p__Firmicutes; c__Clostridia; o__Clostridiales; f__Lachnospiraceae; g__Clostridium; s__hathewayi 0.791609868034217
420f96256387d77de17ec28d160bb147 k__Bacteria; p__Firmicutes; c__Clostridia; o__Clostridiales; f__Ruminococcaceae 0.99579697050345
4cdc5b820b31c7b2c0720f917d9cd3f7 k__Bacteria; p__Firmicutes; c__Clostridia; o__Clostridiales; f__Christensenellaceae; g__; s__ 0.979228966686303
fea17f48e1092739216cf2fc3c82d98d k__Bacteria; p__Firmicutes; c__Clostridia; o__Clostridiales; f__Ruminococcaceae; g__; s__ 0.904781174076845
970061e73ce91ac85fddf205224d8322 k__Bacteria; p__Firmicutes; c__Clostridia; o__Clostridiales; f__Christensenellaceae; g__; s__ 0.999569354057092
e865f29a716e8d51f83931befa951240 k__Bacteria; p__Firmicutes; c__Erysipelotrichi; o__Erysipelotrichales; f__Erysipelotrichaceae; g__; s__ 0.999999065270781
67652554fc5b60e288a20eb09b4af3e2 k__Bacteria; p__Bacteroidetes; c__Bacteroidia; o__Bacteroidales; f__Bacteroidaceae; g__Bacteroides; s__ 0.955124693980644
df37b62e507e32409df4885c1ad2ce14 k__Bacteria; p__Bacteroidetes; c__Bacteroidia; o__Bacteroidales; f__Bacteroidaceae; g__Bacteroides; s__ 0.999983793380586
d5d0c93b3c3363257dd097ea63bd6d41 k__Bacteria; p__Firmicutes; c__Clostridia; o__Clostridiales; f__Eubacteriaceae; g__Anaerofustis; s__ 0.999999352572512
f94b14e11dfe405e48976839ca380380 k__Bacteria; p__Firmicutes; c__Clostridia; o__Clostridiales; f__Ruminococcaceae 0.999961671769952
8e2daae0f076acb2d186378cb883210a k__Bacteria; p__Firmicutes; c__Clostridia; o__Clostridiales; f__Ruminococcaceae; g__; s__ 0.980612242722467
ad83d626f16b30d5ca2cb0af4c628a63 k__Bacteria; p__Firmicutes; c__Clostridia; o__Clostridiales; f__Lachnospiraceae; g__; s__ 0.990306465054709
3955270229e2e147050222701726b606 k__Bacteria; p__Firmicutes; c__Clostridia; o__Clostridiales; f__Lachnospiraceae; g__Dorea; s__ 0.765986555628461
8b997112fbf03ecc7d044853db541cec k__Bacteria; p__Firmicutes; c__Clostridia; o__Clostridiales; f__Lachnospiraceae; g__[Ruminococcus]; s__ 0.829231276879647
1ec70eb8e10e9f67b52c0c8d56e6b5c5 k__Bacteria; p__Firmicutes; c__Clostridia; o__Clostridiales; f__Lachnospiraceae; g__; s__ 0.987420236980418
a663a01aeb4dbb88bbe0a9840e8f64dc k__Bacteria; p__Firmicutes; c__Erysipelotrichi; o__Erysipelotrichales; f__Erysipelotrichaceae; g__; s__ 0.998589952741022
7b28c20e72c6c95b3e604f0849245770 k__Bacteria; p__Verrucomicrobia; c__Verrucomicrobiae; o__Verrucomicrobiales; f__Verrucomicrobiaceae; g__Akkermansia; s__muciniphila 1
596db8ce20ae5cbfdc338a62f1bed1d9 k__Bacteria; p__Firmicutes; c__Clostridia; o__Clostridiales; f__Ruminococcaceae; g__Ruminococcus; s__ 0.99997413662636
8d5153b41e59c5ffb5a1fc080eb784cf k__Bacteria; p__Firmicutes; c__Clostridia; o__Clostridiales; f__Ruminococcaceae; g__Oscillospira; s__ 0.999598294691864
a07dbd6b81597b810de81ac0ad6caf26 k__Bacteria; p__Firmicutes; c__Clostridia; o__Clostridiales; f__Ruminococcaceae; g__; s__ 0.999742089605128
04ac8fc709b314b2eb629448f7f4b25f k__Bacteria; p__Bacteroidetes; c__Bacteroidia; o__Bacteroidales; f__Porphyromonadaceae; g__Parabacteroides; s__ 0.997824462565269
4a9d619121f60f22b17fd67136eca047 k__Bacteria; p__Bacteroidetes; c__Bacteroidia; o__Bacteroidales; f__Bacteroidaceae; g__Bacteroides 0.999999522901958
03d0319e5420b1360552b439576b2fd1 k__Bacteria; p__Firmicutes; c__Clostridia; o__Clostridiales; f__Lachnospiraceae; g__; s__ 0.923188216523578
62039d766ba3d45ba73ed31d9e6e0a92 k__Bacteria; p__Firmicutes; c__Clostridia; o__Clostridiales; f__; g__; s__ 0.741121908302851
836cd5ea357ad392c00a7e48d921be1d k__Bacteria; p__Bacteroidetes; c__Bacteroidia; o__Bacteroidales; f__Bacteroidaceae; g__Bacteroides 0.999999999976445
805c0959b90cd47bb52d9f6571c5fb6a k__Bacteria; p__Firmicutes; c__Clostridia; o__Clostridiales; f__Ruminococcaceae; g__Oscillospira; s__ 0.999884522133862
c24e0e391aa836b5eae25567c7eb89ee k__Bacteria; p__Firmicutes; c__Clostridia; o__Clostridiales; f__Lachnospiraceae; g__[Ruminococcus]; s__gnavus 0.999978200675446
ac204ff88c01fd60e7522f34e8984860 k__Bacteria; p__Firmicutes; c__Clostridia; o__Clostridiales; f__Lachnospiraceae; g__; s__ 0.908492990925557
c6c3ab4e828fb40d6e05967b7aac9338 k__Bacteria; p__Firmicutes; c__Clostridia; o__Clostridiales; f__Lachnospiraceae; g__Blautia; s__ 0.999989061567587
1b8dec58597978264025b9eba656ffb5 k__Bacteria; p__Bacteroidetes; c__Bacteroidia; o__Bacteroidales; f__Bacteroidaceae; g__Bacteroides; s__ovatus 0.999713918356513
8795c5a86013864dc11f24b89e8cdd8c k__Bacteria; p__Bacteroidetes; c__Bacteroidia; o__Bacteroidales; f__Rikenellaceae; g__; s__ 0.999999979258831
f988486a63d4556d21c79e6706847154 k__Bacteria; p__Firmicutes; c__Clostridia; o__Clostridiales; f__Lachnospiraceae 0.880720298938431
605cc047d6200f294e043f8ce6cb5af7 k__Bacteria; p__Bacteroidetes; c__Bacteroidia; o__Bacteroidales; f__[Barnesiellaceae]; g__; s__ 0.999999998909914
a7e28b3f4879359a929a0da8c8557757 k__Bacteria; p__Firmicutes; c__Clostridia; o__Clostridiales; f__Christensenellaceae; g__; s__ 0.996827476349416
d2ed5fe0443294c72f4a4dd352e80e8c k__Bacteria; p__Bacteroidetes; c__Bacteroidia; o__Bacteroidales; f__Bacteroidaceae; g__Bacteroides; s__coprophilus 0.999999929806154
4d9f6f3216399a9b4fcf708061a157dd k__Bacteria; p__Firmicutes; c__Clostridia; o__Clostridiales; f__Lachnospiraceae; g__Blautia; s__ 0.82960835118602
bf611493002f5918a68778bde2def567 k__Bacteria; p__Bacteroidetes; c__Bacteroidia; o__Bacteroidales; f__Bacteroidaceae; g__Bacteroides; s__ovatus 0.996991950435712
0b23a9d70f3b82bf32e37faebf175975 k__Bacteria; p__Firmicutes; c__Erysipelotrichi; o__Erysipelotrichales; f__Erysipelotrichaceae; g__[Eubacterium]; s__dolichum 0.99999999911229
2cb2ffb47ca3479b8cae665a014aacd6 k__Bacteria; p__Firmicutes; c__Clostridia; o__Clostridiales; f__Lachnospiraceae; g__[Ruminococcus]; s__gnavus 0.900504253501239
7df0b9aef5a8610cd096ca4f63f2abf9 k__Bacteria; p__Firmicutes; c__Clostridia; o__Clostridiales; f__; g__; s__ 0.712934763100909
1d49df56b83a383d8b998af9d148f52c k__Bacteria; p__Firmicutes; c__Clostridia; o__Clostridiales; f__Clostridiaceae; g__; s__ 0.777983349198389
96d32e0a9080b946476b289db6a57f65 k__Bacteria; p__Firmicutes; c__Clostridia; o__Clostridiales; f__Ruminococcaceae; g__Oscillospira; s__ 0.999562225573137
7eac17dba253d45b7426ebc866487e31 k__Bacteria; p__Firmicutes; c__Clostridia; o__Clostridiales; f__Lachnospiraceae; g__; s__ 0.769412911717313
149465e40c1bdbc6230588a58a4d6eb0 k__Bacteria; p__Firmicutes; c__Clostridia; o__Clostridiales; f__Ruminococcaceae; g__Ruminococcus; s__ 0.999994876866615
fc6345b4b068ee1e544f62a705b0b76e k__Bacteria; p__Firmicutes; c__Clostridia; o__Clostridiales; f__Christensenellaceae; g__; s__ 0.999564144951175
0aefb8063eaab894e5c4aa6ed1ece00c k__Bacteria; p__Firmicutes; c__Clostridia; o__Clostridiales; f__Ruminococcaceae; g__Ruminococcus; s__ 0.999655214537765
f005c8c557afa9e8ed92a77753fc6770 k__Bacteria; p__Firmicutes; c__Clostridia; o__Clostridiales; f__Lachnospiraceae; g__[Ruminococcus]; s__ 0.906401665556388
d05b9a15598061c2b797cbf4b20897bf k__Bacteria 0.99999913809343
8be9dac75adfd36649c004c8b72de91d k__Bacteria; p__Bacteroidetes; c__Bacteroidia; o__Bacteroidales; f__Bacteroidaceae; g__Bacteroides 0.999999999975402
3fb8147cdd59a7e1894ba86ecc85357a k__Bacteria; p__Bacteroidetes; c__Bacteroidia; o__Bacteroidales; f__Bacteroidaceae; g__Bacteroides; s__barnesiae 0.975427390959833
dffd7d5e83db17c6c0bce2832d77bec0 k__Bacteria; p__Actinobacteria; c__Coriobacteriia; o__Coriobacteriales; f__Coriobacteriaceae; g__Adlercreutzia; s__ 0.834131380227211
f09b6ee752454bc944448e79c63d441d k__Bacteria; p__Firmicutes; c__Clostridia; o__Clostridiales; f__Lachnospiraceae; g__Blautia; s__ 0.919732478448078
a730ef0685ea600be854be1842a6b362 k__Bacteria; p__Bacteroidetes; c__Bacteroidia; o__Bacteroidales; f__[Odoribacteraceae]; g__Odoribacter; s__ 0.999999999999986
69310a7cff9f6b902cdfd08243784ace k__Bacteria; p__Firmicutes; c__Clostridia; o__Clostridiales; f__Lachnospiraceae; g__; s__ 0.855885977289627
bc6a59a66d65219dc321649375b9be2e k__Bacteria; p__Firmicutes; c__Erysipelotrichi; o__Erysipelotrichales; f__Erysipelotrichaceae; g__[Eubacterium]; s__ 0.999941399667589
d236d783a5c2f68b8399e3bb4fa5b097 k__Bacteria; p__Firmicutes; c__Erysipelotrichi; o__Erysipelotrichales; f__Erysipelotrichaceae; g__[Eubacterium]; s__dolichum 0.724721442501721
f98dab4619ff896a9cee45a9b9ddc792 k__Bacteria; p__Firmicutes; c__Clostridia; o__Clostridiales; f__Ruminococcaceae; g__Oscillospira; s__ 0.999830854306307
fee421dd182111e1d718ac10decab1e9 k__Bacteria; p__Bacteroidetes; c__Bacteroidia; o__Bacteroidales; f__Rikenellaceae; g__; s__ 0.99625492737133
8e57504dc983371fdfda46354894a84d k__Bacteria; p__Firmicutes; c__Clostridia; o__Clostridiales; f__Lachnospiraceae; g__Blautia; s__ 0.946884953080989
7a05d905b71b37ce88602730bd3c4b95 k__Bacteria; p__Firmicutes; c__Clostridia; o__Clostridiales; f__Lachnospiraceae; g__Lachnobacterium; s__ 0.999659895466718
5edad5fe169fa3d414d60cf1f00af012 k__Bacteria; p__Firmicutes; c__Erysipelotrichi; o__Erysipelotrichales; f__Erysipelotrichaceae; g__PSB-M-3; s__ 0.966864775949668
0aacbe956f580b5c3a522f4c280c0299 k__Bacteria; p__Bacteroidetes; c__Bacteroidia; o__Bacteroidales; f__[Odoribacteraceae]; g__Butyricimonas; s__ 0.999998024164943
ab1e4aeddde9eb4e80144c135051d941 k__Bacteria; p__Firmicutes; c__Clostridia; o__Clostridiales; f__Eubacteriaceae; g__Anaerofustis; s__ 0.999999833458702
64171591970510b1ec87e97b71b6c1a5 k__Bacteria; p__Firmicutes; c__Clostridia; o__Clostridiales; f__Lachnospiraceae; g__Blautia; s__ 0.993623219435756
6ba98911efd5b1fa1cbba9f869562cce k__Bacteria; p__Synergistetes; c__Synergistia; o__Synergistales; f__Synergistaceae; g__Cloacibacillus; s__ 0.962882031360781
33762f188eb5f7c4edb64ec15a01f6f0 k__Bacteria; p__Actinobacteria; c__Coriobacteriia; o__Coriobacteriales; f__Coriobacteriaceae; g__Adlercreutzia; s__ 0.941619189365739
6616dc3bd6aeb3e26b9b2218290ea574 k__Bacteria; p__Bacteroidetes; c__Bacteroidia; o__Bacteroidales; f__Bacteroidaceae; g__Bacteroides; s__ 0.99996643253186
9908fffab7ed4f3bec44cda2f5084d49 k__Bacteria; p__Firmicutes; c__Bacilli; o__Lactobacillales; f__Enterococcaceae; g__Enterococcus; s__ 0.987204370929079
c6b90711837508687841b1d5cbff2f65 k__Bacteria; p__Firmicutes; c__Clostridia; o__Clostridiales; f__Lachnospiraceae; g__; s__ 0.870265686358343
4536af4d3171d74c5584e4aaf66ebd51 k__Bacteria; p__Firmicutes; c__Clostridia; o__Clostridiales; f__Ruminococcaceae; g__Faecalibacterium; s__prausnitzii 0.990922515736562
d563cb515f856edcfc61aa3ed89d3582 k__Bacteria; p__Firmicutes; c__Clostridia; o__Clostridiales; f__Lachnospiraceae; g__Roseburia; s__ 0.974702634666485
d0ee49f740a5abc16cf2cfff7d35fe83 k__Bacteria; p__Bacteroidetes; c__Bacteroidia; o__Bacteroidales; f__Bacteroidaceae; g__Bacteroides 0.997811631595383
2e0087722eab7ce4d6ad0144986f4d8a k__Bacteria; p__Firmicutes; c__Clostridia; o__Clostridiales; f__Lachnospiraceae 0.990014717984047
16c77ed3415d77986142e3074992f677 k__Bacteria; p__Firmicutes; c__Clostridia; o__Clostridiales; f__Lachnospiraceae; g__Dorea; s__ 0.972497410683592
a6e4ebeb9c80b47e56cab967ed467acf k__Bacteria 0.999985842926598
3b94c19ef326eea0918e1c3d244c999c k__Bacteria; p__Proteobacteria; c__Gammaproteobacteria; o__Enterobacteriales; f__Enterobacteriaceae 0.999998241010612
2d591aa40f28f8952d22863270016317 k__Bacteria; p__Firmicutes; c__Clostridia; o__Clostridiales; f__Lachnospiraceae; g__; s__ 0.875322094252206
b31d68835edbbe2d3abfa05a8d9f7f7f k__Bacteria; p__Firmicutes; c__Clostridia; o__Clostridiales; f__Ruminococcaceae; g__; s__ 0.834118798728342
1385d3a66348fae6f09b427665441492 k__Bacteria; p__Bacteroidetes; c__Bacteroidia; o__Bacteroidales; f__Bacteroidaceae; g__Bacteroides; s__ 0.917515589858265
8d1761da3df16fe43e34eea0112ba8fd k__Bacteria; p__Bacteroidetes; c__Bacteroidia; o__Bacteroidales; f__Porphyromonadaceae; g__Parabacteroides; s__ 0.999999145023661
9f891b7481aed802d2134b2602707c19 k__Bacteria; p__Proteobacteria; c__Deltaproteobacteria; o__Desulfovibrionales; f__Desulfovibrionaceae; g__Bilophila; s__ 0.997924169891273
efa231614a5eb97a385a5cae7b440348 k__Bacteria; p__Bacteroidetes; c__Bacteroidia; o__Bacteroidales; f__Rikenellaceae; g__Alistipes; s__indistinctus 0.825412367959666
e83f8e162a7974ea84b759fe8be1294d k__Bacteria; p__Proteobacteria; c__Deltaproteobacteria; o__Desulfovibrionales; f__Desulfovibrionaceae; g__Desulfovibrio 0.992491719306667
b6508672e10c994ae004f8ed630be7ed k__Bacteria; p__Firmicutes; c__Clostridia; o__Clostridiales; f__Ruminococcaceae; g__Ruminococcus; s__ 0.999895206349316
627a47cd57e504a667b9afa94e1a83d1 k__Bacteria; p__Firmicutes; c__Clostridia; o__Clostridiales; f__Ruminococcaceae; g__Faecalibacterium; s__prausnitzii 0.999999923541086
77c2dc197e6b3dbebc4ee240c6a1c559 k__Bacteria; p__Firmicutes; c__Clostridia; o__Clostridiales; f__Ruminococcaceae; g__Oscillospira; s__ 0.999995119816716
5437b935fd51797a030ebe750c7d9093 k__Bacteria; p__Firmicutes; c__Clostridia; o__Clostridiales 0.999927290018007
2c3ed27dcaae74227ccb28577447f3f4 k__Bacteria; p__Firmicutes; c__Clostridia; o__Clostridiales; f__Ruminococcaceae; g__Oscillospira; s__ 0.999376599466338
e039554b1f3ff16d39369c5b7a2d9605 k__Bacteria; p__Firmicutes; c__Clostridia; o__Clostridiales; f__Lachnospiraceae; g__Blautia; s__ 0.997619748554953
59777186ad2e0947e97615b5d6225136 k__Bacteria; p__Firmicutes; c__Clostridia; o__Clostridiales; f__Ruminococcaceae; g__Faecalibacterium; s__prausnitzii 0.999999990710663
08d070e95350c4b1dcc905e734f59bf1 k__Bacteria; p__Firmicutes; c__Clostridia; o__Clostridiales; f__Christensenellaceae; g__; s__ 0.827694206896452
e4c0919cf57836ffe76b5f157be99d04 k__Bacteria; p__Firmicutes; c__Clostridia; o__Clostridiales; f__Lachnospiraceae; g__; s__ 0.982011559085723
fb9b2e01165b968ed6df9c0f16231ebf k__Bacteria; p__Bacteroidetes 0.935459088816504
9133e14e228e8be3e047f74735f4af2e k__Bacteria; p__Bacteroidetes; c__Bacteroidia; o__Bacteroidales; f__Bacteroidaceae; g__Bacteroides 0.941722930135244
05dbbf0301a9625e1f1a41470a92f7fe k__Bacteria; p__Firmicutes; c__Clostridia; o__Clostridiales; f__Lachnospiraceae; g__Coprococcus; s__ 0.99861201400216
cccdf14d4fb3885adfcde72540a2d1b8 k__Bacteria; p__Firmicutes; c__Clostridia; o__Clostridiales; f__Lachnospiraceae; g__; s__ 0.92523406890712
39257195216afe461b742544fbc0860f k__Bacteria; p__Firmicutes; c__Clostridia; o__Clostridiales; f__Lachnospiraceae; g__Coprococcus; s__catus 0.999918427229526
d23bbe506e4ded19e9dd017b65275bab k__Bacteria; p__Firmicutes; c__Clostridia; o__Clostridiales 0.999973498041065
a6d3beca765c1e2453b658614facf89f k__Bacteria; p__Firmicutes; c__Clostridia; o__Clostridiales; f__Ruminococcaceae; g__Ruminococcus; s__ 0.980120675804821
cd5b7f7211526a4109099a6fd4b01aab k__Bacteria; p__Firmicutes; c__Clostridia; o__Clostridiales 0.984160137387453
9712b91c641f5a0f35544c055bb114c9 k__Bacteria; p__Firmicutes; c__Clostridia; o__Clostridiales; f__Lachnospiraceae; g__; s__ 0.986987558138618
9639a3291729a3758207b47715d9205f k__Bacteria; p__Firmicutes; c__Clostridia; o__Clostridiales; f__Ruminococcaceae; g__Faecalibacterium; s__prausnitzii 0.765354769552969
742e1f191223f58590661de80b9d6e3b k__Bacteria; p__Bacteroidetes; c__Bacteroidia; o__Bacteroidales; f__Rikenellaceae; g__; s__ 0.999999942029918
63bf1cd73165d97f3190397fb2cef8b9 k__Bacteria; p__Firmicutes; c__Erysipelotrichi; o__Erysipelotrichales; f__Erysipelotrichaceae; g__Holdemania; s__ 0.99998061018859
d2c11050eefbc04d86fe53803f311827 k__Bacteria; p__Firmicutes; c__Clostridia; o__Clostridiales; f__Lachnospiraceae; g__[Ruminococcus]; s__gnavus 0.99907671181593
7261cbb86534c4057d6fe54bc4232846 k__Bacteria; p__Bacteroidetes; c__Bacteroidia; o__Bacteroidales; f__[Odoribacteraceae]; g__Butyricimonas; s__ 0.999999996194816
ef1243f7818d1e35c1e968e8539173cf k__Bacteria; p__Firmicutes; c__Clostridia; o__Clostridiales; f__Ruminococcaceae; g__Anaerotruncus; s__ 0.999997012933192
ed8746a919274371bea412882a1c6bb5 k__Bacteria; p__Firmicutes; c__Clostridia; o__Clostridiales; f__Lachnospiraceae; g__Dorea; s__ 0.975511862407634
4d334598e144b1d31c0b92a301b5cc68 k__Bacteria; p__Firmicutes; c__Clostridia; o__Clostridiales; f__Lachnospiraceae; g__; s__ 0.958278161109157
0243b68c76049aa1b8c51a20333da950 k__Bacteria; p__Firmicutes; c__Clostridia; o__Clostridiales; f__; g__; s__ 0.860255483402668
6feb7b6eef25d6d31f2907c13a2de012 k__Bacteria; p__Firmicutes; c__Clostridia; o__Clostridiales; f__Lachnospiraceae 0.838749192403206
cf5c4fa2e4e5fa342d47cc68b5bc324c k__Bacteria; p__Firmicutes; c__Clostridia; o__Clostridiales; f__Ruminococcaceae; g__; s__ 0.995360208632436
504b29d7282c288d06f7f26759d3fac9 k__Bacteria; p__Firmicutes; c__Clostridia; o__Clostridiales; f__Lachnospiraceae 0.994852580897294
9e18b43f389956ba5ac3ddf810f39cb6 k__Bacteria; p__Firmicutes; c__Clostridia; o__Clostridiales; f__; g__; s__ 0.954977360841521
824b9c5e131ccef5ab3286cfde31640c k__Bacteria; p__Bacteroidetes; c__Bacteroidia; o__Bacteroidales; f__Bacteroidaceae; g__Bacteroides; s__ 0.816190949994082
3f6dce06719bb11b6b9bbb8f2c8a5644 k__Bacteria; p__Firmicutes; c__Clostridia; o__Clostridiales; f__Ruminococcaceae; g__; s__ 0.998191967851044
3ca67f6b4d1581754c805ed5cc9d9093 k__Bacteria; p__Firmicutes; c__Clostridia; o__Clostridiales; f__Lachnospiraceae; g__Coprococcus; s__ 0.871194440399289
60614520ce7378162013d9e6054a37ef k__Bacteria; p__Firmicutes; c__Clostridia; o__Clostridiales; f__Lachnospiraceae; g__; s__ 0.893634204799476
da8644094f1d480f3b3a6a03a7027ab4 k__Bacteria; p__Firmicutes; c__Clostridia; o__Clostridiales; f__Lachnospiraceae 0.996054554949141
f4cc6e4932f507b33d1335d801f54563 k__Bacteria; p__Firmicutes; c__Clostridia; o__Clostridiales; f__Lachnospiraceae; g__Dorea; s__formicigenerans 0.997159169937547
94928715987dcb9638dd5c0e8f9b20f4 k__Bacteria; p__Firmicutes; c__Clostridia; o__Clostridiales; f__; g__; s__ 0.991314933002824
e23fb079289062fac01090d43cb4fb1c k__Bacteria; p__Firmicutes; c__Clostridia; o__Clostridiales; f__Lachnospiraceae; g__; s__ 0.985596170863507
671f56cb9e843dbbacd5e8646ae48b4a k__Bacteria; p__Actinobacteria; c__Coriobacteriia; o__Coriobacteriales; f__Coriobacteriaceae; g__Collinsella 0.830916497304438
10d22a5b7973f88cbd71cac79cb7b92b k__Bacteria; p__Firmicutes; c__Clostridia; o__Clostridiales; f__Lachnospiraceae; g__; s__ 0.83650744659439
cb7c9a82654d3ef267e1738cb0fe5569 k__Bacteria; p__Firmicutes; c__Clostridia; o__Clostridiales; f__Ruminococcaceae; g__Ruminococcus; s__ 0.999987552706803
94a09d29c100dd6bdacefc22e3969783 k__Bacteria; p__Firmicutes; c__Clostridia; o__Clostridiales 0.999303855981413
8607558704b1d9cd79ba2e69e6ec926a k__Bacteria; p__Firmicutes; c__Clostridia; o__Clostridiales; f__; g__; s__ 0.734244977357895
2489471b3729e885a2c1ddaa10774d8e k__Bacteria; p__Firmicutes; c__Clostridia; o__Clostridiales; f__Ruminococcaceae 0.999724312952388
ac603e12c4b975609374395b148a0a79 k__Bacteria; p__Firmicutes; c__Clostridia; o__Clostridiales; f__Lachnospiraceae; g__Dorea; s__ 0.967041769535248
1a78539b37f0546f2a1643da51ce7636 k__Bacteria; p__Firmicutes; c__Clostridia; o__Clostridiales; f__Lachnospiraceae; g__Coprococcus; s__ 0.829399992361003
aa052f6ed7696840ff494c82879d3e1a k__Bacteria; p__Firmicutes; c__Erysipelotrichi; o__Erysipelotrichales; f__Erysipelotrichaceae; g__Holdemania; s__ 0.999985994619188
5c0eb2cc0831a4b7304ec1fa20756159 k__Bacteria; p__Firmicutes; c__Clostridia; o__Clostridiales; f__Ruminococcaceae; g__; s__ 0.990993445777461
ea7823427b5854bc784da136aa27d777 k__Bacteria; p__Firmicutes; c__Clostridia; o__Clostridiales; f__Ruminococcaceae 0.999895863631241
5d82f3c226d250eb53deadd2108187a9 k__Bacteria; p__Bacteroidetes; c__Bacteroidia; o__Bacteroidales; f__Bacteroidaceae; g__Bacteroides; s__ 0.999068757726744
ca228736334356da84bc09143c3fff05 k__Bacteria; p__Firmicutes; c__Clostridia; o__Clostridiales; f__Clostridiaceae; g__Clostridium; s__ 0.972876011126941
c7d28b7a0a9a95666a7a6df27bdd7472 k__Bacteria; p__Firmicutes; c__Clostridia; o__Clostridiales; f__Lachnospiraceae; g__Blautia; s__obeum 0.704537388134895
ef2a1531066bf60397c9df449d532d2f k__Bacteria; p__Firmicutes; c__Clostridia; o__Clostridiales; f__Ruminococcaceae 0.956455214354773
333bbf9224442fc10cd497377d2b1d01 k__Bacteria; p__Bacteroidetes; c__Bacteroidia; o__Bacteroidales; f__Bacteroidaceae; g__Bacteroides; s__uniformis 0.999872394937976
034061db75629f2f71b16186302a7e44 k__Bacteria; p__Firmicutes; c__Clostridia; o__Clostridiales; f__Ruminococcaceae 0.999977927958978
e965df61a952d83d73e7175c6941dbee k__Bacteria; p__Firmicutes; c__Clostridia; o__Clostridiales; f__Ruminococcaceae 0.999951105187524
ee1bf3ddf54c3ff0a01a5f4cf41e4930 k__Bacteria; p__Firmicutes; c__Clostridia; o__Clostridiales; f__Lachnospiraceae; g__; s__ 0.98888601268197
93fa6b08dd79175725b8ee45112057cf k__Bacteria; p__Firmicutes; c__Clostridia; o__Clostridiales; f__Lachnospiraceae 0.819334201990163
d515ae0a0b58aa13869a5966a80c98a9 k__Bacteria; p__Firmicutes; c__Clostridia; o__Clostridiales; f__Lachnospiraceae; g__; s__ 0.904027196453512
654bd3a0f2b6e57d15a2b223ea328d43 k__Bacteria; p__Firmicutes; c__Clostridia; o__Clostridiales; f__Lachnospiraceae; g__; s__ 0.862409405446697
76b39e86c95e0c7dd8b9c57b974f6532 k__Bacteria; p__Bacteroidetes; c__Bacteroidia; o__Bacteroidales; f__Bacteroidaceae; g__Bacteroides; s__ovatus 0.99967286070823
6fc35d8a96c2bdf38e56205d7a416f75 k__Bacteria; p__Firmicutes; c__Clostridia; o__Clostridiales; f__Ruminococcaceae; g__Ruminococcus; s__ 0.842467128072525
2b19b2ccca2e947dcb0c5d7e8b9fd146 k__Bacteria; p__Firmicutes; c__Clostridia; o__Clostridiales 0.989437986725484
334164936c405a514614ea9fa7953bc6 k__Bacteria; p__Bacteroidetes; c__Bacteroidia; o__Bacteroidales; f__Bacteroidaceae; g__Bacteroides 0.935309698292041
ee6f1ad3007b7380824da57876e6c8c3 k__Bacteria; p__Firmicutes; c__Clostridia; o__Clostridiales; f__Ruminococcaceae; g__; s__ 0.977414743984064
a6e4c4ae09822d8c50242ba3c625bdd3 k__Bacteria; p__Bacteroidetes; c__Bacteroidia; o__Bacteroidales; f__Prevotellaceae; g__Prevotella; s__copri 0.999999775199822
7eb7e0a0f11063aedff53f4b38a31b59 k__Bacteria; p__Firmicutes; c__Clostridia; o__Clostridiales; f__Lachnospiraceae; g__Blautia; s__ 0.969236204171138
9acebaacf6066ce06eeb2400d1d83585 k__Bacteria; p__Firmicutes; c__Clostridia; o__Clostridiales; f__Clostridiaceae; g__Clostridium; s__perfringens 0.99985144573453
543368bb190f65290ff2cad4e31edbd4 k__Bacteria; p__Firmicutes; c__Clostridia; o__Clostridiales 0.997472386367603
6f980c6f3f2ffefd2013c721461cc1c6 k__Bacteria; p__Firmicutes; c__Erysipelotrichi; o__Erysipelotrichales; f__Erysipelotrichaceae; g__Holdemania; s__ 0.999991620914148
756e9c33696716a5484135c832f18f12 k__Bacteria; p__Firmicutes; c__Clostridia; o__Clostridiales; f__Ruminococcaceae; g__Ruminococcus; s__ 0.999953204694054
ca72a089674006d2e9cade617df3d5d7 k__Bacteria; p__Actinobacteria; c__Coriobacteriia; o__Coriobacteriales; f__Coriobacteriaceae; g__; s__ 0.999953364223795
03b10adc566e93d23372c71edcf48b34 k__Bacteria; p__Firmicutes; c__Clostridia; o__Clostridiales; f__Ruminococcaceae; g__Ruminococcus; s__ 0.992063924555162
d900eb33f6b4bc449aab64df16ae18b2 k__Bacteria; p__Bacteroidetes; c__Bacteroidia; o__Bacteroidales; f__Bacteroidaceae; g__Bacteroides; s__ 0.945238412517094
dee2eaf881edead062fa89b8edd842b0 k__Bacteria; p__Firmicutes; c__Bacilli; o__Lactobacillales; f__Streptococcaceae; g__Lactococcus; s__ 0.924848371695859
675c847bccbc53942ebb7b8cbb4efc4d k__Bacteria; p__Bacteroidetes; c__Bacteroidia; o__Bacteroidales; f__Prevotellaceae; g__Prevotella; s__copri 0.999999832833595
9b6acfb0708fe91f75081d6801659932 k__Bacteria; p__Firmicutes; c__Clostridia; o__Clostridiales; f__[Mogibacteriaceae]; g__; s__ 0.999790578137559
4102c0c9284b080a36ae312a7b497915 k__Bacteria; p__Proteobacteria; c__Deltaproteobacteria; o__Desulfovibrionales; f__Desulfovibrionaceae; g__Desulfovibrio; s__ 0.999798709755188
b6ecd20f301035741915d6c32bda2410 k__Bacteria; p__Firmicutes; c__Clostridia; o__Clostridiales; f__Veillonellaceae; g__Dialister; s__ 0.999999975364361
b949f168a5739a484df478de9f4f1732 k__Bacteria; p__Bacteroidetes; c__Bacteroidia; o__Bacteroidales; f__[Barnesiellaceae]; g__; s__ 0.999999995900694
0e4a2466836707da063774d048427d00 k__Bacteria; p__Firmicutes; c__Clostridia; o__Clostridiales; f__Lachnospiraceae; g__Coprococcus; s__ 0.849648547990644
36c3c3e931ebb36c143c46739b848668 k__Bacteria; p__Firmicutes; c__Clostridia; o__Clostridiales; f__Lachnospiraceae; g__Coprococcus; s__ 0.964283127294008
a0783c14cbb1ecb2352a6da27c9efc8b k__Bacteria; p__Firmicutes; c__Clostridia; o__Clostridiales; f__Ruminococcaceae; g__; s__ 0.74416411284565
2a8aea91e4fcf825e2983d6f8e66436d k__Bacteria; p__Firmicutes; c__Clostridia; o__Clostridiales; f__Ruminococcaceae; g__; s__ 0.779484120563787
b56761ed573cc85790d30a66f237f927 k__Bacteria; p__Firmicutes; c__Clostridia; o__Clostridiales; f__Lachnospiraceae; g__; s__ 0.917627278849051
18cf3f9842262f06046baf99553cb6be k__Bacteria; p__Firmicutes; c__Clostridia; o__Clostridiales 0.998108504532322
ff376ce6067337dd934fdebe0a3cf2eb k__Bacteria; p__Firmicutes; c__Clostridia; o__Clostridiales; f__Ruminococcaceae; g__Ruminococcus; s__ 0.865563386472294
3411caa9f175f114c8f2539511e85682 k__Bacteria; p__Firmicutes; c__Clostridia; o__Clostridiales; f__Ruminococcaceae; g__Oscillospira; s__ 0.99962348822922
3b4cabf8962f05db11ca9e79fa492351 k__Bacteria; p__Bacteroidetes; c__Bacteroidia; o__Bacteroidales; f__[Paraprevotellaceae]; g__Paraprevotella; s__ 0.999999999805453
ef6a209f17415ca40777d4f3e0459647 k__Bacteria; p__Bacteroidetes; c__Bacteroidia; o__Bacteroidales; f__Bacteroidaceae; g__Bacteroides; s__ovatus 0.798431390638001
c48070f3061b086b60ff32f77e0002fa k__Bacteria; p__Firmicutes; c__Clostridia; o__Clostridiales; f__Ruminococcaceae; g__Faecalibacterium; s__prausnitzii 0.998476314913377
1a84204dd7ac4fedd2e46cee0830ba80 k__Bacteria; p__Firmicutes; c__Clostridia; o__Clostridiales 0.997622388083951
22b7eb2db5b1c497a6ab7c7be3e3ec20 k__Bacteria; p__Firmicutes; c__Clostridia; o__Clostridiales; f__Lachnospiraceae; g__Dorea; s__longicatena 0.843199621847153
da1d26d90a7443d34675778207d2c227 k__Bacteria; p__Firmicutes; c__Clostridia; o__Clostridiales; f__Ruminococcaceae; g__Oscillospira; s__ 0.999687851228816
e367dacc4cf58de7164775e5899d4ab2 k__Bacteria; p__Firmicutes; c__Clostridia; o__Clostridiales; f__Ruminococcaceae; g__Ruminococcus; s__ 0.999708490410003
946363db7d411e971c2c4f49ae1b3744 k__Bacteria; p__Bacteroidetes; c__Bacteroidia; o__Bacteroidales; f__Bacteroidaceae; g__Bacteroides; s__acidifaciens 0.809587167808728
5e3856a6c2426a4e3a75e77a223333e5 k__Bacteria; p__Actinobacteria; c__Coriobacteriia; o__Coriobacteriales; f__Coriobacteriaceae; g__; s__ 0.999938178609911
b452284fca181520c11d087351ff43df k__Bacteria; p__Bacteroidetes; c__Bacteroidia; o__Bacteroidales; f__[Odoribacteraceae]; g__Butyricimonas; s__ 1
d6aca1ce3a8896b5a4ac550a4108ddd9 k__Bacteria; p__Firmicutes; c__Clostridia; o__Clostridiales; f__Ruminococcaceae; g__; s__ 0.768585809227415
8ca0b9917d926bb6241ce6e23673fce4 k__Bacteria; p__Firmicutes; c__Clostridia; o__Clostridiales; f__Lachnospiraceae; g__Blautia; s__ 0.967892383804151
6e7dcdec78c483cd8d6666e4eedccd4f k__Bacteria; p__Firmicutes; c__Clostridia; o__Clostridiales; f__Ruminococcaceae 0.999912075775104
f45e262ea9454b7631c79c0abdb6d8a7 k__Bacteria; p__Bacteroidetes; c__Bacteroidia; o__Bacteroidales; f__Rikenellaceae 0.999470042269239
f3e9d78daeea42d345080748e31ae3dd k__Bacteria; p__Firmicutes; c__Clostridia; o__Clostridiales; f__Ruminococcaceae; g__Oscillospira; s__ 0.999964039720005
8d7e1465fbc2323c5155ea4c76dd520c k__Bacteria; p__Firmicutes; c__Clostridia; o__Clostridiales; f__Ruminococcaceae; g__Ruminococcus; s__ 0.999774710696692
99deb3c5ecb022ec05609ebd1112a557 k__Bacteria; p__Bacteroidetes; c__Bacteroidia; o__Bacteroidales; f__Bacteroidaceae; g__Bacteroides; s__ 0.999998708549891
9775e74b4608fc36ce4f44d0d78c27ad k__Bacteria; p__Proteobacteria; c__Deltaproteobacteria; o__Desulfovibrionales; f__Desulfovibrionaceae; g__Desulfovibrio; s__ 0.93494905458557
c75b645c7673bfba5d403aefe379c885 k__Bacteria; p__Firmicutes; c__Clostridia; o__Clostridiales; f__Ruminococcaceae 0.886932138017832
20a97f148379ed49b0db90924600832c k__Bacteria; p__Actinobacteria; c__Coriobacteriia; o__Coriobacteriales; f__Coriobacteriaceae; g__Eggerthella; s__lenta 0.999999906081602
1a7a9d14747af9f14fcdabdef2549a77 k__Bacteria; p__Firmicutes; c__Clostridia; o__Clostridiales; f__Ruminococcaceae; g__Oscillospira; s__ 0.894987187990214
ea00763b3eff28e6e109d14cb2cff8d5 k__Bacteria; p__Firmicutes; c__Clostridia; o__Clostridiales; f__Ruminococcaceae; g__Anaerofilum; s__ 0.999053044244369
82ce7d6661100567e07fb6a2f2b5159e k__Bacteria; p__Firmicutes; c__Clostridia; o__Clostridiales; f__Ruminococcaceae; g__Ruminococcus; s__ 0.952531267591463
c01a639562ba5a6915144b57bbb174f9 k__Bacteria; p__Firmicutes; c__Clostridia; o__Clostridiales; f__Lachnospiraceae; g__Blautia 0.974825795093487
d250e32b1e85d8340afe335d7597a80b k__Bacteria; p__Firmicutes; c__Clostridia; o__Clostridiales; f__Ruminococcaceae; g__Oscillospira; s__ 0.999990568360202
6d2f0a10e36d7589233162bd8770c228 k__Bacteria; p__Actinobacteria; c__Coriobacteriia; o__Coriobacteriales; f__Coriobacteriaceae; g__Adlercreutzia; s__ 0.885424610217729
6841defd82183690ee2bbf2de98c0dfc k__Bacteria; p__Firmicutes; c__Clostridia; o__Clostridiales; f__Lachnospiraceae; g__Blautia; s__ 0.978883308155782
69a11f927915e2a3ba1f7b9c84486527 k__Bacteria; p__Proteobacteria; c__Betaproteobacteria; o__Burkholderiales; f__Alcaligenaceae; g__Sutterella; s__ 0.999999990368309
dee463eac3a79b6208a894a74492a334 k__Bacteria; p__Firmicutes; c__Clostridia; o__Clostridiales; f__Christensenellaceae; g__; s__ 0.980555873460582
889f033ba9c5bb9a721a2c7c84816ca6 k__Bacteria; p__Firmicutes; c__Clostridia; o__Clostridiales; f__[Mogibacteriaceae]; g__; s__ 0.999995252739253
b0e56c25ca193e27096e8fb4eb560eee k__Bacteria; p__Firmicutes; c__Clostridia; o__Clostridiales; f__Lachnospiraceae 0.844679074842795
5a6c87d6a4eb5e114959f6192f29b641 k__Bacteria; p__Actinobacteria; c__Actinobacteria; o__Bifidobacteriales; f__Bifidobacteriaceae; g__Bifidobacterium; s__adolescentis 0.854652584859565
6afbda63b0750231cd586b402d745cd8 k__Bacteria; p__Firmicutes; c__Clostridia; o__Clostridiales; f__Lachnospiraceae; g__Blautia; s__ 0.996055564897175
ce560516c9223f5b78d2fefab1bec79b k__Bacteria; p__Firmicutes; c__Clostridia; o__Clostridiales; f__Ruminococcaceae; g__Ruminococcus; s__ 0.929517598671292
02b4317d07dfa2d4bcf0b885431ba6ce k__Bacteria; p__Firmicutes; c__Clostridia; o__Clostridiales; f__Lachnospiraceae; g__Blautia; s__producta 0.993877671496871
411b3bad4ddebf4afa8b512ad00f2fa9 k__Bacteria; p__Proteobacteria; c__Gammaproteobacteria; o__Enterobacteriales; f__Enterobacteriaceae; g__Shigella; s__flexneri 0.721833334437333
bd5ef8f372e09bcf6ec35825be4f053c k__Bacteria; p__Firmicutes; c__Clostridia; o__Clostridiales; f__Lachnospiraceae; g__Dorea; s__ 0.999992587331495
69659d7edd60cd37bbdc9e3bb7f77431 k__Bacteria; p__Actinobacteria; c__Coriobacteriia; o__Coriobacteriales; f__Coriobacteriaceae; g__Collinsella; s__stercoris 0.999987176133305
08e78f74d2109bad6845fd1a904cb7a8 k__Bacteria; p__Firmicutes; c__Clostridia; o__Clostridiales; f__Ruminococcaceae; g__; s__ 0.867012086150824
9cca6c1f9e93a3c138215615a7132897 k__Bacteria; p__Firmicutes; c__Clostridia; o__Clostridiales; f__Ruminococcaceae; g__; s__ 0.988739589187331
40c224bbde3afb84430a840676a0115a k__Bacteria; p__Firmicutes; c__Clostridia; o__Clostridiales 0.988291771409015
5149bdbf03de13bb38557d48d5141b87 k__Bacteria; p__Firmicutes; c__Clostridia; o__Clostridiales; f__Lachnospiraceae; g__[Ruminococcus]; s__gnavus 0.999985814922365
4fba6fef450158c1bd1cbcb5a0e8f5e5 k__Bacteria; p__Bacteroidetes; c__Bacteroidia; o__Bacteroidales; f__Prevotellaceae; g__Prevotella; s__copri 0.999999771129976
d11290f5a8d806b455f66a2c7ca1cad1 k__Bacteria; p__Firmicutes; c__Clostridia; o__Clostridiales; f__Ruminococcaceae; g__Ruminococcus; s__ 0.99844737133393
2c3b179c770eca4dd9338a4d2c137202 k__Bacteria; p__Firmicutes; c__Clostridia; o__Clostridiales; f__; g__; s__ 0.948074732240063
2724c03777afbe627457f813998c91c4 k__Bacteria; p__Firmicutes; c__Clostridia; o__Clostridiales; f__Lachnospiraceae; g__Dorea; s__ 0.838196379552023
b15193fce14759d1c06728933e044af6 k__Bacteria; p__Bacteroidetes; c__Bacteroidia; o__Bacteroidales; f__Bacteroidaceae; g__Bacteroides; s__uniformis 0.999891708294288
c465fbcf63e69937b839e7791c4cc4ec k__Bacteria; p__Firmicutes; c__Clostridia; o__Clostridiales; f__Ruminococcaceae; g__Oscillospira; s__ 0.876114705504073
dff91d3d739745c09315152e30317fcf k__Bacteria; p__Firmicutes; c__Clostridia; o__Clostridiales; f__Ruminococcaceae; g__Ruminococcus; s__ 0.753615425729175
de68af3f62b2b04e42f894e18839bb57 k__Bacteria; p__Firmicutes; c__Erysipelotrichi; o__Erysipelotrichales; f__Erysipelotrichaceae; g__; s__ 0.992575144471012
5f2a257e1d65520b416e8d7b423a9fa7 k__Bacteria; p__Firmicutes; c__Clostridia; o__Clostridiales; f__[Mogibacteriaceae]; g__; s__ 0.999991259744161
6b5c5532185593c41966b2173ea9df1c k__Bacteria; p__Firmicutes; c__Clostridia; o__Clostridiales; f__Lachnospiraceae; g__; s__ 0.9334833042233
b7e5e417da183df1d5cb33a51a10991d k__Bacteria; p__Bacteroidetes; c__Bacteroidia; o__Bacteroidales; f__Bacteroidaceae; g__Bacteroides; s__fragilis 0.898955466812215
c84d13308b8608a006759b82fcb5e4ac k__Bacteria; p__Firmicutes; c__Clostridia; o__Clostridiales; f__Lachnospiraceae; g__Blautia; s__ 0.987483423284897
7171756afdb49b243c761bf1423aa2a7 k__Bacteria; p__Firmicutes; c__Clostridia; o__Clostridiales; f__Lachnospiraceae 0.995436612242111
58bd181f757283f5a4ceebdf90ff6243 k__Bacteria; p__Firmicutes; c__Clostridia; o__Clostridiales; f__Lachnospiraceae; g__[Ruminococcus]; s__ 0.997452871054751
67e8859e108281ee7971084bfa759522 k__Bacteria; p__Firmicutes; c__Clostridia; o__Clostridiales; f__Lachnospiraceae; g__; s__ 0.950583832198301
dfba942f2d36cb6b7755f9c3b6d01ac9 k__Bacteria; p__Firmicutes; c__Clostridia; o__Clostridiales; f__Clostridiaceae; g__; s__ 0.91091166273897
8bafd5532993e27fd24da45851f0fc6c k__Bacteria; p__Firmicutes; c__Clostridia; o__Clostridiales; f__Ruminococcaceae; g__Faecalibacterium; s__prausnitzii 0.999999981698892
3b83a0f148d0e7b431b809c4b15a3995 k__Bacteria; p__Firmicutes; c__Clostridia; o__Clostridiales; f__Ruminococcaceae 0.985035481723549
27f098662c8f87b4aaff903d9c0f28d3 k__Bacteria; p__Proteobacteria; c__Deltaproteobacteria; o__Desulfovibrionales; f__Desulfovibrionaceae; g__Bilophila; s__ 0.999998932976568
e3e7c0c7f3a3d5c0bde29f19e91003ec k__Bacteria; p__Firmicutes; c__Clostridia; o__Clostridiales; f__Lachnospiraceae; g__[Ruminococcus]; s__ 0.994379752671784
f3d8a007271022bf6e3a443d7834bfbb k__Bacteria; p__Firmicutes; c__Clostridia; o__Clostridiales; f__Ruminococcaceae; g__Oscillospira; s__ 0.951076984754692
d7fab13c7275c6aa13d42177c716faab k__Bacteria; p__Bacteroidetes; c__Bacteroidia; o__Bacteroidales; f__Bacteroidaceae; g__Bacteroides; s__ 0.999999033513033
412b0b2c43975195a230e493a7a2b763 k__Bacteria; p__Bacteroidetes; c__Bacteroidia; o__Bacteroidales; f__[Barnesiellaceae]; g__; s__ 0.999999999412552
5d08d1eb4b8a0672652dd0fc0af2dcf0 k__Bacteria; p__Firmicutes; c__Clostridia; o__Clostridiales; f__Ruminococcaceae; g__Oscillospira; s__ 0.999970067915134
bed671b4676144142cebd192b690f499 k__Bacteria; p__Firmicutes; c__Clostridia; o__Clostridiales; f__Lachnospiraceae; g__Blautia; s__ 0.99962926339786
9077e387e42a4919cf86eb080e464717 k__Bacteria; p__Firmicutes; c__Clostridia; o__Clostridiales; f__Lachnospiraceae; g__; s__ 0.869961774192636
c67445ed68d61f49e41b7bdd1de019fb k__Bacteria; p__Firmicutes; c__Clostridia; o__Clostridiales; f__Lachnospiraceae; g__; s__ 0.913899251926609
8e04f77b2f9bcabb5b53beb72a13de0a k__Bacteria; p__Bacteroidetes; c__Bacteroidia; o__Bacteroidales; f__Bacteroidaceae; g__Bacteroides; s__ 0.999977793089589
923fed1e3a5c67f886eb287b585a924a k__Bacteria; p__Firmicutes; c__Clostridia; o__Clostridiales; f__Lachnospiraceae; g__Coprococcus; s__ 0.996516712958592
e889880b1157bebf05922692774ac7bb k__Bacteria; p__Firmicutes; c__Clostridia; o__Clostridiales; f__Lachnospiraceae; g__Dorea; s__ 0.99999121599846
cc310148d41118668670367fc570ab7b k__Bacteria; p__Firmicutes; c__Clostridia; o__Clostridiales; f__Ruminococcaceae 0.999999786782567
3b9d8d243b3eb5fa30dd933b0dd0b4b2 k__Bacteria; p__Firmicutes; c__Clostridia; o__Clostridiales; f__[Mogibacteriaceae]; g__Mogibacterium; s__ 0.998912675291894
6d23b1a911e94074b127424a8fb2d5ad k__Bacteria; p__Firmicutes; c__Clostridia; o__Clostridiales 0.999996940492379
61d5a39133848c5eb8d89a9dfb8f18ea k__Bacteria; p__Firmicutes; c__Clostridia; o__Clostridiales; f__Lachnospiraceae; g__Dorea; s__ 0.999984405432437
1eaa3cb7baaac3220b0606e3621afd16 k__Bacteria; p__Bacteroidetes; c__Bacteroidia; o__Bacteroidales; f__Rikenellaceae; g__; s__ 0.999863326534412
582a3efc9340062391d511f309dbb35b k__Bacteria; p__Firmicutes; c__Clostridia; o__Clostridiales; f__Lachnospiraceae 0.860582988799048
09df5bb3c1729a1a84c4afa13c3717fe k__Bacteria; p__Firmicutes; c__Clostridia; o__Clostridiales; f__Ruminococcaceae 0.800870165226828
e82c767cce54e4e3fcc22bea1c14458b k__Bacteria; p__Firmicutes; c__Clostridia; o__Clostridiales; f__Ruminococcaceae; g__Oscillospira; s__ 0.999764481962536
dbcdaca3ee9e9fe75d8829e87b8551dc k__Bacteria; p__Proteobacteria; c__Betaproteobacteria; o__Burkholderiales; f__Alcaligenaceae; g__Sutterella; s__ 0.999996442100118
6eebb297aa85ef6c9bf9f89f02fed0b2 k__Bacteria; p__Firmicutes; c__Clostridia; o__Clostridiales; f__Lachnospiraceae; g__; s__ 0.94186003360963
a333ee090a52b582e1a0e2dd776eb937 k__Bacteria; p__Firmicutes; c__Erysipelotrichi; o__Erysipelotrichales; f__Erysipelotrichaceae; g__Coprobacillus; s__ 0.990693892795759
2de0f958e30d26f04cba8d2a920bbe46 k__Bacteria; p__Firmicutes; c__Clostridia; o__Clostridiales; f__Lachnospiraceae; g__Blautia; s__ 0.998352636892023
cadc463275b821e329739dd4874b9723 k__Bacteria; p__Firmicutes; c__Erysipelotrichi; o__Erysipelotrichales; f__Erysipelotrichaceae; g__[Eubacterium]; s__biforme 0.999999999976225
a44c005174bf9d873d1da26398c1c887 k__Bacteria; p__Firmicutes; c__Clostridia; o__Clostridiales; f__Ruminococcaceae; g__Gemmiger; s__formicilis 0.713494362184248
3dbcafdc23cc47523d7200d7bd4cccab k__Bacteria; p__Firmicutes; c__Clostridia; o__Clostridiales; f__Ruminococcaceae; g__Ruminococcus; s__ 0.999949395684198
e5962e108e4014db6ada10b33311710f k__Bacteria; p__Firmicutes; c__Clostridia; o__Clostridiales; f__Lachnospiraceae 0.772577787046688
3119579cbce9c2fed692801af7b4d318 k__Bacteria; p__Firmicutes; c__Clostridia; o__Clostridiales 0.865458239936987
748c5f14c648b743ad9e4b5ebfd761ff k__Bacteria; p__Bacteroidetes; c__Bacteroidia; o__Bacteroidales; f__Bacteroidaceae; g__Bacteroides; s__ 0.951537890223604
fe2e9556767d3fd75f2f18663cc73100 k__Bacteria; p__Bacteroidetes; c__Bacteroidia; o__Bacteroidales; f__Bacteroidaceae; g__Bacteroides; s__ 0.977003505744348
794c48d1c110499dbd6338457f2ed417 k__Bacteria; p__Firmicutes; c__Clostridia; o__Clostridiales; f__Lachnospiraceae; g__; s__ 0.927520475811531
7cada1d891ae2e5952d684f47505c86d k__Bacteria; p__Firmicutes; c__Clostridia; o__Clostridiales; f__Lachnospiraceae; g__Blautia; s__ 0.999982201097418
52e2d38c91916bf0e218152fe0abdcf5 k__Bacteria; p__Firmicutes; c__Clostridia; o__Clostridiales; f__Ruminococcaceae; g__Ruminococcus; s__ 0.770411545032807
8f38c923f6837bef785027e44c761dda k__Bacteria; p__Firmicutes; c__Clostridia; o__Clostridiales 0.999468933451451
ef4c5101be00caf1e77fe4920a850a73 k__Bacteria; p__Firmicutes; c__Clostridia; o__Clostridiales; f__Lachnospiraceae; g__Clostridium 0.710361442766569
24646f903382ae52da1b45805982e09f k__Bacteria; p__Firmicutes; c__Clostridia; o__Clostridiales; f__Lachnospiraceae; g__Dorea; s__ 0.909825064220776
51ea85f428a5daaaf348c94671af386e k__Bacteria; p__Firmicutes; c__Erysipelotrichi; o__Erysipelotrichales; f__Erysipelotrichaceae; g__Coprobacillus; s__ 0.999999961699204
fa3d2114cfb8f1e6185bb490a3548733 k__Bacteria; p__Bacteroidetes; c__Bacteroidia; o__Bacteroidales; f__[Paraprevotellaceae]; g__Paraprevotella; s__ 0.999999999867626
d4454a4ebd63a8e375dadd2632588f59 k__Bacteria; p__Firmicutes; c__Clostridia; o__Clostridiales; f__Ruminococcaceae; g__Ruminococcus; s__ 0.963463316031491
97a604f0b7677461325e10432ce78290 k__Bacteria; p__Firmicutes; c__Clostridia; o__Clostridiales; f__Ruminococcaceae 0.999902778096382
859576da50cf3142bbd269f87b2545c1 k__Bacteria; p__Firmicutes; c__Clostridia; o__Clostridiales; f__Lachnospiraceae; g__; s__ 0.884023675954551
df0e3d38eec730326754d8c17a8b8efe k__Bacteria; p__Firmicutes; c__Bacilli; o__Turicibacterales; f__Turicibacteraceae; g__Turicibacter; s__ 0.999994307574413
5ba6160694776f085f65acdb5f9506f6 k__Bacteria; p__Verrucomicrobia; c__Verrucomicrobiae; o__Verrucomicrobiales; f__Verrucomicrobiaceae; g__Akkermansia; s__muciniphila 0.999937721245619
1b9ab7ba8573cbfe5f1a9f59f0b38ff4 k__Bacteria; p__Actinobacteria; c__Coriobacteriia; o__Coriobacteriales; f__Coriobacteriaceae; g__Adlercreutzia; s__ 0.99999765908309
b8f3e25d11280a9e2189700e107de07c k__Bacteria; p__Actinobacteria; c__Coriobacteriia; o__Coriobacteriales; f__Coriobacteriaceae; g__; s__ 0.996838357872968
9d2b385c3ad2c3abfa96058922b00164 k__Bacteria; p__Firmicutes; c__Clostridia; o__Clostridiales; f__Lachnospiraceae 0.886508597472955
65990c74559e4adfaa672a884ad7d464 k__Bacteria; p__Firmicutes; c__Clostridia; o__Clostridiales; f__Lachnospiraceae; g__Coprococcus; s__catus 0.996155228592122
3f9afe17105dd0c33bf41ce08824f362 k__Bacteria; p__Firmicutes; c__Clostridia; o__Clostridiales; f__Ruminococcaceae; g__; s__ 0.999356166821796
caea322863a57bb2b14c7317fa120dc4 k__Bacteria; p__Firmicutes; c__Clostridia; o__Clostridiales; f__Lachnospiraceae; g__; s__ 0.899215930530227
d20b46e3c9d79a8e49a48f112fc03d4f k__Bacteria; p__Firmicutes; c__Clostridia; o__Clostridiales; f__Peptostreptococcaceae; g__; s__ 0.996935486547331
332a6411ff00b4010ac2397f504c4695 k__Bacteria; p__Bacteroidetes; c__Bacteroidia; o__Bacteroidales; f__Rikenellaceae; g__; s__ 0.999999949767472
6d4fe16838ce84397bd418e10a2616d0 k__Bacteria; p__Firmicutes; c__Erysipelotrichi; o__Erysipelotrichales; f__Erysipelotrichaceae; g__Coprobacillus; s__ 0.999989634026203
33518e48b174ac428cb7be1a216c6c6e k__Bacteria; p__Firmicutes; c__Clostridia; o__Clostridiales; f__Lachnospiraceae; g__Coprococcus; s__ 0.999863643008134
0e2573348777e55615736ca01785b7b4 k__Bacteria; p__Firmicutes; c__Clostridia; o__Clostridiales; f__Lachnospiraceae 0.98787541298362
547ed9d63f007845c48db64ef3e5aab6 k__Bacteria; p__Bacteroidetes; c__Bacteroidia; o__Bacteroidales; f__Bacteroidaceae; g__Bacteroides; s__caccae 0.953936637147662
4912cd4c1f9a773f88a73c258c25c825 k__Bacteria; p__Firmicutes; c__Clostridia; o__Clostridiales; f__Lachnospiraceae; g__Dorea; s__ 0.996552783947031
0545208475631581b404f77c00d5b7f9 k__Bacteria; p__Bacteroidetes; c__Bacteroidia; o__Bacteroidales; f__[Odoribacteraceae]; g__Butyricimonas; s__ 1
37016b5da4cd8bc8dfed10d3ece1e01d k__Bacteria; p__Proteobacteria; c__Betaproteobacteria; o__Burkholderiales; f__Alcaligenaceae; g__Sutterella; s__ 0.999993302995819
5fbc483f79cd97d3a7253931f37c33e8 k__Bacteria; p__Firmicutes; c__Clostridia; o__Clostridiales; f__Ruminococcaceae; g__Oscillospira; s__ 0.999969162911788
b11faaa6f8bbfbe2816cb16f31a807f0 k__Bacteria; p__Firmicutes; c__Clostridia; o__Clostridiales; f__Christensenellaceae; g__; s__ 0.968024279682185
662a40a2523f7669fa865700fc74a1cf k__Bacteria; p__Firmicutes; c__Clostridia; o__Clostridiales; f__Lachnospiraceae; g__; s__ 0.97555713454245
c68f174c83cf0a429c7f170271db5733 k__Bacteria; p__Firmicutes; c__Clostridia; o__Clostridiales; f__Ruminococcaceae; g__Ruminococcus; s__ 0.999967901076313
b5c5a71372eea1709c1bff19a2f24272 k__Bacteria; p__Firmicutes; c__Clostridia; o__Clostridiales; f__; g__; s__ 0.953531391173954
f49d2848d32dfc6bda35654085f64dc0 k__Bacteria; p__Firmicutes; c__Clostridia; o__Clostridiales; f__; g__; s__ 0.932478093842068
acf09e78b337fd51b09606fabf09493e k__Bacteria; p__Firmicutes; c__Clostridia; o__Clostridiales; f__Peptococcaceae; g__rc4-4; s__ 0.999999903714458
75c5626f1cc9cc471664aeca0515774e k__Bacteria; p__Firmicutes; c__Clostridia; o__Clostridiales; f__; g__; s__ 0.865926317465079
71c741557b65664b0cb572fce880dce2 k__Bacteria; p__Firmicutes; c__Clostridia; o__Clostridiales; f__Christensenellaceae; g__; s__ 0.976281923870973
7c3d7711fd15460714ece118b35c0576 k__Bacteria; p__Firmicutes; c__Clostridia; o__Clostridiales; f__Ruminococcaceae; g__Anaerotruncus; s__ 0.999999111310953
3704e8efdf08f0e95a1dbc4611310d30 k__Bacteria; p__Firmicutes; c__Clostridia; o__Clostridiales 0.856264296063054
8aaed79d6563ff7925c774e39b662a14 k__Bacteria; p__Firmicutes; c__Clostridia; o__Clostridiales; f__Lachnospiraceae; g__Blautia 0.988047551794491
ec6732c2e0d4cf64b3d0350e7fe3defb k__Bacteria; p__Firmicutes; c__Clostridia; o__Clostridiales; f__Lachnospiraceae; g__Roseburia; s__ 0.998230300328157
008f015f75e1b7ee7a11f3596061f93b k__Bacteria; p__Firmicutes; c__Clostridia; o__Clostridiales; f__Ruminococcaceae 0.999981329673468
6851a4ee264b56be2fff4686ce269907 k__Bacteria; p__Firmicutes; c__Clostridia; o__Clostridiales; f__Lachnospiraceae; g__Coprococcus; s__ 0.999676747882056
b204a17b1a7f29074d81303d5ca68464 k__Bacteria; p__Firmicutes; c__Clostridia; o__Clostridiales; f__Ruminococcaceae; g__Anaerotruncus; s__ 0.809975836547496
10ca2135526db319f1d7436489c6fcff k__Bacteria 0.999846007966662
7a3090aa682623800304aca0da51c22c k__Bacteria; p__Firmicutes; c__Erysipelotrichi; o__Erysipelotrichales; f__Erysipelotrichaceae; g__[Eubacterium]; s__dolichum 0.999999917727894
f5300ad334ab28fa9a12aeac1dbb5609 k__Bacteria; p__Firmicutes; c__Clostridia; o__Clostridiales; f__Lachnospiraceae; g__Blautia; s__ 0.999440375441153
08bd43071a06abf56df235fca6655bea k__Bacteria; p__Firmicutes; c__Clostridia; o__Clostridiales; f__Lachnospiraceae; g__[Ruminococcus]; s__torques 0.98854111619865
06f825b512d903b9230e1a55d87359ee k__Bacteria; p__Firmicutes; c__Bacilli; o__Lactobacillales; f__Streptococcaceae; g__Streptococcus 0.999999999973249
bc070a426f7439181d199f39152e48d3 k__Bacteria; p__Firmicutes; c__Clostridia; o__Clostridiales; f__Lachnospiraceae 0.92473495190647
d8e7f9181e4d5a4a6453e9ca9996a43f k__Bacteria; p__Bacteroidetes; c__Bacteroidia; o__Bacteroidales; f__Porphyromonadaceae; g__Parabacteroides; s__ 0.999999845751117
7787fbeb24f1e235957e4e200263c804 k__Bacteria; p__Firmicutes; c__Clostridia; o__Clostridiales; f__Clostridiaceae; g__Clostridium; s__perfringens 0.999693910481079
52573485a4521e007e4c5217fc5d7c68 k__Bacteria; p__Firmicutes; c__Clostridia; o__Clostridiales; f__; g__; s__ 0.949137212539369
7eb40e9c821a22760e633a88b40d5939 k__Bacteria; p__Firmicutes; c__Clostridia; o__Clostridiales; f__Christensenellaceae; g__; s__ 0.90912103166287
b1585a374b35ada185537ca5aa946346 k__Bacteria; p__Bacteroidetes; c__Bacteroidia; o__Bacteroidales; f__Bacteroidaceae; g__Bacteroides 0.834098889784161
8c8a105de3169d2d55fcb9cfc2f52cf9 k__Bacteria; p__Firmicutes; c__Clostridia; o__Clostridiales; f__Lachnospiraceae; g__Coprococcus; s__ 0.997835439120058
f9e139cb7b3c6bb42b877e64741069b2 k__Bacteria; p__Firmicutes; c__Clostridia; o__Clostridiales; f__Ruminococcaceae; g__; s__ 0.713245615871099
1f91d1a30354e6864d30a23a2ff4388a k__Bacteria; p__Firmicutes; c__Clostridia; o__Clostridiales; f__Lachnospiraceae; g__; s__ 0.983199313560265
fbd67349783ebeacc69814257b694d56 k__Bacteria; p__Bacteroidetes; c__Bacteroidia; o__Bacteroidales; f__Bacteroidaceae; g__Bacteroides; s__ovatus 0.999751049340315
7f8775d07d3be1b84704c5680b508613 k__Bacteria; p__Firmicutes; c__Clostridia; o__Clostridiales; f__Lachnospiraceae; g__Blautia; s__producta 0.9812149275678
504efe2f63f610a0f92e8cd040e2f916 k__Bacteria; p__Firmicutes; c__Clostridia; o__Clostridiales; f__Ruminococcaceae 0.999082101987193
9484afed9f64641667938e294c07fe7c k__Bacteria; p__Firmicutes; c__Clostridia; o__Clostridiales; f__Lachnospiraceae; g__Lachnobacterium; s__ 0.999625888625834
fbd47bcedad25f5e19bae8d82a8ccc45 k__Bacteria; p__Firmicutes; c__Clostridia; o__Clostridiales; f__; g__; s__ 0.997865188240345
5c32fb63928c658fd75ec55e0911f919 k__Bacteria; p__Bacteroidetes; c__Bacteroidia; o__Bacteroidales; f__[Odoribacteraceae]; g__Butyricimonas; s__ 1
ab91da3196edced9017dcd7faab68cfd k__Bacteria; p__Firmicutes; c__Clostridia; o__Clostridiales; f__Ruminococcaceae; g__Ruminococcus; s__ 0.999406494688901
51d4f17b8dda9f7d972bf3dd0ecc4e59 k__Bacteria; p__Bacteroidetes; c__Bacteroidia; o__Bacteroidales; f__Rikenellaceae; g__; s__ 0.999999953935373
b621d4b3cca1ec89ceca12efca8a94fb k__Bacteria; p__Firmicutes; c__Clostridia; o__Clostridiales; f__; g__; s__ 0.996209982605809
4533bf5ce3fb980fcb1a62e29b3b304b k__Bacteria; p__Bacteroidetes; c__Bacteroidia; o__Bacteroidales; f__[Odoribacteraceae]; g__Butyricimonas; s__ 1
aac0099991c8518a5268b1a19a84550b k__Bacteria; p__Firmicutes; c__Clostridia; o__Clostridiales; f__Lachnospiraceae; g__Coprococcus; s__ 0.99968834263385
0a035a7ec1f4a194dd7fbda3c5660db0 k__Bacteria; p__Firmicutes; c__Clostridia; o__Clostridiales; f__Lachnospiraceae; g__; s__ 0.991663436337809
01b6c36370fba8eaa2f7a86faf4c2bcb k__Bacteria; p__Bacteroidetes; c__Bacteroidia; o__Bacteroidales; f__Bacteroidaceae; g__Bacteroides 0.999999999948598
4ac43ecbe6347d46a2ab5a31ffd64c25 k__Bacteria; p__Firmicutes; c__Clostridia; o__Clostridiales; f__Ruminococcaceae; g__Ethanoligenens; s__ 0.752178289672667
61fc26ec16120624d48b8cf78bcaa1ff k__Bacteria; p__Firmicutes; c__Clostridia; o__Clostridiales; f__Lachnospiraceae 0.73074576624068
21401b105dc53b367b8fdc0ec97a9f02 k__Bacteria; p__Proteobacteria; c__Betaproteobacteria; o__Burkholderiales; f__Alcaligenaceae; g__Sutterella; s__ 0.999999685678538
64cdad777808dde2fad9b1be7bc91b85 k__Bacteria; p__Firmicutes; c__Clostridia; o__Clostridiales; f__Lachnospiraceae; g__; s__ 0.960383445182326
e9f900358bb9297e10b9fbb1321b1e6e k__Bacteria; p__Firmicutes; c__Erysipelotrichi; o__Erysipelotrichales; f__Erysipelotrichaceae; g__; s__ 0.984400791583673
6d8e2acdae8d2510f967bfbd5ad01710 k__Bacteria; p__Firmicutes; c__Clostridia; o__Clostridiales; f__Ruminococcaceae; g__Faecalibacterium; s__prausnitzii 0.999999957549677
33b04e368873d01e5d5871b9e6c79940 k__Bacteria; p__Firmicutes; c__Clostridia; o__Clostridiales; f__Ruminococcaceae; g__Oscillospira; s__ 0.999995001011801
d46e2205f0c6ecf67b51f83d111c509c k__Bacteria; p__Proteobacteria; c__Gammaproteobacteria; o__Enterobacteriales; f__Enterobacteriaceae; g__Escherichia; s__coli 0.868823678557265
d114fb4c335125128be28401522dd41a k__Bacteria; p__Firmicutes; c__Bacilli; o__Lactobacillales; f__Streptococcaceae; g__Lactococcus; s__ 0.999997652489894
9580aa8a52ec18a4e92e701cdb595faa k__Bacteria; p__Firmicutes; c__Clostridia; o__Clostridiales; f__Clostridiaceae; g__Clostridium; s__perfringens 0.999909713343158
50c2e92f3b001c0f07a654b597605f95 k__Bacteria; p__Firmicutes; c__Clostridia; o__Clostridiales; f__Ruminococcaceae; g__Oscillospira; s__ 0.999875009084018
d49783e7800974b5f2bcce554e26072e k__Bacteria; p__Firmicutes; c__Clostridia; o__Clostridiales; f__Lachnospiraceae; g__Blautia; s__producta 0.999860616325006
0c410683e68edf42337559941e5d3018 k__Bacteria; p__Firmicutes; c__Clostridia; o__Clostridiales; f__Clostridiaceae; g__Clostridium; s__ 0.801256917945806
8e175abe6a746b8f33bae9cd7c8192bb k__Bacteria; p__Firmicutes; c__Clostridia; o__Clostridiales; f__Ruminococcaceae; g__Faecalibacterium; s__prausnitzii 0.999999988216772
67a0fb4656443a145f3e8068e761faef k__Bacteria; p__Firmicutes; c__Clostridia; o__Clostridiales; f__Lachnospiraceae; g__Blautia; s__ 0.989847971072524
cbd29978f6221d515142e341bf900fac k__Bacteria; p__Firmicutes; c__Clostridia; o__Clostridiales; f__[Mogibacteriaceae]; g__; s__ 0.999907034026461
7b25fe2a8e4d57a05ef403d1d0e831e2 k__Bacteria; p__Firmicutes; c__Clostridia; o__Clostridiales; f__Ruminococcaceae; g__Oscillospira; s__ 0.99980428481624
bea2245c01baedd6d4a6d6e4e857f9f6 k__Bacteria; p__Bacteroidetes; c__Bacteroidia; o__Bacteroidales; f__[Odoribacteraceae]; g__Butyricimonas; s__ 1
e58afbf8bd98d46b1a07fbdc9c5f39e0 k__Bacteria; p__Firmicutes; c__Clostridia; o__Clostridiales; f__Lachnospiraceae; g__; s__ 0.986805092027894
9c6701c562debb6dbcb88be93457c59e k__Bacteria; p__Bacteroidetes; c__Bacteroidia; o__Bacteroidales; f__Rikenellaceae; g__; s__ 0.998077360197443
0f7b183901acd60418685b4fe37472c7 k__Bacteria; p__Firmicutes; c__Clostridia; o__Clostridiales; f__Christensenellaceae; g__Christensenella; s__ 0.998934128487278
9f5eea39efd98c99eef7c1a14de416a2 k__Bacteria; p__Firmicutes; c__Clostridia; o__Clostridiales; f__Lachnospiraceae; g__Blautia; s__ 0.998381759961846
eeb139783378b765b72719ce6098b7ce k__Bacteria; p__Firmicutes; c__Clostridia; o__Clostridiales; f__Lachnospiraceae; g__Blautia; s__obeum 0.996762573651417
8192221ef5b49c379682e36ecb5af01e k__Bacteria; p__Firmicutes; c__Clostridia; o__Clostridiales; f__Ruminococcaceae 0.999938419337482
0bef3040eefd513a818491928ccc5699 k__Bacteria; p__Firmicutes; c__Clostridia; o__Clostridiales; f__; g__; s__ 0.790126730167319
de1e58dc4b4839c49dc701d8d7592a93 k__Bacteria; p__Firmicutes; c__Clostridia; o__Clostridiales; f__Lachnospiraceae; g__[Ruminococcus]; s__ 0.89239799314318
70745fa69950bfb64db28e3afff2b1e5 k__Bacteria; p__Firmicutes; c__Clostridia; o__Clostridiales; f__Lachnospiraceae; g__Coprococcus; s__ 0.992065463072062
8343cf4c26bb977e05e4d9c5125441ef k__Bacteria; p__Bacteroidetes; c__Bacteroidia; o__Bacteroidales; f__Porphyromonadaceae; g__Parabacteroides; s__distasonis 0.999999215846623
ad139328ba8ac39c2e5ccef543df2deb k__Bacteria; p__Firmicutes; c__Clostridia; o__Clostridiales; f__Ruminococcaceae; g__Ruminococcus; s__ 0.999941796074774
bf2ea06eb5943686cedfe9f192fa1bc7 k__Bacteria; p__Bacteroidetes; c__Bacteroidia; o__Bacteroidales; f__Porphyromonadaceae; g__Parabacteroides; s__distasonis 0.963538391559727
e8b90a03079701282ae92f7a154fc1c1 k__Bacteria; p__Firmicutes; c__Clostridia; o__Clostridiales; f__Lachnospiraceae; g__; s__ 0.923900902351698
8f8ff8009eb606b59b707de95a57cd2a k__Bacteria; p__Firmicutes; c__Clostridia; o__Clostridiales; f__Christensenellaceae; g__; s__ 0.99579973950459
2e4f2b53b856c4def6d021d01f5abb70 k__Bacteria; p__Firmicutes; c__Clostridia; o__Clostridiales; f__Lachnospiraceae; g__[Ruminococcus]; s__gnavus 0.999799205362941
f5f5e0da89730462abaf6301a9557193 k__Bacteria; p__Firmicutes; c__Clostridia; o__Clostridiales; f__Ruminococcaceae; g__Faecalibacterium; s__prausnitzii 0.99999998991963
878fc53ff6f6333a92673b700951fa1b k__Bacteria; p__Bacteroidetes; c__Bacteroidia; o__Bacteroidales; f__Porphyromonadaceae; g__Parabacteroides; s__distasonis 0.999999720173644
20bc9186d069549d7a74ca26e38bd2b3 k__Bacteria; p__Firmicutes; c__Clostridia; o__Clostridiales; f__Ruminococcaceae; g__; s__ 0.842995318885925
452e8489334d0ba0cf7eeccea28f1364 k__Bacteria; p__Firmicutes; c__Clostridia; o__Clostridiales; f__Lachnospiraceae; g__[Ruminococcus]; s__ 0.962802291226641
57f93bd298023aa9c99009b4f7fc4477 k__Bacteria; p__Bacteroidetes; c__Bacteroidia; o__Bacteroidales; f__Porphyromonadaceae; g__Parabacteroides; s__ 0.978894561258804
0df6c802966e8670279671824da4f10a k__Bacteria; p__Firmicutes; c__Bacilli; o__Lactobacillales; f__Lactobacillaceae; g__Lactobacillus; s__ 0.999997543959342
099e18bb9f8673a2b9d8f2c6ba63037c k__Bacteria; p__Firmicutes; c__Clostridia; o__Clostridiales; f__Lachnospiraceae; g__Blautia; s__ 0.933775901884487
35ffcc3b809d667286737d79670b8de5 k__Bacteria; p__Actinobacteria; c__Actinobacteria; o__Bifidobacteriales; f__Bifidobacteriaceae; g__Bifidobacterium 0.999836579885314
47f770032218f91b352999ff1f663807 k__Bacteria; p__Firmicutes; c__Clostridia; o__Clostridiales; f__Lachnospiraceae; g__; s__ 0.753216483312489
a72bc4bbcb65e31aac628de5b9a9b0af k__Bacteria; p__Firmicutes; c__Clostridia; o__Clostridiales; f__Christensenellaceae; g__; s__ 0.99954895467184
8d97332fd171f0100305a3f19a1138be k__Bacteria; p__Bacteroidetes; c__Bacteroidia; o__Bacteroidales; f__Bacteroidaceae; g__Bacteroides; s__ 0.999243229385495
bff072be6820bb768214374ffe47a137 k__Bacteria; p__Firmicutes; c__Clostridia; o__Clostridiales; f__Eubacteriaceae; g__Anaerofustis; s__ 0.999999466987873
a1f4181dee4857eb9c37b1be03b3cbea k__Bacteria; p__Firmicutes; c__Clostridia; o__Clostridiales; f__; g__; s__ 0.949655809640531
b5e0a6477e69e223d49eedc2c7c1b138 k__Bacteria; p__Firmicutes; c__Erysipelotrichi; o__Erysipelotrichales; f__Erysipelotrichaceae; g__[Eubacterium]; s__dolichum 0.999999999797723
fc64ee80d1949441d9b05760efc8618d k__Bacteria; p__Firmicutes; c__Clostridia; o__Clostridiales; f__Ruminococcaceae; g__; s__ 0.97402655340362
a248d70e41d75f4773ef7c94e831a21a k__Bacteria; p__Firmicutes; c__Clostridia; o__Clostridiales; f__Lachnospiraceae; g__Dorea; s__ 0.997200869974771
c3726591d58a1266fa84775969018cd7 k__Bacteria; p__Firmicutes; c__Clostridia; o__Clostridiales; f__Ruminococcaceae; g__Faecalibacterium; s__prausnitzii 0.999999966909002
360b8779251bfde96f1165e5202f83d6 k__Bacteria; p__Firmicutes; c__Clostridia; o__Clostridiales; f__Lachnospiraceae; g__; s__ 0.852211590677322
33deb57a51743c338407d5c7e9b6f5fd k__Bacteria; p__Firmicutes; c__Clostridia; o__Clostridiales; f__Clostridiaceae; g__SMB53; s__ 0.718175885158201
00a96fbd0ac34bfd245f9c24f8737f7d k__Bacteria; p__Firmicutes; c__Clostridia; o__Clostridiales; f__Lachnospiraceae; g__Blautia; s__obeum 0.996180370690576
55e8fd9e2a3868ef69575fcb459fc7c5 k__Bacteria; p__Firmicutes; c__Clostridia; o__Clostridiales; f__Lachnospiraceae; g__; s__ 0.910312287786226
15cfeb62055743aacb7f78e9aa86accd k__Bacteria; p__Firmicutes; c__Clostridia; o__Clostridiales; f__Lachnospiraceae 0.998994163100443
d56fd4c21346f6d694c7e638f6bdcb70 k__Bacteria; p__Firmicutes; c__Clostridia; o__Clostridiales; f__Ruminococcaceae; g__; s__ 0.731629963878337
8135beec331a8d558070c38b580e4b8e k__Bacteria; p__Firmicutes; c__Clostridia; o__Clostridiales; f__Ruminococcaceae; g__Ruminococcus; s__bromii 0.999915709831798
d00a358047dbcb9ce8d036d8f18962a7 k__Bacteria; p__Firmicutes; c__Clostridia; o__Clostridiales; f__Lachnospiraceae; g__Dorea; s__ 0.902494040531175
7ad394d61d61a814631950655009d828 k__Bacteria; p__Firmicutes; c__Clostridia; o__Clostridiales; f__Lachnospiraceae; g__Coprococcus; s__ 0.994782966375734
773d5b8dad00664fae14be58062596b7 k__Bacteria; p__Firmicutes; c__Clostridia; o__Clostridiales; f__Lachnospiraceae; g__; s__ 0.974607660840679
2c0c62ea09b2efe01bacdcbcf558d2b8 k__Bacteria; p__Firmicutes; c__Clostridia; o__Clostridiales; f__Lachnospiraceae; g__; s__ 0.992890797698048
a01206f0b17de33744bdac813c3c6eca k__Bacteria; p__Proteobacteria; c__Deltaproteobacteria; o__Desulfovibrionales; f__Desulfovibrionaceae; g__Desulfovibrio; s__ 0.999490499562358
c7ead81f79a25abc2d3bafbca2f6c960 k__Bacteria; p__Firmicutes; c__Erysipelotrichi; o__Erysipelotrichales; f__Erysipelotrichaceae; g__[Eubacterium]; s__dolichum 0.999885750738824
26fd47ccdf6e43b0ced99c820140b86c k__Bacteria; p__Bacteroidetes; c__Bacteroidia; o__Bacteroidales; f__[Odoribacteraceae]; g__Odoribacter; s__ 0.999999999981682
e42ef7c58c39c3e39802adcfc24970b3 k__Bacteria; p__Bacteroidetes; c__Bacteroidia; o__Bacteroidales; f__Bacteroidaceae; g__Bacteroides; s__caccae 0.776766370286564
782a79a0725adc6ac22fc1fd15933a12 k__Bacteria; p__Firmicutes; c__Erysipelotrichi; o__Erysipelotrichales; f__Erysipelotrichaceae; g__[Eubacterium]; s__biforme 0.999999999994415
629f41c0de31ba20f5d2b3f4c69e09c1 k__Bacteria; p__Actinobacteria; c__Coriobacteriia; o__Coriobacteriales; f__Coriobacteriaceae; g__Eggerthella; s__lenta 0.999999993201214
7938c1537e58d736d9a259b9a5f64373 k__Bacteria; p__Firmicutes; c__Clostridia; o__Clostridiales; f__Lachnospiraceae; g__Blautia; s__obeum 0.999649746451178
74b23b3dc9f25c5f2b2e603e9376b2ea k__Bacteria; p__Firmicutes; c__Clostridia; o__Clostridiales; f__Ruminococcaceae 0.990984243640798
d622c6bc1d5e3a4f0403d7d208981372 k__Bacteria; p__Firmicutes; c__Clostridia; o__Clostridiales; f__Lachnospiraceae; g__; s__ 0.909272001612278
24ab52d61bd6f296ee3a1318ea6541a3 k__Bacteria; p__Firmicutes; c__Clostridia; o__Clostridiales; f__Ruminococcaceae; g__Ruminococcus; s__ 0.999904945662088
fd44d4cb468fd7dc9b3227867714ed87 k__Bacteria; p__Bacteroidetes; c__Bacteroidia; o__Bacteroidales; f__Bacteroidaceae; g__Bacteroides; s__ 0.999995721401292
09653a83a2e569a45f03ce5d946db305 k__Bacteria; p__Firmicutes; c__Clostridia; o__Clostridiales; f__Lachnospiraceae; g__Clostridium; s__clostridioforme 0.977213686510146
be113850f984a95296ddceeb1a1d09df k__Bacteria; p__Firmicutes; c__Clostridia; o__Clostridiales; f__Lachnospiraceae; g__; s__ 0.959461122582257
9d88acce7b2f13b58bf95d2f17ec8c2f k__Bacteria; p__Bacteroidetes; c__Bacteroidia; o__Bacteroidales; f__Bacteroidaceae; g__Bacteroides 0.999999826639966
04ca162b3dd2dc7f483ab3503bc605c3 k__Bacteria; p__Firmicutes; c__Erysipelotrichi; o__Erysipelotrichales; f__Erysipelotrichaceae; g__[Eubacterium]; s__dolichum 0.999999999835069
69b90707f6f3da7941026fbe6a1597ce k__Bacteria; p__Firmicutes; c__Clostridia; o__Clostridiales; f__Lachnospiraceae; g__; s__ 0.96355442931548
506efac48dc5d5be2c0122c381639a3f k__Bacteria; p__Bacteroidetes; c__Bacteroidia; o__Bacteroidales; f__Rikenellaceae; g__; s__ 0.999999990980399
9d5054752ed33d6a22bd0f96b5618b1c k__Bacteria; p__Bacteroidetes; c__Bacteroidia; o__Bacteroidales; f__Bacteroidaceae; g__Bacteroides; s__caccae 0.999574312420095
5f25904e073fe5c114cadfde74349518 k__Bacteria; p__Firmicutes; c__Clostridia; o__Clostridiales; f__Lachnospiraceae; g__; s__ 0.99435018539735
263dd27eecec232de5af17bd4f6de61b k__Bacteria; p__Firmicutes; c__Clostridia; o__Clostridiales; f__Lachnospiraceae; g__Coprococcus; s__ 0.88153295577776
6d914a702d3c71527cfb3484a6317810 k__Bacteria; p__Bacteroidetes; c__Bacteroidia; o__Bacteroidales; f__[Odoribacteraceae]; g__Butyricimonas; s__ 1
a95c69e93b36c03971e1649191165142 k__Bacteria; p__Bacteroidetes; c__Bacteroidia; o__Bacteroidales; f__Bacteroidaceae; g__Bacteroides; s__ 0.999999240864245
c2214f5c48ce111caeeb8f928ca5b648 k__Bacteria; p__Firmicutes; c__Clostridia; o__Clostridiales; f__[Mogibacteriaceae]; g__; s__ 0.999858826285989
475e89cdefa5f7480e4904503be59941 k__Bacteria; p__Firmicutes; c__Clostridia; o__Clostridiales; f__Lachnospiraceae; g__Blautia; s__ 0.999931379525559
8538d07b8c1e8676f9b9c8c242aab14a k__Bacteria; p__Firmicutes; c__Clostridia; o__Clostridiales; f__Ruminococcaceae; g__Ruminococcus; s__ 0.984366245219629
5f8d35126b0a7321413d21487ec72b73 k__Bacteria; p__Firmicutes; c__Erysipelotrichi; o__Erysipelotrichales; f__Erysipelotrichaceae; g__[Eubacterium]; s__dolichum 0.999999999911751
a62fa6e25e8805dafe5b628529c90023 k__Bacteria; p__Firmicutes; c__Clostridia; o__Clostridiales; f__Ruminococcaceae; g__Ruminococcus; s__ 0.985157385621936
d76689ee901c3b8219aedbe9508f46ed k__Bacteria; p__Bacteroidetes; c__Bacteroidia; o__Bacteroidales; f__Rikenellaceae; g__; s__ 0.999999955768417
d894e8070b87f350a85ecae1e068f640 k__Bacteria; p__Verrucomicrobia; c__Verrucomicrobiae; o__Verrucomicrobiales; f__Verrucomicrobiaceae; g__Akkermansia; s__muciniphila 0.999999689641788
9e3226efaf559eb14a478f880462cb8a k__Bacteria; p__Firmicutes; c__Clostridia; o__Clostridiales; f__Lachnospiraceae; g__[Ruminococcus]; s__ 0.999812784560956
39f94c50ed5ba9ec7085c9c0e312c16a k__Bacteria; p__Firmicutes; c__Clostridia; o__Clostridiales; f__[Mogibacteriaceae]; g__; s__ 0.999973479251144
e4ef1c7b616eb842c0ff7a327e83bd76 k__Bacteria; p__Bacteroidetes; c__Bacteroidia; o__Bacteroidales; f__Porphyromonadaceae; g__Parabacteroides; s__ 0.999124437738437
4cbc8fb6b48dc639af2ef5895d26bc1f k__Bacteria; p__Verrucomicrobia; c__Verrucomicrobiae; o__Verrucomicrobiales; f__Verrucomicrobiaceae; g__Akkermansia; s__muciniphila 0.999999861775474
a18c0c17fce3d52dc60506e8730bc996 k__Bacteria; p__Firmicutes; c__Clostridia; o__Clostridiales; f__Ruminococcaceae; g__; s__ 0.999435779545692
b2741138ce29dc0326e71b1800246470 k__Bacteria; p__Firmicutes; c__Clostridia; o__Clostridiales; f__Lachnospiraceae; g__Blautia; s__ 0.999573617124051
6326f3883ecfa02452ebaa3af9c5d84c k__Bacteria; p__Firmicutes; c__Clostridia; o__Clostridiales; f__Lachnospiraceae; g__; s__ 0.81074556949501
a63f65ad0f7a1ffc9e5ea828e95cdd6b k__Bacteria; p__Firmicutes; c__Clostridia; o__Clostridiales; f__Lachnospiraceae; g__Blautia; s__ 0.993139754708294
1b49247d2bffd8727cd2a6bf564664d0 k__Bacteria; p__Firmicutes; c__Clostridia; o__Clostridiales 0.999919145060364
73cd1c10175eb846badd2f34bd86dd08 k__Bacteria; p__Firmicutes; c__Clostridia; o__Clostridiales; f__Ruminococcaceae; g__Oscillospira; s__ 0.999371140921688
d5278c84ceca328330b2b932c3e705bd k__Bacteria; p__Firmicutes; c__Clostridia; o__Clostridiales; f__Ruminococcaceae; g__Ruminococcus; s__ 0.998415370099617
51ec03777a15d36b193884e2ddf7a943 k__Bacteria; p__Firmicutes; c__Clostridia; o__Clostridiales; f__Clostridiaceae; g__; s__ 0.802156617749834
e2f79ddb4cd4090b3892d497381268a6 k__Bacteria; p__Firmicutes; c__Clostridia; o__Clostridiales; f__Lachnospiraceae; g__; s__ 0.897267584578376
18765e2fa0cb8e8ca820d746a3a4f12b k__Bacteria; p__Firmicutes; c__Clostridia; o__Clostridiales; f__Lachnospiraceae; g__; s__ 0.816316626936552
eba9ee95febb6ca1298519f279bf95f5 k__Bacteria; p__Firmicutes; c__Clostridia; o__Clostridiales 0.998945963720637
1c216c73b4ed074d571b19e3c95cf9b9 k__Bacteria; p__Firmicutes; c__Clostridia; o__Clostridiales; f__Ruminococcaceae; g__Ruminococcus; s__ 0.999915700065558
32c99ead10486b0b4c3cfc79c646c7e7 k__Bacteria; p__Firmicutes; c__Clostridia; o__Clostridiales; f__Lachnospiraceae 0.987188349197356
88d118e196b5b3ff809b51507b6b1fb1 k__Bacteria; p__Firmicutes; c__Clostridia; o__Clostridiales; f__Ruminococcaceae; g__Ruminococcus; s__ 0.999958920077281
61535a40adb8221483821e3984d0b1ac k__Bacteria; p__Firmicutes; c__Clostridia; o__Clostridiales; f__Lachnospiraceae; g__; s__ 0.770741305790756
6e57b32b545e72b802822e1554c70868 k__Bacteria; p__Firmicutes; c__Clostridia; o__Clostridiales; f__Lachnospiraceae; g__; s__ 0.890438919007208
9fddb3cc8a055db15d52ef3793771933 k__Bacteria; p__Firmicutes; c__Clostridia; o__Clostridiales; f__Lachnospiraceae; g__; s__ 0.722139289007456
8df31d859e0a5446b30ca0cd81ce907f k__Bacteria; p__Firmicutes; c__Clostridia; o__Clostridiales; f__Ruminococcaceae; g__Ruminococcus; s__ 0.999889456552858
de7c5e85c905ce1f3ccfd6ee7e580c8d k__Bacteria; p__Firmicutes; c__Clostridia; o__Clostridiales; f__Lachnospiraceae 0.924608409094127
3a4a246cdaf2ee7e109536faef354a46 k__Bacteria; p__Firmicutes; c__Clostridia; o__Clostridiales; f__Ruminococcaceae; g__Oscillospira; s__ 0.999503096994738
1a9df3fbbc7fc8cecec4239cf801d2fc k__Bacteria; p__Firmicutes; c__Clostridia; o__Clostridiales; f__Clostridiaceae; g__Clostridium; s__ 0.980057218333891
436a815753554d70443fef90dc861710 k__Bacteria; p__Firmicutes; c__Clostridia; o__Clostridiales; f__Lachnospiraceae; g__Blautia; s__obeum 0.996471159756604
acad20cba7e5605d347ce9d6c0f58a34 k__Bacteria; p__Firmicutes; c__Clostridia; o__Clostridiales; f__Ruminococcaceae; g__Ruminococcus; s__ 0.999983142103021
d71feb1923fa288790187009e8efa6d3 k__Bacteria; p__Firmicutes; c__Clostridia; o__Clostridiales; f__Lachnospiraceae; g__Blautia; s__ 0.99061375304278
5c68ef2fd4b94cf4e302d4c8e2ef1fe1 k__Bacteria; p__Firmicutes; c__Clostridia; o__Clostridiales; f__[Mogibacteriaceae]; g__Mogibacterium; s__ 0.998448331871824
35cbb315e019e0a8768d4b73862df415 k__Bacteria; p__Actinobacteria; c__Coriobacteriia; o__Coriobacteriales; f__Coriobacteriaceae; g__Collinsella; s__aerofaciens 0.999022684939851
e5d649f23deba36a12d2f9670cdf8e64 k__Bacteria; p__Bacteroidetes; c__Bacteroidia; o__Bacteroidales; f__Porphyromonadaceae; g__Parabacteroides; s__distasonis 0.999716667329304
d1a75593a480570277f05ec729b865de k__Bacteria; p__Firmicutes; c__Clostridia; o__Clostridiales; f__Lachnospiraceae; g__[Ruminococcus]; s__gnavus 0.999961489836876
88c05b7311f827cfe58a01e141e361cc k__Bacteria; p__Firmicutes; c__Clostridia; o__Clostridiales; f__Lachnospiraceae; g__; s__ 0.975281306440764
3120660c883750285d85c12f7d898f67 k__Bacteria; p__Firmicutes; c__Clostridia; o__Clostridiales; f__Ruminococcaceae; g__Oscillospira; s__ 0.999982230036428
e1f30b1b47f80404147cdeb7df90687b k__Bacteria; p__Actinobacteria; c__Coriobacteriia; o__Coriobacteriales; f__Coriobacteriaceae; g__; s__ 0.986391287401754
59fde92361d7af5a12b89009cc1665c3 k__Bacteria; p__Firmicutes; c__Clostridia; o__Clostridiales; f__Lachnospiraceae 0.999131041034202
8646bffa210e3f061cc57f1b1cf2f751 k__Bacteria; p__Firmicutes; c__Clostridia; o__Clostridiales; f__Lachnospiraceae; g__Clostridium; s__hathewayi 0.765441262400557
b4fb9d1fca3154d72354c26fca9c1d97 k__Bacteria; p__Firmicutes; c__Clostridia; o__Clostridiales; f__Lachnospiraceae; g__; s__ 0.811603345437853
f8d0d5caceea62f4be2477d29163f163 k__Bacteria; p__Firmicutes; c__Clostridia; o__Clostridiales; f__Ruminococcaceae; g__Ruminococcus; s__ 0.999875707484639
208c0c43c7c5d4a6bb549e0c8365cd21 k__Bacteria; p__Firmicutes; c__Clostridia; o__Clostridiales; f__Lachnospiraceae; g__Lachnospira; s__ 0.999999956039049
5df1c5c06a1966d13b17f1f5df672777 k__Bacteria; p__Firmicutes; c__Clostridia; o__Clostridiales; f__Lachnospiraceae; g__; s__ 0.917801487433101
7522d19b6cd971311b76b4c2345ffa71 k__Bacteria; p__Firmicutes; c__Clostridia; o__Clostridiales; f__Lachnospiraceae; g__Dorea; s__ 0.997028916683083
a85414d00d7f63d6e200967b1ba7d397 k__Bacteria; p__Firmicutes; c__Clostridia; o__Clostridiales; f__Lachnospiraceae; g__[Ruminococcus]; s__ 0.999857720317915
19715b1593c19aa6d35a4d1e3cd09374 k__Bacteria; p__Firmicutes; c__Clostridia; o__Clostridiales; f__Lachnospiraceae; g__; s__ 0.991895897390768
f479c23321346918723839e33a3544f4 k__Bacteria; p__Firmicutes; c__Clostridia; o__Clostridiales; f__Ruminococcaceae; g__; s__ 0.884286932366163
c3f21101b8845fd1c974cb14578fb119 k__Bacteria; p__Firmicutes; c__Clostridia; o__Clostridiales; f__Christensenellaceae; g__; s__ 0.999000573040675
0d85031198d3b4138c2e8e97c0ba6f13 k__Bacteria 0.999999818343229
7329fa432a3a339b8733abd34c1916a7 k__Bacteria; p__Bacteroidetes; c__Bacteroidia; o__Bacteroidales; f__Bacteroidaceae; g__Bacteroides 0.914887693325069
7e6b2f3dbd9cfb160db957d573bc5748 k__Bacteria; p__Firmicutes; c__Clostridia; o__Clostridiales; f__Lachnospiraceae; g__[Ruminococcus]; s__torques 0.999184653997745
36d9ad396b85196c9b4cf68b81789585 k__Bacteria; p__Firmicutes; c__Clostridia; o__Clostridiales; f__Lachnospiraceae; g__Lachnospira; s__ 0.999997894638482
5edd946e0a26ae1c85ed8c498c328387 k__Bacteria; p__Firmicutes; c__Clostridia; o__Clostridiales; f__Ruminococcaceae; g__Faecalibacterium; s__prausnitzii 0.999999970194736
b8041ad15220306186360a69682fdd33 k__Bacteria; p__Firmicutes; c__Clostridia; o__Clostridiales; f__Lachnospiraceae; g__; s__ 0.955539359557046
d76d59ec71de0e3b22da0c9cd564d41a k__Bacteria; p__Firmicutes; c__Clostridia; o__Clostridiales; f__Lachnospiraceae; g__; s__ 0.997907049946864
05b2409b7cd63c3f95e49e30db63d831 k__Bacteria; p__Firmicutes; c__Clostridia; o__Clostridiales; f__Christensenellaceae; g__; s__ 0.989924932859991
da13eb51a23731d1542076afd2a4882d k__Bacteria; p__Firmicutes; c__Bacilli; o__Bacillales; f__Bacillaceae 0.772815563745427
df6ad26ab477e4e67bdd80afbd81bf6f k__Bacteria; p__Bacteroidetes; c__Bacteroidia; o__Bacteroidales; f__Porphyromonadaceae; g__Parabacteroides 0.902649617923616
1a3af659e20f20ba69ce3ed6080723de k__Bacteria; p__Firmicutes; c__Clostridia; o__Clostridiales; f__Lachnospiraceae; g__; s__ 0.965371387289411
