# Supplementary material for: Gut microbiome variation modulates the effects of dietary fiber on host metabolism
Source: Microbiome. 2021 May 20;9:117. doi: 10.1186/s40168-021-01061-6 (PMC8138933; doi:10.1186/s40168-021-01061-6)
Supplement: Supplementary file 22 — Additional file 21: Table S5. Mediation analysis results. For each dietary fiber intervention associated phenotype a mediator type was evaluated. [file 40168_2021_1061_MOESM22_ESM.xlsx]

## Sheet: Sheet1
Table S5. Mediation analysis results. For each dietary fiber intervention associated phenotype, a mediator type was evaluated.
Diet	Phenotype	Mediator Type	Top Mediators	estimate effect	p-value
Cellulose	adipostiy percentage (FM%)	Microbiome	o.Bacteroidales	-11.028	0.036
			f.Eubacteriaceae	4.014	0.018
			f.Rikenellaceae	-1.229	0.012
			f.Ruminococcaceae	8.2765	0.054
		Metabolome	MM.Turquoise	-0.649	0.008
			2,3-dihydroxyisovalerate	-0.63	0.048
			2-hydroxy-3-methylvalerate	-0.589	0.058
			Hydroxyasparagine	0.663	0.068
		Transcriptome	GM.Salmon	-0.042	0.043
Inulin	adipostiy percentage (FM%)	Microbiome	o.Clostridiales	15.596	0.1
			f.Eubacteriaceae	3.666	0.062
		Metabolome	MM.Blue	-0.796	0.044
			7-HOCA	-0.857	0.052
			N-monomethylarginine	-0.843	0.058
		Transcriptome	GM.Yellow	-0.053	0.08
			GM.Tan	-0.072	0.036
	Liver TG	Microbiome	f.Erysipelotrichaceae	-3.2	0.093
		Metabolome	MM.Blue	-0.371	0.098
			MM.green	-0.879	0.001
		Transcriptome	GM.Yellow	-0.03	0.096
			GM.Tan	-0.039	0.037
	Glucose	Microbiome	o.Clostridiales	2.388	0.001
		Metabolome	MM.Black	-0.612	0.09
			4-chlorobenzoic acid	-1.181	0.006
		Transcriptome
Pectin	adipostiy percentage (FM%)	Microbiome	p.Proteobacteria	-12.683	0.026
			o.Bacteroidales	-18.026	0.024
			f.Christensenellaceae	-1.99	0.014
		Metabolome
		Transcriptome	GM.Blue	0.03	0.083
			GM.Cyan	0.038	0.072
			GM.Brown	0.029	0.091
