# Supplementary material for: Gut microbiome variation modulates the effects of dietary fiber on host metabolism
Source: Microbiome. 2021 May 20;9:117. doi: 10.1186/s40168-021-01061-6 (PMC8138933; doi:10.1186/s40168-021-01061-6)
Supplement: Supplementary file 23 — Additional file 22: Table S6. List of serum metabolites measured in transplanted mice. Fold-change (FC) between SubB and SubA is indicated as follow: darker green indicates FC < 1 with P ≤ 0.05, lighter green indicates FC < 1 with 0.05 < P < 0.1, darker read indicates FC ≥ 1 with P ≤ 0.05, and lighter red indicates FC ≥ 1 with 0.05 < P < 0.1. Two-Way ANOVA main effects: Community, diet, and their interaction are indicated in blue shaded cells when significant (P ≤ 0.05) ANOVA effect; light blue shaded cells indicate 0.05 < P < 0.10. [file 40168_2021_1061_MOESM23_ESM.xlsx]

## Sheet: Sheet1
Table S6. List of serum metabolites measured in transplanted mice. Fold-change(FC) between SubB and SubA is indicated as follow: darker green indicates FC<1 with P≤0.05, lighter green indicates FC<1 with 0.05<P<0.1, darker read indicates FC≥1 with P≤0.05,and lighter red indicates FC≥1 with 0.05<P<0.1. Two-Way ANOVA main effects: Community, diet, and their interaction are indicated in blue shaded …
Heat map of statistically significant biochemicals profiled in this study.
										Fold Change									Statistical Values
										Two-Way ANOVA Contrasts					Two-Way ANOVA Main Effects				Two-Way ANOVA Main Effects
		Blue shaded cells indicate significant (p≤0.05) ANOVA effect.; light blue shaded cells indicate 0.05<p<0.10								SubB					Sub Effect	Diet Effect	Sub: Diet Interaction Effect		SubB
										SubA									SubA									Mean Values
										Cellulose	Inulin	Pectin	Assorted						Cellulose		Inulin		Pectin		Assorted			SubA	SubA_ASSORTED_FIBER	SubA_CELLULOSE	SubA_INULIN	SubA_PECTIN	SubB	SubB_ASSORTED_FIBER	SubB_CELLULOSE	SubB_INULIN	SubB_PECTIN
Pathway Sort Order	Super Pathway	Sub Pathway	Biochemical Name	Platform	Comp ID	KEGG	HMDB	PUBCHEM	X					X				X	p-value	q-value	p-value	q-value	p-value	q-value	p-value	q-value	X
1	Amino Acid	Glycine, Serine and Threonine Metabolism	glycine	LC/MS pos early	58	C00037	HMDB00123	750		0.89	1.04	1.18	1.07						0.212885	0.780913	0.657551	0.489564	0.0915579	0.150186	0.44425	0.487929		0.9971	1.0344	1.2229	0.9888	0.7422	1.025	1.109	1.0886	1.0247	0.8778
2			N-acetylglycine	LC/MS pos early	27710		HMDB00532	10972		1.08	0.72	1.25	1.54						0.666034	0.985987	0.0956678	0.150287	0.123697	0.176689	0.0160906	0.142333		1.1155	1.3441	1.0289	1.1509	0.938	1.2959	2.068	1.1125	0.8316	1.1714
4			sarcosine	LC/MS pos early	1516	C00213	HMDB00271	1088		0.98	1.38	1.38	1.44						0.790668	0.988844	0.7409	0.514733	0.302267	0.274956	0.364219	0.470628		1.0766	0.9124	1.2213	1.6084	0.5641	1.3756	1.3132	1.1916	2.2214	0.7762
5			dimethylglycine	LC/MS pos early	5086	C01026	HMDB00092	673		0.94	0.81	1.1	1.04						0.420935	0.890413	0.00602063	0.024446	0.173515	0.207308	0.632704	0.524804		1.0092	1.0424	1.0521	1.1496	0.7929	0.9715	1.0864	0.9888	0.9362	0.8746
6			betaine	LC/MS pos early	3141	C00719	HMDB00043	247		1	0.95	1.11	0.99						0.944238	0.998509	0.448902	0.406357	0.175773	0.208041	0.977837	0.611222		1.0063	1.0311	1.0697	1.0476	0.8768	1.0172	1.0181	1.0736	0.9997	0.9774
9			serine	LC/MS pos early	1648	C00065	HMDB00187	5951		0.99	1.49	1.11	1.09						0.91151	0.996165	0.000213244	0.00277216	0.307773	0.278069	0.36627	0.470628		0.9528	0.8981	1.0645	0.8987	0.9499	1.1059	0.9783	1.0514	1.3355	1.0583
10			N-acetylserine	LC/MS polar	37076		HMDB02931	65249		0.98	1.15	0.77	1.13						0.86185	0.996165	0.175745	0.222548	0.00533627	0.0400138	0.143974	0.366073		1.0286	0.9453	0.9094	0.9965	1.263	1.0205	1.0704	0.8906	1.1486	0.9723
16			threonine	LC/MS pos early	1284	C00188	HMDB00167	6288		0.97	1.58	0.88	1.15						0.791486	0.988844	0.00013284	0.00209401	0.240173	0.245851	0.215728	0.41863		0.9655	0.8396	0.989	1.0233	1.01	1.1101	0.9657	0.9635	1.6173	0.8938
17			N-acetylthreonine	LC/MS polar	33939		HMDB62557	152204		1.04	1.29	0.83	1.11						0.587608	0.956943	0.0185026	0.0515746	0.0592561	0.12065	0.289371	0.45471		1.0114	0.9617	0.9258	0.9582	1.1998	1.067	1.0685	0.9665	1.2342	0.9988
28		Alanine and Aspartate Metabolism	alanine	LC/MS pos early	1126	C00041	HMDB00161	5950		0.98	1.29	0.9	1.02						0.770773	0.988844	0.000351625	0.00373817	0.100652	0.157364	0.795486	0.565696		1.0129	0.9513	1.0149	1.0453	1.0401	1.0605	0.9674	0.9932	1.3437	0.9377
30			N-acetylalanine	LC/MS neg	1585	C02847	HMDB00766	88064		1.04	1.07	0.97	1.18						0.623997	0.976474	0.55603	0.455525	0.632915	0.404978	0.0362899	0.228134		0.9828	0.9572	0.9419	0.9492	1.083	1.0424	1.133	0.9785	1.0113	1.0469
32			N,N-dimethylalanine	LC/MS pos early	63151			5488191		0.68	0.86	0.64	1.26						0.113536	0.750808	0.574318	0.459803	0.0547506	0.115963	0.427709	0.486731		1.1053	0.7967	1.0845	1.2023	1.3377	0.9078	1.0069	0.7379	1.0343	0.8519
35			aspartate	LC/MS pos early	443	C00049	HMDB00191	5960		0.95	0.99	1.11	1.22						0.774815	0.988844	0.805464	0.532864	0.67439	0.42241	0.27099	0.452306		1.0315	0.8075	1.1395	1.072	1.1071	1.088	0.9868	1.0772	1.0627	1.2254
36			N-acetylaspartate (NAA)	LC/MS polar	22185	C01042	HMDB00812	65065		0.91	0.98	0.86	1.1						0.134399	0.750808	0.759283	0.521095	0.0376621	0.0965593	0.137413	0.359713		1.0145	0.9108	1.0685	1.0181	1.0608	0.9719	1.0053	0.9693	0.9965	0.9166
39			asparagine	LC/MS pos early	512	C00152	HMDB00168	6267		0.93	1.48	1.11	1.02						0.54242	0.943445	0.00187928	0.0124506	0.572325	0.384614	0.68062	0.539676		0.9882	0.9723	1.1061	0.9143	0.9602	1.1079	0.9898	1.0234	1.3529	1.0653
40			N-acetylasparagine	LC/MS polar	33942		HMDB06028	99715		0.99	1.44	0.76	1.08						0.969058	1	0.0196956	0.053276	0.0339929	0.0915796	0.551553	0.517302		1.0885	0.9385	0.8674	1.1812	1.3666	1.1524	1.018	0.8627	1.6967	1.0324
41			hydroxyasparagine**	LC/MS pos early	62060	C03124	HMDB32332	97663		0.91	0.9	1.15	1.05						0.207143	0.777606	0.0952886	0.150207	0.050765	0.113335	0.408449	0.486731		1.0113	1.0754	1.0309	1.0487	0.8901	1.0106	1.1319	0.9424	0.9411	1.0271
42		Glutamate Metabolism	glutamate	LC/MS pos early	57	C00025	HMDB00148	611		0.97	1.02	0.94	1.09						0.913199	0.996165	0.8149	0.536169	0.56853	0.384614	0.498291	0.500144		1.0742	0.9246	1.0156	1.1032	1.2534	1.0759	1.0072	0.9901	1.1239	1.1825
43			glutamine	LC/MS pos early	53	C00064	HMDB00641	5961		0.95	1.03	0.98	1.03						0.123941	0.750808	0.367997	0.359913	0.633405	0.404978	0.431465	0.486731		1.0017	0.9626	1.0147	1.0348	0.9948	0.999	0.9922	0.9589	1.0669	0.9782
44			alpha-ketoglutaramate*	LC/MS polar	62101			48		0.99	1.2	0.84	1.17						0.906188	0.996165	0.0615065	0.113834	0.0995779	0.156296	0.0782613	0.299127		0.9871	0.9384	0.8643	1.0045	1.141	1.0299	1.096	0.8535	1.2072	0.9629
45			N-acetylglutamate	LC/MS polar	15720	C00624	HMDB01138	70914		0.93	1.32	0.69	1.2						0.770224	0.988844	0.290395	0.310166	0.0709512	0.132083	0.370678	0.470628		1.1758	0.7839	0.6421	1.5781	1.6989	1.1972	0.9433	0.6002	2.0773	1.168
46			N-acetylglutamine	LC/MS polar	33943	C02716	HMDB06029	182230		1.01	1.25	0.54	1						0.913858	0.996165	0.23191	0.273717	0.000120405	0.00795166	0.795334	0.565696		1.2158	0.9842	0.7619	1.211	1.9061	1.0752	0.9849	0.7679	1.5144	1.0337
48			4-hydroxyglutamate	LC/MS pos early	40499	C03079	HMDB01344	439902		1.05	1.41	0.84	1.32						0.496188	0.920477	0.178186	0.225015	0.479795	0.355849	0.224594	0.421061		1.0363	0.9037	0.8727	1.1421	1.2268	1.1858	1.1901	0.9154	1.6104	1.0275
52			pyroglutamine*	LC/MS pos early	46225			134508		0.77	1.05	1.25	1.08						0.00464851	0.239863	0.677673	0.496459	0.0118175	0.0544872	0.288777	0.45471		1.0247	1.1951	1.1824	0.9114	0.8098	1.0407	1.2877	0.9099	0.9543	1.0108
53			N-acetyl-aspartyl-glutamate (NAAG)	LC/MS pos early	35665	C12270	HMDB01067	5255		0.99	1.08	0.97	1.24						0.965961	1	0.335859	0.34502	0.70762	0.433059	0.0117959	0.130116		0.9663	0.9272	0.9866	0.9398	1.0116	1.0313	1.1517	0.9767	1.0155	0.9814
56			carboxyethyl-GABA	LC/MS pos early	40007		HMDB02201	2572		1	0.95	1.1	1.08						0.997015	1	0.733458	0.513464	0.313533	0.281999	0.378578	0.473489		1.0028	1.0122	0.9743	0.9937	1.0308	1.0373	1.0917	0.9791	0.947	1.1316
57			N-methyl-GABA	LC/MS pos early	39577	C15987		70703		1.18	1.1	0.81	0.54						0.963977	1	0.631754	0.478144	0.232775	0.241364	0.195228	0.405119		1.1986	1.6126	1.405	0.8431	0.9337	1.0547	0.8725	1.6632	0.9276	0.7555
58			2-pyrrolidinone	LC/MS pos early	31675		HMDB02039	12025		0.96	1.75	1.24	0.9						0.901696	0.996165	0.0178108	0.0502593	0.399393	0.326234	0.73206	0.55334		0.9886	1.2432	0.9924	0.816	0.903	1.1566	1.1235	0.9524	1.4312	1.1194
60			S-1-pyrroline-5-carboxylate	LC/MS pos early	42370	C04322	HMDB01301	1196		0.84	1.58	0.8	0.87						0.452475	0.897149	0.0592461	0.110096	0.57181	0.384614	0.917563	0.593216		1.0726	1.0262	1.1325	0.9032	1.2285	1.0627	0.8944	0.9461	1.4298	0.9803
67		Histidine Metabolism	histidine	LC/MS neg	59	C00135	HMDB00177	6274		1.03	1.2	0.97	1.08						0.583923	0.956943	0.00716328	0.027751	0.51424	0.367538	0.226256	0.421061		0.998	0.9359	0.9652	1.0372	1.0535	1.0664	1.0148	0.9942	1.2397	1.017
68			1-methylhistidine	LC/MS pos early	30460	C01152	HMDB00001	92105		0.88	1.3	1.28	1.07						0.350819	0.871948	0.071602	0.126379	0.142307	0.189228	0.659503	0.534176		0.9579	1.0401	0.9903	0.9316	0.8694	1.0783	1.1139	0.872	1.2109	1.1164
69			3-methylhistidine	LC/MS neg	15677	C01152	HMDB00479	64969		0.92	1.49	1	1.25						0.327353	0.871948	4.41299e-06	0.000262976	0.969981	0.514146	0.00594719	0.118431		0.9892	0.9747	0.9977	1.0202	0.964	1.1557	1.2228	0.9215	1.5181	0.9604
70			N-acetylhistidine	LC/MS neg	33946	C02997	HMDB32055	75619		0.99	1.6	0.71	1.26						0.962196	1	0.00205695	0.0129496	0.0123683	0.0550037	0.0706236	0.278858		1.0021	0.795	0.6963	1.0624	1.4545	1.1061	0.9987	0.6887	1.7018	1.0351
71			N-acetyl-3-methylhistidine*	LC/MS pos early	43256			193270		0.91	1.14	0.97	1.18						0.435154	0.89577	0.216877	0.258859	0.818908	0.463505	0.157417	0.379845		0.9745	0.9605	0.9375	1.0752	0.9247	1.0275	1.1298	0.8506	1.2299	0.8996
72			N-acetyl-1-methylhistidine*	LC/MS pos early	43255			53859791		0.78	1.09	1.13	1.04						0.0251925	0.425885	0.447441	0.405839	0.204994	0.223563	0.870692	0.583436		0.996	1.0519	1.0492	0.9997	0.8833	0.9986	1.0911	0.8165	1.0885	0.9983
73			hydantoin-5-propionate	LC/MS polar	40473	C05565	HMDB01212	782		1.35	2.45	0.51	1.78						0.232676	0.793355	0.0151031	0.0466499	0.0294926	0.0843159	0.0911691	0.31233		1.1785	0.6864	0.6383	1.2024	2.1869	1.5377	1.2197	0.8637	2.9422	1.1253
74			trans-urocanate	LC/MS pos early	607	C00785	HMDB00301	736715		0.85	1.97	0.51	0.68						0.91722	0.996165	0.0379639	0.0807197	0.12279	0.176689	0.469919	0.494577		1.3858	1.3375	1.5615	0.8624	1.7816	1.2107	0.9116	1.3218	1.6987	0.9107
76			imidazole propionate	LC/MS pos early	40730		HMDB02271	70630		1	6.33	5.54	1.47						0.358633	0.871948	0.000141636	0.00213682	0.000406538	0.0103092	0.369604	0.470628		0.8363	0.6342	0.6768	1.0194	1.0147	3.4216	0.935	0.6743	6.4526	5.6247
77			formiminoglutamate	LC/MS pos early	43493	C00439	HMDB00854	439233		0.72	2.57	0.4	0.74						0.288578	0.840959	0.0201371	0.0538706	0.00899772	0.0500663	0.67333	0.538855		1.489	1.11	1.427	1.1133	2.3056	1.41	0.8184	1.0344	2.8612	0.9262
78			imidazole lactate	LC/MS pos early	15716	C05568	HMDB02320	793		1.17	0.98	1.37	1.13						0.056509	0.5755	0.787697	0.531886	0.000777344	0.0135206	0.159866	0.381895		0.9225	0.9125	0.9396	1.0215	0.8161	1.0629	1.029	1.1026	1.0025	1.1175
79			carnosine	LC/MS pos early	1768	C00386	HMDB00033	439224		0.94	1.04	1	1.24						0.412877	0.890413	0.712561	0.510113	0.783183	0.452329	0.00518585	0.118431		1.0046	0.9602	0.9846	0.97	1.1035	1.0576	1.1938	0.9285	1.005	1.1029
81			N-acetylcarnosine	LC/MS pos early	43488		HMDB12881	9903482		0.99	1.09	0.93	1.16						0.860058	0.996165	0.390996	0.377088	0.431933	0.33862	0.117998	0.352348		0.9965	0.9517	0.9352	0.9575	1.1414	1.034	1.1029	0.9228	1.0474	1.0629
82			anserine	LC/MS pos early	15747	C01262	HMDB00194	112072		0.9	1	0.99	1.19						0.188785	0.763948	0.936048	0.572829	0.632422	0.404978	0.0286291	0.203628		1.0142	0.9432	1.0474	1.0399	1.0263	1.031	1.1259	0.94	1.0389	1.0192
83			histamine	LC/MS pos early	1574	C00388	HMDB00870	774		0.77	0.9	1.88	1.36						0.352618	0.871948	0.605301	0.470589	0.0487884	0.112803	0.207898	0.408636		1.1059	1.0669	1.3549	1.2383	0.7634	1.2591	1.4462	1.0439	1.1111	1.4352
85			1-methylhistamine	LC/MS pos early	43831	C05127	HMDB00898	3614		1.05	1.02	1.21	1.2						0.517277	0.931099	0.727733	0.513464	0.0263267	0.0792264	0.0163851	0.142333		0.9441	0.9135	0.9002	1.0074	0.9555	1.0597	1.0997	0.9494	1.0298	1.1599
86			1-methyl-4-imidazoleacetate	LC/MS pos early	32350	C05828	HMDB02820	75810		1.08	1.09	0.85	1.33						0.5512	0.94697	0.500631	0.425742	0.162307	0.200501	0.0329836	0.218869		1.0099	0.9418	0.9074	1.0632	1.1272	1.0866	1.2556	0.9756	1.1578	0.9574
87			1-methyl-5-imidazoleacetate	LC/MS pos early	62946		HMDB04988	6451814		0.71	1.59	1.3	0.69						0.229156	0.791815	0.246265	0.282149	0.946807	0.507543	0.482349	0.49604		1.2026	1.2748	1.4112	0.9105	1.2139	1.2242	0.8749	0.9994	1.4476	1.5747
89			1-ribosyl-imidazoleacetate*	LC/MS pos early	61868	C05131	HMDB02331	5117448		1.29	0.79	1.03	1.22						0.0963689	0.750808	0.139802	0.190167	0.878584	0.487722	0.129036	0.353026		1.055	0.8122	0.7689	1.5894	1.0494	1.0816	0.9881	0.9948	1.2575	1.0861
90			4-imidazoleacetate	LC/MS pos early	32349	C02835	HMDB02024	96215		1.27	0.95	1.28	0.95						0.140858	0.750808	0.947396	0.575154	0.254626	0.252259	0.756875	0.556872		0.988	0.9967	0.8103	1.2051	0.9398	1.0811	0.9431	1.0303	1.1446	1.2063
98		Lysine Metabolism	lysine	LC/MS pos early	1301	C00047	HMDB00182	5962		1.05	1.35	0.82	1.16						0.432987	0.89577	0.000328523	0.00357573	0.0171053	0.0659823	0.0422019	0.250066		0.9795	0.9095	0.979	0.9283	1.1011	1.0615	1.0589	1.0328	1.2511	0.9031
99			N2-acetyllysine	LC/MS polar	36751	C12989	HMDB00446	92907		1.08	0.97	0.87	1.37						0.439013	0.897149	0.935881	0.572829	0.250692	0.251473	0.0101104	0.130116		1.0207	0.7942	0.7979	1.2434	1.2475	1.0608	1.0886	0.8655	1.2023	1.0867
100			N6-acetyllysine	LC/MS polar	36752	C02727	HMDB00206	92832		1.01	1.25	0.73	1.08						0.836168	0.995683	0.0260407	0.0615836	0.00313459	0.0292857	0.332744	0.46891		1.0402	0.9551	0.9521	1.0453	1.2081	1.0481	1.0327	0.9651	1.3076	0.8873
102			N2-acetyl,N6-methyllysine	LC/MS pos early	62954					1.2	0.93	1.07	1.16						0.156297	0.750808	0.627535	0.477322	0.447919	0.343825	0.307829	0.459598		0.9485	0.8515	0.8197	1.0548	1.0679	1.0227	0.9863	0.981	0.9787	1.1449
104			N2,N6-diacetyllysine	LC/MS neg	48455			91827		0.94	1.23	1	1.07						0.699826	0.988844	0.317082	0.330184	0.748033	0.441026	0.628268	0.523196		0.9968	0.8879	0.9958	0.9954	1.1079	1.0534	0.9476	0.9371	1.2222	1.1066
107			N6-methyllysine	LC/MS pos early	62860	C02728	HMDB02038	164795		1.05	1.22	0.9	1.04						0.584798	0.956943	0.0225458	0.0566294	0.280903	0.263919	0.475079	0.494577		0.9893	1.0538	0.8984	0.9867	1.0183	1.04	1.0924	0.9436	1.2035	0.9206
108			N6,N6-dimethyllysine	LC/MS pos early	62862	C05545	HMDB13287	193344		0.95	0.96	0.98	1.08						0.500186	0.923972	0.575096	0.459803	0.705542	0.432709	0.198958	0.407965		1.0079	1.0409	1.003	1.0031	0.9844	1.001	1.1253	0.9526	0.9645	0.9617
109			N6,N6,N6-trimethyllysine	LC/MS pos early	1498	C03793	HMDB01325	440120		0.93	1	1.1	1.18						0.424322	0.890413	0.968199	0.580842	0.269222	0.257842	0.0323416	0.217631		0.9654	0.9227	1.0329	0.9576	0.9482	1.0123	1.0926	0.9655	0.9529	1.0383
110			hydroxy-N6,N6,N6-trimethyllysine*	LC/MS pos early	62959					0.87	1.01	1.07	1.31						0.180013	0.761912	0.839466	0.545675	0.609639	0.400664	0.00768439	0.118431		0.977	0.9846	0.9833	0.9881	0.9521	1.0382	1.2854	0.8508	0.999	1.0177
111			5-hydroxylysine	LC/MS pos early	15685	C16741	HMDB00450	1029		1.14	1.01	0.8	1.21						0.167936	0.750808	0.94063	0.574096	0.0204546	0.0718144	0.051059	0.25566		1.0132	0.9316	0.8675	1.0039	1.2497	1.0293	1.1244	0.9861	1.0118	0.9948
112			5-(galactosylhydroxy)-L-lysine	LC/MS pos early	43582			123986		0.88	1.22	1	1.29						0.306976	0.860869	0.133278	0.183371	0.591224	0.390938	0.0454948	0.250066		0.9692	0.92	0.9809	0.8909	1.0848	1.0547	1.1841	0.8637	1.0894	1.0817
113			fructosyllysine	LC/MS pos early	46227			123708		1.14	1.34	0.72	1.26						0.291185	0.840959	0.026812	0.0625347	0.0174026	0.0659823	0.0584087	0.25566		0.9248	0.7416	1.0132	0.8985	1.0461	1.0102	0.936	1.1515	1.2016	0.7516
115			2-aminoadipate	LC/MS polar	6146	C00956	HMDB00510	469		1.13	1.9	0.66	1.25						0.406808	0.890413	0.000448416	0.00427059	0.00555181	0.0404014	0.217302	0.41863		0.9923	0.797	0.9697	0.8861	1.3163	1.1603	0.9936	1.0973	1.6857	0.8648
117			2-oxoadipate	LC/MS polar	38347	C00322	HMDB00225	71		1.04	3.09	0.51	1.32						0.88467	0.996165	0.00144888	0.0106829	0.00785557	0.0469275	0.397862	0.484404		1.127	0.8992	0.869	0.8387	1.901	1.4111	1.1869	0.9066	2.5889	0.9619
119			glutarylcarnitine (C5-DC)	LC/MS pos early	44664		HMDB13130	71464488		0.94	1.17	0.74	1.03						0.779407	0.988844	0.279163	0.30382	0.159646	0.199023	0.735219	0.55334		1.0825	1.0628	1.1069	1.0862	1.0739	1.0489	1.0936	1.0393	1.2694	0.7933
123			pipecolate	LC/MS pos early	1444	C00408	HMDB00070	849		0.88	1.21	1.07	1.3						0.108152	0.750808	0.0201512	0.0538706	0.584154	0.389674	0.00133728	0.0532428		0.9783	0.9243	1.0204	0.9913	0.9773	1.0864	1.2018	0.8986	1.1972	1.0481
125			6-oxopiperidine-2-carboxylate	LC/MS neg	43231		HMDB61705	3014237		1.06	1.83	0.81	1.37						0.693235	0.985987	0.000413813	0.00411239	0.0807402	0.145814	0.0436908	0.250066		0.9586	0.8858	1.0003	0.7712	1.1771	1.162	1.2157	1.0635	1.4138	0.955
128			5-aminovalerate	LC/MS pos early	18319	C00431	HMDB03355	138		1.96	1.35	0.83	1.4						0.0118499	0.3756	0.465985	0.41203	0.386838	0.31878	0.207239	0.408636		0.8735	0.7199	0.4802	1.1638	1.13	1.1175	1.0103	0.9435	1.5749	0.9412
129			N,N-dimethyl-5-aminovalerate	LC/MS pos early	62819					0.25	1.05	1.41	0.76						0.00182976	0.128748	0.937965	0.573235	0.44058	0.341017	0.372331	0.470628		1.1418	0.922	2.1425	0.7655	0.7374	0.7703	0.7035	0.5372	0.802	1.0386
130			N,N,N-trimethyl-5-aminovalerate	LC/MS pos early	57687			14274897		0.29	0.34	0.44	0.46						2.07183e-06	0.00160359	2.2201e-05	0.000483284	0.000283801	0.00946578	0.000533992	0.0451558		1.5863	1.8677	0.9408	1.1132	2.4237	0.6447	0.8564	0.2689	0.3827	1.0709
132		Phenylalanine Metabolism	phenylalanine	LC/MS pos early	64	C00079	HMDB00159	6140		1.02	1.11	1.05	1.08						0.775115	0.988844	0.112244	0.165519	0.618307	0.402396	0.185531	0.401091		0.9782	0.9585	0.9492	0.9923	1.0128	1.043	1.0388	0.9675	1.1064	1.0592
133			N-acetylphenylalanine	LC/MS neg	33950	C03519	HMDB00512	74839		0.91	1.32	0.96	1.11						0.367817	0.871948	0.0311803	0.0701565	0.655615	0.415252	0.368559	0.470628		1.0018	0.9388	0.9476	1.0562	1.0648	1.0786	1.0446	0.859	1.3914	1.0195
138			1-carboxyethylphenylalanine	LC/MS neg	62566					1.13	1.25	0.63	1.12						0.29104	0.840959	0.187444	0.231589	0.00283948	0.0277191	0.486478	0.497697		1.0276	0.8465	0.9589	1.0407	1.2645	1.0338	0.9477	1.0872	1.3002	0.8
142			phenylpyruvate	LC/MS neg	566	C00166	HMDB00205	997		1	1.62	0.77	1.21						0.592217	0.956943	0.0261348	0.0615836	0.206428	0.223907	0.613709	0.523196		1.0871	0.7903	0.883	1.3169	1.3584	1.2535	0.9548	0.8866	2.1333	1.0395
143			phenyllactate (PLA)	LC/MS neg	22130	C05607	HMDB00779	3848		1.12	0.76	0.97	1.09						0.208969	0.777606	0.0189006	0.0522793	0.699477	0.430048	0.398458	0.484404		1.1132	0.9374	0.7815	1.6862	1.0476	1.0503	1.0233	0.8757	1.2872	1.0151
147			phenylacetate	LC/MS neg	57745	C07086	HMDB00209	999		0.34	0.41	0.53	0.37						0.00143706	0.111228	0.00594785	0.024446	0.0406309	0.10096	0.00286643	0.0760829		1.4194	1.5003	1.0516	1.4827	1.6427	0.599	0.5618	0.3586	0.6085	0.8673
148			2-hydroxyphenylacetate	LC/MS polar	1432	C05852	HMDB00669	11970		1.22	0.78	1.36	1.06						0.341013	0.871948	0.299156	0.316564	0.0755669	0.139379	0.828803	0.572074		0.8467	0.8352	0.8116	0.9901	0.75	0.9158	0.8877	0.9872	0.7696	1.0187
151			4-hydroxyphenylacetate	LC/MS neg	541	C00642	HMDB00020	127		0.86	1.06	0.64	0.65						0.634552	0.978235	0.993358	0.589947	0.0192826	0.0701612	0.113153	0.344338		0.9748	1.0097	0.4002	1.3169	1.1725	0.7873	0.652	0.345	1.4024	0.7499
154		Tyrosine Metabolism	tyrosine	LC/MS pos early	1299	C00082	HMDB00158	6057		1.01	1.54	0.86	1.04						0.934794	0.996165	0.00241874	0.0141756	0.296565	0.272063	0.642334	0.527299		1.0266	0.9744	0.8926	1.1207	1.1185	1.1512	1.0158	0.9034	1.7206	0.965
155			N-acetyltyrosine	LC/MS neg	32390		HMDB00866	68310		0.89	2.17	0.86	0.96						0.592211	0.956943	0.00153682	0.0108083	0.616448	0.402154	0.922795	0.594182		1.0927	1.1346	0.966	1.0995	1.1705	1.3392	1.0932	0.8635	2.3911	1.0089
156			1-carboxyethyltyrosine	LC/MS neg	62564					0.87	2.31	0.48	0.92						0.662588	0.985987	0.0081464	0.030799	0.00764406	0.0463559	0.845786	0.578098		1.1354	0.9306	0.9751	1.0561	1.5798	1.2283	0.8546	0.8514	2.4418	0.7656
165			4-hydroxyphenylpyruvate	LC/MS neg	1669	C01179	HMDB00707	979		0.9	1.61	0.5	0.84						0.657831	0.985987	0.127203	0.179358	0.0606739	0.122648	0.465233	0.494577		1.2533	0.847	0.9289	1.6689	1.5686	1.2567	0.7152	0.8398	2.6845	0.7874
170			3-(4-hydroxyphenyl)lactate	LC/MS neg	32197	C03672	HMDB00755	9378		1.02	1.36	0.77	1.19						0.771911	0.988844	0.0170528	0.0499412	0.0490217	0.112803	0.233112	0.421914		1.0244	0.8302	0.9098	1.1793	1.1784	1.1036	0.9847	0.9267	1.6012	0.9017
177			phenol sulfate	LC/MS neg	32553	C02180	HMDB60015	74426		0.26	1.39	3.08	2.14						0.0238943	0.425885	0.559767	0.456063	0.688374	0.427822	0.402239	0.486525		1.3199	1.0732	0.8864	2.1916	1.1286	2.2634	2.2916	0.2285	3.0562	3.4774
188			vanillactate	LC/MS neg	54910		HMDB00913	160637		0.89	0.93	1.05	1.87						0.603663	0.96736	0.672988	0.495409	0.766234	0.445977	0.007374	0.118431		0.7802	0.6608	0.8142	0.8995	0.7462	0.8933	1.2352	0.724	0.8337	0.7805
191			3-methoxytyrosine	LC/MS pos early	12017		HMDB01434	1670		0.97	1.23	1.25	1.28						0.723841	0.988844	0.538916	0.448742	0.550568	0.377506	0.39735	0.484404		0.8392	1.0032	0.9727	0.727	0.6541	0.9837	1.2841	0.9423	0.8926	0.8158
212			p-cresol glucuronide*	LC/MS neg	48841		HMDB11686	154035		0.46	1.18	0.7	0.13						0.335582	0.871948	0.690032	0.502353	0.45351	0.345514	0.0023065	0.0710503		1.7183	2.7829	2.1739	1.0809	0.8356	0.8022	0.3541	1.0024	1.2703	0.5821
214			N-formylphenylalanine	LC/MS neg	48433			759256		1.04	1.74	1	1.13						0.869316	0.996165	0.0927963	0.148225	0.841988	0.472651	0.623662	0.523196		0.8992	0.7547	0.9778	0.8346	1.0297	1.0886	0.8538	1.0139	1.4537	1.0331
229			thyroxine	LC/MS neg	2761	C01829	HMDB01918	5819		0.94	1.12	1.12	1.05						0.520351	0.931508	0.263279	0.292123	0.425994	0.33862	0.530142	0.511909		0.9732	0.9921	1.058	1.0203	0.8226	1.0247	1.0461	0.9918	1.1395	0.9213
235		Tryptophan Metabolism	tryptophan	LC/MS pos early	54	C00078	HMDB00929	6305		0.92	1.12	0.95	1.05						0.378512	0.871948	0.201663	0.24518	0.489768	0.357713	0.581873	0.523196		0.9851	0.9485	1.0479	0.9455	0.9986	0.9934	0.9952	0.9684	1.0591	0.951
236			N-acetyltryptophan	LC/MS neg	33959	C03137	HMDB13713	700653		0.8	1.09	0.92	0.98						0.139893	0.750808	0.668363	0.494065	0.332317	0.294265	0.816326	0.566883		1.0437	0.9306	1.2038	0.9391	1.1014	0.9782	0.9154	0.9642	1.0251	1.0083
242			C-glycosyltryptophan	LC/MS pos early	48782			10981970		1	0.9	0.9	1.22						0.970478	1	0.20032	0.244198	0.151179	0.194561	0.0151267	0.141685		1.0345	1.0403	0.9577	1.0106	1.1296	1.0386	1.2739	0.9573	0.907	1.0164
246			kynurenine	LC/MS pos early	15140	C00328	HMDB00684	161166		0.84	1.16	0.68	0.98						0.245253	0.81122	0.414555	0.388338	0.0374659	0.0965593	0.959078	0.606102		1.1004	1.1126	1.0952	0.9406	1.253	0.9871	1.0911	0.9213	1.0891	0.8469
248			N-acetylkynurenine (2)	LC/MS neg	48757					0.75	1.26	0.84	1.1						0.17566	0.761912	0.499746	0.425742	0.282508	0.264187	0.72524	0.55334		1.1721	1.1611	1.1401	1.0567	1.3304	1.1436	1.2719	0.8527	1.328	1.1217
250			kynurenate	LC/MS neg	1417	C01717	HMDB00715	3845		0.99	0.88	0.86	1.63						0.975579	1	0.401109	0.38042	0.300011	0.273525	0.0381059	0.236439		1.006	0.8071	0.9518	1.0157	1.2493	1.0574	1.3194	0.9452	0.8889	1.0759
252			N-formylanthranilic acid	LC/MS polar	43549	C05653	HMDB04089	101399		0.94	0.78	0.64	0.8						0.774573	0.988844	0.235371	0.274483	0.0113977	0.0536688	0.258364	0.443663		1.1885	1.2503	1.1154	1.2578	1.1304	0.9391	0.9994	1.046	0.9842	0.7266
253			anthranilate	LC/MS pos early	57746	C00108	HMDB01123	227		1.14	0.83	0.72	0.89						0.593568	0.957129	0.262674	0.292123	0.163553	0.201418	0.744704	0.555162		1.1434	1.1746	0.9643	1.252	1.1825	1.0085	1.0431	1.0985	1.0447	0.8476
255			3-hydroxykynurenine	LC/MS pos early	22110	C02794	HMDB00732	89		1.2	1.2	1.36	1.43						0.711341	0.988844	0.665739	0.49405	0.37565	0.317198	0.173401	0.392635		0.8839	1.0116	0.7367	0.8705	0.917	1.1552	1.4479	0.883	1.0435	1.2463
256			xanthurenate	LC/MS pos early	15679	C02470	HMDB00881	5699		0.98	0.72	1.11	1.25						0.895561	0.996165	0.0702436	0.124946	0.956315	0.508312	0.365861	0.470628		1.1196	0.9095	0.7384	1.4525	1.3779	1.1073	1.1399	0.7266	1.0386	1.5239
260			picolinate	LC/MS pos early	1512	C10164	HMDB02243	1018		0.95	1.94	0.69	1.21						0.744198	0.988844	0.0210171	0.0545894	0.0685725	0.129461	0.603466	0.523196		1.022	0.8629	0.8476	1.1162	1.2611	1.2217	1.0449	0.8042	2.166	0.8717
265			serotonin	LC/MS pos early	2342	C00780	HMDB00259	5202		0.93	1.09	1.29	1.09						0.273831	0.835889	0.144962	0.192638	0.000549579	0.0104746	0.229059	0.421553		0.9876	0.9913	0.9298	1.1213	0.908	1.0836	1.0779	0.862	1.2229	1.1715
268			5-hydroxyindoleacetate	LC/MS pos early	437	C05635	HMDB00763	1826		0.99	0.96	0.69	0.99						0.928392	0.996165	0.799387	0.532864	0.000654996	0.0119163	0.814863	0.566883		1.0579	0.9969	1.1117	1.0363	1.0868	0.9585	0.9827	1.105	0.9992	0.7471
272			indolelactate	LC/MS neg	18349	C02043	HMDB00671	92904		0.98	0.91	1.25	1.18						0.948509	0.999933	0.495496	0.425081	0.916724	0.499882	0.278331	0.452306		1.043	0.8837	0.9715	1.3066	1.01	1.1149	1.0471	0.9508	1.195	1.2669
273			indoleacetate	LC/MS neg	27513	C00954	HMDB00197	802		0.44	1.96	0.82	1.1						0.000954271	0.100885	0.00815219	0.030799	0.0919427	0.150202	0.764661	0.556872		1.0379	0.8786	1.2004	0.8814	1.1913	1.0522	0.9672	0.5279	1.7312	0.9826
275			indoleacrylate	LC/MS neg	22114		HMDB00734	15030923		0.14	1.18	2.38	0.89						0.00399482	0.220857	0.433936	0.396448	0.497782	0.359628	0.277195	0.452306		1.5488	1.739	1.2951	0.5681	2.5931	2.1464	1.5542	0.1861	0.6694	6.1757
276			indolepropionate	LC/MS neg	32405		HMDB02302	3744		0.4	15.09	6.12	4.52						0.187558	0.763948	0.0369442	0.0792892	0.109642	0.164976	0.100657	0.327181		1.4521	1.8058	1.2263	0.1371	2.6391	6.7174	8.1588	0.4883	2.0694	16.1531
277			indolepropionylglycine	LC/MS neg	54917			7677842		0.37	10.22	6.81	4.83						0.152791	0.750808	0.0906831	0.146483	0.0528829	0.115033	0.294832	0.4551		0.5961	0.8315	0.4142	0.0812	1.0573	3.0478	4.0138	0.1525	0.8295	7.1955
281			indole-3-carboxylate	LC/MS neg	38116	C19837	HMDB03320	69867		1.04	1.1	0.9	1.11						0.725768	0.988844	0.440978	0.40157	0.337673	0.295219	0.440326	0.486731		0.9729	0.965	0.9924	0.869	1.0651	1.0042	1.0748	1.0299	0.9531	0.959
283			indoleacetylglycine	LC/MS neg	54730			446640		0.36	2.05	1.09	1.26						0.000428117	0.100885	0.0117886	0.0381862	0.709852	0.433203	0.352516	0.470628		0.9885	0.7967	1.1329	0.9627	1.0618	1.1334	1.0018	0.4064	1.9688	1.1565
287			3-indoxyl sulfate	LC/MS neg	27672		HMDB00682	10258		0.69	0.79	0.85	0.58						0.148673	0.750808	0.284009	0.304769	0.192305	0.215129	0.0319071	0.217631		1.195	1.2216	0.9727	1.5556	1.03	0.8714	0.7084	0.6734	1.2324	0.8716
288			indoxyl glucuronide	LC/MS neg	52749		HMDB59804	2733785		0.53	0.62	0.65	0.35						0.142526	0.750808	0.0799987	0.13595	0.368431	0.313749	0.0198287	0.157893		1.7914	2.3891	0.6642	2.3469	1.7654	0.9473	0.8258	0.3535	1.4557	1.1541
295		Leucine, Isoleucine and Valine Metabolism	leucine	LC/MS pos early	60			6106		1.02	1.25	1.01	1.18						0.773785	0.988844	0.0172459	0.0499412	0.990752	0.515273	0.0549748	0.25566		0.9769	0.8798	0.9516	1.0288	1.0473	1.0901	1.0414	0.9724	1.2839	1.0629
296			N-acetylleucine	LC/MS neg	1587	C02710	HMDB11756	70912		1.1	1.89	0.69	1.37						0.522749	0.931508	0.00330454	0.0171663	0.0366648	0.0959141	0.077769	0.299127		1.0279	0.7827	0.7391	1.0325	1.5573	1.2268	1.0689	0.8122	1.9521	1.0739
300			1-carboxyethylleucine	LC/MS neg	62559					1.23	1.44	0.59	1.19						0.166503	0.750808	0.0744017	0.130171	0.00539857	0.0400138	0.399784	0.484783		0.9871	0.7542	0.9093	1.0276	1.2572	1.0576	0.8966	1.1141	1.4822	0.7376
302			4-methyl-2-oxopentanoate	LC/MS neg	22116	C00233	HMDB00695	70		1.04	1.27	0.83	1.14						0.769133	0.988844	0.0679196	0.122089	0.128463	0.176689	0.30177	0.459398		0.984	0.9571	0.7393	1.0447	1.1948	1.0435	1.0865	0.7722	1.3232	0.9922
306			alpha-hydroxyisocaproate	LC/MS neg	22132	C03264	HMDB00746	83697		0.94	1.36	0.98	1.26						0.480455	0.91369	0.00234464	0.0139198	0.71769	0.434508	0.00983417	0.130116		0.9802	0.9456	1.0296	0.8753	1.0705	1.1013	1.1951	0.9679	1.1895	1.0529
310			isovalerate (i5:0)	LC/MS neg	44656	C08262	HMDB00718	10430		0.87	1.19	0.67	0.81						0.367873	0.871948	0.248353	0.283121	0.0167745	0.0658226	0.340219	0.470628		1.0965	1.244	0.8357	0.9251	1.3812	0.9401	1.0103	0.726	1.1028	0.9211
312			isovalerylglycine	LC/MS neg	35107		HMDB00678	546304		1.07	0.94	0.99	1.52						0.677529	0.985987	0.731572	0.513464	0.896769	0.494317	0.0276681	0.203628		1.053	0.9852	0.7857	1.4772	0.964	1.1707	1.4975	0.8371	1.3917	0.9566
313			isovalerylcarnitine (C5)	LC/MS pos early	34407		HMDB00688	6426851		0.91	1.69	0.76	1.21						0.632054	0.978235	0.00412955	0.0196412	0.0872708	0.148093	0.131085	0.353026		1.0172	0.9584	0.7686	1.0895	1.2525	1.1643	1.163	0.7016	1.8466	0.946
319			3-methylcrotonylglycine	LC/MS pos early	31940		HMDB00459	169485		1.19	0.71	1.01	1.49						0.38333	0.871948	0.0675397	0.122089	0.856025	0.478518	0.0344269	0.225055		1.0547	1.0962	0.7644	1.3877	0.9705	1.1278	1.6301	0.9098	0.9882	0.9831
320			beta-hydroxyisovalerate	LC/MS neg	12129		HMDB00754	69362		0.73	0.92	0.83	0.76						0.14137	0.750808	0.525091	0.440439	0.481394	0.355849	0.334234	0.46891		1.2618	1.4046	1.1075	1.4097	1.1252	1.0272	1.0641	0.8115	1.2985	0.9347
323			3-methylglutaconate	LC/MS polar	57747		HMDB00522	1551553		0.93	1.37	0.79	1.2						0.587074	0.956943	0.0383654	0.0811958	0.0413686	0.10096	0.151118	0.371446		1.0627	0.9334	0.9332	1.1666	1.2175	1.137	1.1194	0.8693	1.5965	0.9628
340			isoleucine	LC/MS pos early	1125	C00407	HMDB00172	6306		1.01	1.1	1.04	1.12						0.867034	0.996165	0.193773	0.238122	0.712184	0.433203	0.101538	0.327781		0.9754	0.9084	0.9541	1.0371	1.002	1.0419	1.0182	0.9661	1.1419	1.0414
342			N-acetylisoleucine	LC/MS neg	33967		HMDB61684	306109		1.14	1.81	0.78	1.13						0.431598	0.89577	0.0117861	0.0381862	0.13896	0.186013	0.639133	0.527299		1.0106	0.8658	0.817	1.021	1.3388	1.2003	0.9783	0.934	1.8475	1.0413
346			1-carboxyethylisoleucine	LC/MS neg	62558					1.4	1.25	0.58	1.26						0.0487978	0.547384	0.395209	0.377961	0.00502715	0.0400138	0.180205	0.400448		1.0094	0.7511	0.8977	1.1395	1.2491	1.088	0.9477	1.2549	1.4247	0.7245
347			3-methyl-2-oxovalerate	LC/MS neg	15676	C00671	HMDB03736	47		1.06	1.08	0.86	1.03						0.612545	0.976474	0.51401	0.432733	0.15493	0.196234	0.83095	0.572074		0.9926	1.0312	0.7961	0.9627	1.1804	0.9915	1.0589	0.8478	1.0411	1.0184
348			2-hydroxy-3-methylvalerate	LC/MS neg	36746		HMDB00317	164623		0.86	1.22	1.04	1.22						0.133384	0.750808	0.0898309	0.146139	0.79551	0.45372	0.0471993	0.250066		0.9593	0.9246	1.0315	0.9919	0.8891	1.0364	1.1255	0.8906	1.2079	0.9218
350			2-methylbutyrylcarnitine (C5)	LC/MS pos early	45095		HMDB00378	6426901		0.89	0.92	0.78	1						0.379285	0.871948	0.491482	0.423916	0.0430805	0.103872	0.755792	0.556872		1.1244	1.0796	0.871	1.2311	1.3161	1.0022	1.082	0.775	1.127	1.0248
352			2-methylbutyrylglycine	LC/MS neg	31928		HMDB00339	193872		1.04	0.5	0.95	1.26						0.88245	0.996165	0.000592483	0.00531072	0.818191	0.463505	0.207925	0.408636		1.0853	1.009	0.8098	1.4984	1.0241	0.9576	1.2758	0.8383	0.748	0.9684
353			tiglylcarnitine (C5:1-DC)	LC/MS pos early	35428		HMDB02366	22833596		0.78	1.37	0.68	0.97						0.122415	0.750808	0.143115	0.191346	0.0669179	0.129128	0.76483	0.556872		1.0976	1.0418	0.784	1.1911	1.3734	1.0457	1.0075	0.6145	1.6315	0.9295
354			tigloylglycine	LC/MS pos early	1598		HMDB00959	6441567		1.18	0.62	0.78	1.41						0.547498	0.946224	0.0176202	0.0502593	0.317988	0.284727	0.0658012	0.266422		1.1524	1.0763	0.8418	1.5957	1.0959	1.0888	1.5194	0.9917	0.9843	0.86
356			3-hydroxy-2-ethylpropionate	LC/MS neg	32397		HMDB00396	188979		0.59	1.52	0.72	0.85						0.00140626	0.111228	0.0139058	0.0438405	0.0352599	0.0938123	0.719646	0.55334		1.0881	1.1424	1.1206	0.6932	1.3964	0.9227	0.9681	0.6656	1.0529	1.0043
358			ethylmalonate	LC/MS polar	15765		HMDB00622	11756		0.81	0.72	0.91	1.09						0.0200314	0.420088	0.000183383	0.00246563	0.198005	0.21832	0.339618	0.470628		1.0776	0.9669	1.1646	1.1358	1.0431	0.9399	1.0508	0.9469	0.8168	0.9452
359			methylsuccinate	LC/MS polar	15745		HMDB01844	10349		1	0.74	0.74	1.14						0.996272	1	0.0343165	0.0753524	0.0240099	0.0762685	0.357348	0.470628		1.1774	0.9703	0.993	1.1489	1.5977	1.0348	1.1087	0.9935	0.8534	1.1837
365			valine	LC/MS neg	1649	C00183	HMDB00883	6287		1.06	1.45	0.98	1.14						0.50176	0.924672	0.000606895	0.00533529	0.656736	0.415252	0.161613	0.383838		0.9978	0.899	0.9038	1.0538	1.1345	1.1547	1.0272	0.9609	1.523	1.1076
366			N-acetylvaline	LC/MS neg	1591		HMDB11757	66789		1.12	1.39	0.83	1.14						0.334427	0.871948	0.029504	0.067776	0.125214	0.176689	0.260011	0.443663		0.9979	0.881	0.8488	1.0652	1.1966	1.1056	1.0003	0.9471	1.4759	0.9991
369			1-carboxyethylvaline	LC/MS neg	62562					1.25	1.51	0.55	1.14						0.150667	0.750808	0.0761313	0.131708	0.0031463	0.0292857	0.51975	0.511909		1.0274	0.781	0.939	1.0073	1.3823	1.0841	0.8879	1.1726	1.5183	0.7573
371			3-methyl-2-oxobutyrate	LC/MS neg	44526	C00141	HMDB00019	49		0.85	1.05	1.04	1.02						0.180142	0.761912	0.622881	0.477322	0.787277	0.452715	0.795672	0.565696		0.9809	1.0176	0.862	0.9703	1.0736	0.9753	1.0395	0.7333	1.0144	1.1141
372			alpha-hydroxyisovalerate	LC/MS neg	33937		HMDB00407	99823		0.99	1.34	1.1	1.36						0.919398	0.996165	0.00326491	0.0171554	0.297048	0.272063	0.00123969	0.0532428		0.9378	0.9105	1.0859	0.8209	0.9337	1.109	1.2388	1.0749	1.0971	1.0254
374			isobutyrylcarnitine (C4)	LC/MS pos early	33441		HMDB00736	168379		0.9	0.91	0.9	0.98						0.538979	0.943445	0.513342	0.432733	0.472534	0.354268	0.856065	0.580586		1.1011	0.9903	0.9699	1.2255	1.2186	1.0135	0.9696	0.8765	1.1132	1.0947
376			3-hydroxyisobutyrate	LC/MS polar	1549	C06001	HMDB00336	87		1.1	1.1	0.62	1.22						0.769935	0.988844	0.927777	0.572829	0.0136178	0.0590807	0.451069	0.490713		1.0855	1.0058	0.7302	1.0719	1.5342	1.0424	1.2249	0.8056	1.1823	0.9568
382		Methionine, Cysteine, SAM and Taurine Metabolism	methionine	LC/MS pos early	1302	C00073	HMDB00696	6137		1.07	1.48	0.9	1.08						0.426165	0.890413	1.80114e-05	0.000440069	0.2656	0.256156	0.291638	0.45471		0.9942	0.9417	0.9142	1.0327	1.0885	1.1271	1.0216	0.9748	1.5299	0.982
383			N-acetylmethionine	LC/MS neg	1589	C02712	HMDB11745	448580		1.04	1.6	0.84	1.23						0.682635	0.985987	0.00108309	0.00839193	0.178262	0.208351	0.0807173	0.305608		1.0368	0.892	0.813	1.0112	1.4312	1.1932	1.1009	0.8468	1.6225	1.2026
385			N-formylmethionine	LC/MS neg	2829	C03145	HMDB01015	439750		1.33	0.81	1.14	1.46						0.0432599	0.540051	0.14357	0.191346	0.459705	0.348473	0.00682302	0.118431		1.016	1.0346	0.6786	1.2865	1.0643	1.1678	1.5124	0.9056	1.042	1.2112
386			S-methylmethionine	LC/MS pos early	38127	C05319	HMDB38670	458		0.97	1.87	0.39	1.93						0.945295	0.998509	0.235236	0.274483	0.00599932	0.0418279	0.0431348	0.250066		1.1687	0.5774	0.4516	0.7005	2.9451	1.0051	1.1159	0.4401	1.3121	1.1524
388			methionine sulfoxide	LC/MS pos early	18374	C02989	HMDB02005	158980		1.01	1.94	0.74	1.12						0.906417	0.996165	9.6107e-06	0.000366119	0.052423	0.114656	0.389741	0.480835		1.0546	0.9316	0.933	1.0994	1.2544	1.262	1.0414	0.9443	2.1334	0.929
389			N-acetylmethionine sulfoxide	LC/MS pos early	45428			193368		0.87	2.21	0.8	1.34						0.704545	0.988844	0.0530809	0.101955	0.406742	0.331516	0.37235	0.470628		0.9534	0.6689	1.0175	0.9309	1.1964	1.196	0.8933	0.8824	2.055	0.9532
394			S-adenosylhomocysteine (SAH)	LC/MS neg	42382	C00021	HMDB00939	439155		1.1	1.19	0.81	1.14						0.736786	0.988844	0.346866	0.350387	0.422573	0.337589	0.314936	0.460294		1.0025	0.8864	0.8202	1.1578	1.1458	1.0552	1.0125	0.9012	1.3801	0.927
395			5-methylthioribose**	LC/MS pos early	62100		HMDB01087	494		0.99	0.99	0.87	1.29						0.830022	0.995683	0.923311	0.571786	0.398573	0.32623	0.127141	0.353026		1.0571	1.0703	0.9791	0.8988	1.2801	1.0895	1.3819	0.9655	0.8909	1.1197
396			2,3-dihydroxy-5-methylthio-4-pentenoate (DMTPA)*	LC/MS neg	62805					1.12	1.05	0.98	1.12						0.139787	0.750808	0.573521	0.459803	0.719738	0.434508	0.152537	0.371446		0.9922	0.8418	0.9056	1.1481	1.0735	1.0536	0.943	1.018	1.205	1.0483
401			cystathionine	LC/MS pos early	15705	C02291	HMDB00099	439258		0.99	1.52	0.92	1.35						0.845165	0.996165	0.0167431	0.0494145	0.590282	0.390938	0.0353543	0.225216		0.9613	0.9169	0.958	0.9125	1.0577	1.135	1.2355	0.9467	1.3854	0.9724
403			cysteine	LC/MS pos early	1868	C00097	HMDB00574	5862		1.04	0.98	0.88	1.09						0.635727	0.978235	0.978252	0.585336	0.176177	0.208041	0.423428	0.486731		1.0241	0.9472	0.933	1.1237	1.0924	1.0171	1.0314	0.9697	1.102	0.9654
405			S-methylcysteine	LC/MS polar	39592		HMDB02108	24417		0.79	0.82	1	0.93						0.0354892	0.473598	0.0836867	0.139114	0.789507	0.452715	0.616441	0.523196		1.1293	1.1325	1.409	0.9661	1.0096	0.9919	1.0527	1.1144	0.7891	1.0112
406			S-methylcysteine sulfoxide	LC/MS pos early	43378		HMDB29432	82142		0.39	1.37	1.08	0.74						0.0547906	0.565439	0.575334	0.459803	0.985791	0.515273	0.660581	0.534176		0.9849	0.9673	1.7967	0.5331	0.6425	0.7105	0.714	0.7072	0.7285	0.6923
408			cysteine s-sulfate	LC/MS pos early	22176	C05824	HMDB00731	115015		0.82	1.68	0.64	0.45						0.545002	0.94581	0.255007	0.28572	0.177137	0.208041	0.167388	0.383838		1.474	2.0594	1.0165	1.1426	1.6774	1.185	0.9175	0.829	1.9141	1.0794
409			cystine	LC/MS pos early	56	C00491	HMDB00192	67678		1.29	0.71	1.15	1.32						0.256184	0.824493	0.0436591	0.0883109	0.490825	0.357832	0.0812537	0.305608		0.9818	0.7837	0.7573	1.4043	0.9821	1.0346	1.0324	0.9748	0.9975	1.1338
415			cysteine sulfinic acid	LC/MS pos early	37443	C00606	HMDB00996	109		0.78	1.46	0.74	0.87						0.258402	0.824493	0.142932	0.191346	0.434016	0.33862	0.961604	0.606102		1.1698	1.1179	1.2142	0.9887	1.3584	1.0918	0.9719	0.9411	1.4456	1.0086
417			hypotaurine	LC/MS polar	590	C00519	HMDB00965	107812		0.97	1.38	0.82	0.86						0.688581	0.985987	0.0260133	0.0615836	0.160116	0.199023	0.57963	0.523196		1.0455	1.0584	1.0567	1.0568	1.0101	1.0573	0.9143	1.024	1.4624	0.8286
418			taurine	LC/MS pos early	2125	C00245	HMDB00251	1123		0.97	1	1.04	1.02						0.6678	0.985987	0.850078	0.548101	0.421339	0.337277	0.679716	0.539676		0.9897	0.9918	1.0351	0.9523	0.9794	0.9991	1.0132	1.0088	0.9532	1.0212
420			N-acetyltaurine	LC/MS neg	48187			159864		1.16	1.33	1.05	1.16						0.194501	0.763948	0.0312966	0.0701565	0.639598	0.408286	0.104388	0.328116		0.9417	0.9138	0.7775	0.9995	1.0761	1.1022	1.0559	0.9	1.3262	1.1266
421			succinoyltaurine	LC/MS polar	63678					1.01	0.6	1.07	1.04						0.975303	1	0.000124977	0.00209401	0.469674	0.353353	0.625697	0.523196		1.0254	1.0403	1.0864	0.954	1.0209	0.9583	1.0782	1.0922	0.5718	1.0911
426		Urea cycle; Arginine and Proline Metabolism	arginine	LC/MS pos early	1638	C00062	HMDB00517	232		1.03	0.85	1.3	1.37						0.998997	1	0.652761	0.48679	0.176758	0.208041	0.19099	0.405119		0.8537	0.7694	0.8157	0.9993	0.8305	0.957	1.0569	0.844	0.8509	1.0763
427			argininosuccinate	LC/MS pos early	15497	C03406	HMDB00052	16950		1.16	1.01	0.8	1.14						0.858747	0.996165	0.977782	0.585336	0.869678	0.484122	0.538943	0.511909		1.06	0.8001	0.9772	1.3898	1.0728	1.0765	0.9099	1.1338	1.4013	0.8611
428			urea	LC/MS pos early	1670	C00086	HMDB00294	1176		0.82	1.18	1.06	1.18						0.0195839	0.420088	0.0638247	0.116707	0.57288	0.384614	0.0559515	0.25566		0.9884	0.8902	1.0415	1.0688	0.953	1.0431	1.0498	0.852	1.2622	1.0086
430			ornithine	LC/MS pos early	1493	C00077	HMDB03374	6262		0.87	1.52	0.67	0.83						0.575742	0.956943	0.0887476	0.144893	0.15722	0.197378	0.789517	0.565528		1.1356	1.1207	1.2486	0.9696	1.2033	1.0744	0.9307	1.0903	1.4701	0.8064
432			3-amino-2-piperidone	LC/MS pos early	62853		HMDB00323	5200225		1.04	1.61	0.74	0.99						0.749983	0.988844	0.00156838	0.0108631	0.0775492	0.141084	0.875947	0.584498		1.0487	0.9384	0.9335	1.1402	1.1829	1.1507	0.9248	0.9662	1.839	0.8728
434			2-oxoarginine*	LC/MS pos early	55072	C03771	HMDB04225	558		0.92	0.85	1.01	0.95						0.34967	0.871948	0.0588667	0.109838	0.976248	0.514146	0.637359	0.527299		1.0821	0.905	0.9261	1.3996	1.0979	1.0005	0.8604	0.8513	1.1858	1.1046
435			citrulline	LC/MS pos early	2132	C00327	HMDB00904	9750		0.93	1.08	0.93	0.99						0.354519	0.871948	0.397903	0.378952	0.433418	0.33862	0.936642	0.599062		1.0107	0.9533	1.0492	1.0907	0.9496	0.9946	0.9429	0.9761	1.1729	0.8864
436			homoarginine	LC/MS pos early	22137	C01924	HMDB00670	9085		1.2	1.2	0.68	1.36						0.223379	0.788935	0.253206	0.284765	0.0109252	0.0528996	0.0644061	0.263002		1.0503	0.8379	0.9514	1.0064	1.4055	1.1079	1.1374	1.1383	1.2039	0.9519
437			homocitrulline	LC/MS polar	22138	C02427	HMDB00679	65072		1.04	1.56	0.65	1.24						0.767152	0.988844	0.0183326	0.0514143	0.00752198	0.0463559	0.127633	0.353026		1.0991	1.097	0.6973	1.3041	1.2979	1.2419	1.36	0.7219	2.0374	0.8485
438			proline	LC/MS pos early	1898	C00148	HMDB00162	145742		0.99	1.93	0.75	1.1						0.883255	0.996165	1.31407e-05	0.000400475	0.0671055	0.129128	0.385667	0.477528		1.0492	0.9437	0.9862	1.0097	1.2572	1.2274	1.0405	0.972	1.9503	0.947
441			dimethylarginine (SDMA + ADMA)	LC/MS pos early	36808	C03626	HMDB01539	123831		0.96	1.08	1.08	1.14						0.541891	0.943445	0.311394	0.325	0.261971	0.256156	0.0591507	0.25566		0.9747	0.9986	1.062	0.9313	0.9067	1.0369	1.1414	1.0172	1.0058	0.9832
442			N-acetylarginine	LC/MS pos early	33953	C02562	HMDB04620	67427		0.96	1.12	0.86	1.06						0.702174	0.988844	0.644523	0.484145	0.227022	0.236625	0.627834	0.523196		1.1218	0.8918	0.9011	1.4775	1.2168	1.1239	0.9436	0.8607	1.6495	1.0416
447			N-acetylcitrulline	LC/MS neg	48434	C15532	HMDB00856	656979		0.91	1.43	0.8	1.03						0.467319	0.90653	0.0209022	0.0545894	0.0993587	0.156296	0.868669	0.582956		1.0186	0.8743	1.0169	1.1477	1.0353	1.0741	0.9023	0.922	1.6432	0.8289
448			N-acetylproline	LC/MS pos early	34387			322640		1	0.9	0.69	0.64						0.975867	1	0.464691	0.41203	0.0890688	0.148579	0.315366	0.460294		1.4202	1.5657	0.9148	2.0843	1.1161	1.1386	0.9977	0.9128	1.8712	0.7728
449			N-delta-acetylornithine	LC/MS neg	43249			9920500		1.02	6.22	0.86	0.83						0.932764	0.996165	2.8041e-07	3.20468e-05	0.489426	0.357713	0.884975	0.587242		1.1846	2.2979	0.2572	1.0435	1.1399	2.4062	1.8959	0.2619	6.489	0.9779
450			N-alpha-acetylornithine	LC/MS pos early	32984	C00437	HMDB03357	439232		1.17	2.02	1.33	1.9						0.284661	0.840727	0.000152123	0.00217317	0.213843	0.228848	0.00103768	0.0532428		0.8896	0.8107	0.7543	1.0253	0.968	1.446	1.5405	0.8842	2.0695	1.2898
451			N2,N5-diacetylornithine	LC/MS neg	43591			65977		0.77	3.42	1.17	0.93						0.410432	0.890413	1.5043e-05	0.000429797	0.532223	0.373718	0.582677	0.523196		1.1165	1.7451	0.4773	1.2433	1.0003	1.8559	1.6308	0.3689	4.2548	1.1689
454			trans-4-hydroxyproline	LC/MS pos early	32306	C01157	HMDB00725	5810		0.98	1.33	0.86	1.13						0.810979	0.988844	0.000641911	0.00553665	0.0679697	0.129263	0.119639	0.35274		0.9739	0.9417	1.0106	0.8599	1.0834	1.0346	1.0684	0.9926	1.1465	0.9308
456			pro-hydroxy-pro	LC/MS pos early	35127		HMDB06695	11673055		1	0.98	1.1	1.08						0.923641	0.996165	0.864204	0.552829	0.534149	0.373759	0.611692	0.523196		0.9844	1.0226	1.0961	0.8985	0.9205	1.0267	1.1067	1.1014	0.8826	1.0159
459			N-methylproline	LC/MS pos early	37431			557		0.62	0.17	0.56	0.96						0.140926	0.750808	7.52924e-06	0.000329449	0.0913641	0.150186	0.165162	0.383838		1.3525	1.1743	0.738	2.6756	0.8219	0.6265	1.1238	0.4607	0.4607	0.4607
460			N,N,N-trimethyl-alanylproline betaine (TMAP)	LC/MS pos early	62947					0.88	1.11	1.16	1.19						0.198709	0.763948	0.259516	0.289353	0.0681447	0.129263	0.047911	0.250066		0.9464	0.8676	1.1548	0.8846	0.8785	1.0126	1.0354	1.0185	0.9812	1.0154
462			N-monomethylarginine	LC/MS pos early	43586	C03884	HMDB29416	132862		0.97	1.21	0.96	1.1						0.725903	0.988844	0.0423941	0.0861333	0.69721	0.430048	0.208693	0.408636		0.9698	0.9875	1.0676	0.9104	0.9138	1.0242	1.0827	1.032	1.1018	0.8803
463			argininate*	LC/MS pos early	57461		HMDB03148	160437		0.92	0.9	0.96	1.13						0.410158	0.890413	0.406242	0.383124	0.939583	0.50614	0.203979	0.408636		1.0766	0.7698	0.9794	1.475	1.0821	1.0339	0.8708	0.8964	1.3243	1.044
466			N-acetylhomocitrulline	LC/MS pos early	62707					0.85	1.33	0.52	0.99						0.354677	0.871948	0.228125	0.27087	0.00237849	0.025052	0.932802	0.598228		1.2858	1.1208	0.8424	1.5592	1.6208	1.1876	1.1072	0.72	2.0756	0.8476
467			dimethylguanidino valeric acid (DMGV)*	LC/MS pos early	62783					1.03	0.68	1.17	1.09						0.817765	0.990532	0.00558036	0.0239366	0.38047	0.318674	0.537519	0.511909		0.9648	1.0227	0.8481	1.0409	0.9477	0.9518	1.1165	0.8741	0.7041	1.1126
468		Creatine Metabolism	guanidinoacetate	LC/MS polar	43802	C00581	HMDB00128	763		0.99	0.78	0.98	0.82						0.943705	0.998509	0.13497	0.184731	0.852006	0.476937	0.376064	0.47282		1.1501	1.3525	1.1918	1.1813	0.8747	1.017	1.114	1.1773	0.9187	0.8579
469			creatine	LC/MS pos early	27718	C00300	HMDB00064	586		0.97	0.98	0.96	1.14						0.590004	0.956943	0.743574	0.515806	0.479455	0.355849	0.0244057	0.188069		0.995	0.9127	0.9847	1.0598	1.023	1.0047	1.0372	0.9577	1.0421	0.9817
470			creatinine	LC/MS pos early	513	C00791	HMDB00562	588		1.01	0.98	1.04	1.11						0.852299	0.996165	0.596787	0.467949	0.385606	0.31878	0.0129661	0.134669		0.9947	0.9735	0.9948	1.0131	0.9973	1.0285	1.0796	1.002	0.9933	1.0392
477		Polyamine Metabolism	putrescine	LC/MS pos early	1408	C00134	HMDB01414	1045		1.03	1.04	1.17	1.18						0.763046	0.988844	0.672365	0.495409	0.236703	0.243544	0.115298	0.346453		1.0016	0.9999	1.1417	0.9172	0.9475	1.104	1.1768	1.1743	0.954	1.1109
478			N-acetylputrescine	LC/MS pos early	37496	C02714	HMDB02064	122356		0.93	1.49	1.33	1.37						0.551787	0.94697	0.00312393	0.0168008	0.0453655	0.108079	0.0153953	0.141685		0.9851	1.006	0.9966	1.0371	0.9006	1.2622	1.3773	0.9275	1.5494	1.1945
483			N-acetyl-isoputreanine	LC/MS pos early	62309			131802901		1.05	0.94	1.07	1.21						0.904692	0.996165	0.677662	0.496459	0.46842	0.353074	0.197949	0.407647		1.0324	1.076	1.2782	0.9132	0.8621	1.1048	1.2974	1.3424	0.8557	0.9236
484			spermidine	LC/MS pos early	485	C00315	HMDB01257	1102		0.75	0.99	0.4	0.93						0.418393	0.890413	0.913009	0.570894	0.0774141	0.141084	0.769273	0.556872		1.7651	1.3296	1.527	1.3045	2.8992	1.2085	1.2352	1.1456	1.2971	1.1562
489			(N(1) + N(8))-acetylspermidine	LC/MS pos early	57814			123689;496		1.03	0.99	1.09	1.37						0.793807	0.988844	0.924337	0.571786	0.430246	0.33862	0.00247366	0.0710503		0.9301	0.8795	1.0835	0.9106	0.8467	1.0358	1.2066	1.1128	0.9022	0.9215
491			spermine	LC/MS pos early	603	C00750	HMDB01256	1103		0.51	2.51	0.35	0.55						0.0803783	0.69902	0.104652	0.159001	0.126803	0.176689	0.952066	0.603274		1.7401	1.8078	1.5841	0.7795	2.7887	1.1848	0.9918	0.8141	1.9564	0.977
494			5-methylthioadenosine (MTA)	LC/MS pos early	1419	C00170	HMDB01173	439176		0.93	1.1	1	1.1						0.453626	0.897149	0.360571	0.359893	0.933033	0.504631	0.239975	0.429412		0.9987	0.8518	0.9533	1.0883	1.1013	1.0286	0.9403	0.8849	1.1933	1.0961
498			4-acetamidobutanoate	LC/MS pos early	1558	C02946	HMDB03681	18189		0.97	1.49	2.27	1.52						0.869369	0.996165	0.038815	0.0816418	0.00081074	0.0135206	0.0430771	0.250066		0.79	0.8461	0.7295	0.9194	0.6651	1.2169	1.2865	0.7051	1.3687	1.5075
500		Guanidino and Acetamido Metabolism	1-methylguanidine	LC/MS pos early	48114	C02294	HMDB01522	10111		0.89	0.9	1.22	1.21						0.6668	0.985987	0.784127	0.531555	0.43164	0.33862	0.538598	0.511909		0.7524	0.7111	0.7008	0.7372	0.8604	0.7983	0.8625	0.6231	0.6604	1.0474
501			4-guanidinobutanoate	LC/MS pos early	15681	C01035	HMDB03464	500		1.01	0.91	0.88	1.45						0.850468	0.996165	0.503046	0.425855	0.255689	0.252686	0.0110733	0.130116		1.1389	0.7706	0.8643	1.6947	1.2261	1.1539	1.1197	0.8726	1.5414	1.082
502			guanidinosuccinate	LC/MS polar	32446	C03139	HMDB03157	97856		0.61	0.69	1.52	0.6						0.113895	0.750808	0.540606	0.449331	0.387566	0.31878	0.279636	0.452373		0.9275	0.9831	1.3087	1.0413	0.3767	0.67	0.5943	0.7988	0.7155	0.5715
505		Glutathione Metabolism	glutathione, oxidized (GSSG)	LC/MS pos early	27727	C00127	HMDB03337	65359		0.98	1.1	1.07	1.15						0.971763	1	0.565665	0.456063	0.968966	0.514146	0.363108	0.470628		1.087	0.8838	1.0711	1.2026	1.1904	1.1676	1.0192	1.0497	1.3276	1.2737
508			cysteine-glutathione disulfide	LC/MS pos early	35159		HMDB00656	4247235		1.08	0.96	1.1	1.38						0.360667	0.871948	0.718077	0.510514	0.438322	0.340716	0.00146823	0.0539598		0.9452	0.7751	0.8962	1.1194	0.9899	1.0514	1.0694	0.9704	1.0772	1.0886
509			S-methylglutathione	LC/MS neg	33944	C11347		3605667		0.77	1.08	1.8	1.9						0.444292	0.897149	0.932036	0.572829	0.573497	0.384614	0.190925	0.405119		1.1884	0.772	1.0818	1.5407	1.3592	1.604	1.4654	0.8382	1.659	2.4533
511			cysteinylglycine	LC/MS pos early	35637	C01419	HMDB00078	439498		0.17	1.31	22.22	4.72						0.254676	0.824493	0.697622	0.505404	0.177247	0.208041	0.331363	0.46891		2.6491	0.8039	4.5029	3.3817	1.9081	12.8405	3.7955	0.7474	4.4177	42.4013
512			cysteinylglycine disulfide*	LC/MS pos early	62103		HMDB00709			0.2	2.75	5.59	5.01						0.131307	0.750808	0.565414	0.456063	0.179594	0.208351	0.0478055	0.250066		1.8216	0.8381	3.9412	1.163	1.3439	3.9243	4.1988	0.7921	3.1958	7.5103
514			5-oxoproline	LC/MS pos early	1494	C01879	HMDB00267	7405		1.02	1.1	0.82	0.99						0.737162	0.988844	0.0923132	0.148225	0.000481454	0.0103092	0.933413	0.598228		1.0096	0.9679	0.9899	0.952	1.1288	0.9824	0.9567	1.007	1.0454	0.9202
515			2-aminobutyrate	LC/MS pos early	42374	C02261	HMDB00650	439691		0.9	1.28	0.91	0.93						0.221627	0.788935	0.00559245	0.0239366	0.264477	0.256156	0.547925	0.516531		1.0267	1.0644	1.036	1.0363	0.9701	1.0354	0.9927	0.936	1.3301	0.8828
517			2-hydroxybutyrate/2-hydroxyisobutyrate	LC/MS polar	52281			440864;11671		0.89	1.16	0.89	1.01						0.168786	0.750808	0.124002	0.176593	0.153783	0.196187	0.891296	0.588168		1.0336	1.0277	0.9889	1.0987	1.0191	1.0239	1.0368	0.8757	1.2795	0.9038
519			ophthalmate	LC/MS pos early	34592		HMDB05765	7018721		0.92	2.26	0.74	0.84						0.663568	0.985987	0.0108466	0.0367335	0.42038	0.337277	0.907802	0.593216		1.1856	1.5694	0.6494	0.9746	1.5491	1.3168	1.3256	0.5996	2.2009	1.141
563	Peptide	Gamma-glutamyl Amino Acid	gamma-glutamylalanine	LC/MS pos early	37063		HMDB29142	440103		1.02	1.74	0.77	1.19						0.89989	0.996165	0.00167658	0.0114392	0.116834	0.171485	0.276342	0.452306		1.0293	0.9223	0.8546	1.0692	1.271	1.2045	1.1018	0.8712	1.8617	0.9831
565			gamma-glutamylglutamate	LC/MS pos early	36738	C05282	HMDB11737	92865		0.76	1.15	1.17	1.38						0.196243	0.763948	0.644064	0.484145	0.705968	0.432709	0.175545	0.393757		1.0935	0.835	1.0892	1.0428	1.4072	1.2044	1.1524	0.8285	1.1967	1.6402
566			gamma-glutamylglutamine	LC/MS pos early	2730	C05283	HMDB11738	150914		0.81	1.06	0.94	1.21						0.199148	0.763948	0.702586	0.507392	0.766613	0.445977	0.216038	0.41863		1.0134	0.8976	0.9191	1.114	1.1229	1.0184	1.0855	0.7465	1.1816	1.0598
567			gamma-glutamylglycine	LC/MS pos early	33949		HMDB11667	165527		0.91	1.18	1.01	1.26						0.351633	0.871948	0.131749	0.181957	0.913518	0.499882	0.0514708	0.25566		0.9636	0.9855	1.0404	0.9929	0.8355	1.0509	1.2434	0.946	1.171	0.843
568			gamma-glutamylhistidine	LC/MS pos early	18245			7017195		0.99	1.33	0.89	1.32						0.959059	1	0.00870394	0.032614	0.143051	0.189587	0.0109105	0.130116		0.9753	0.8569	0.8132	1.0767	1.1545	1.0983	1.1272	0.8038	1.4369	1.0255
569			gamma-glutamylisoleucine*	LC/MS pos early	34456		HMDB11170	14253342		0.94	1.5	0.88	1.3						0.66914	0.985987	0.00609628	0.024446	0.215395	0.229621	0.0463827	0.250066		1.0327	0.8123	0.8708	1.184	1.2637	1.1907	1.056	0.816	1.7805	1.1105
570			gamma-glutamylleucine	LC/MS pos early	18369		HMDB11171	151023		1	1.63	0.77	1.35						0.903344	0.996165	0.00393747	0.0191486	0.0491998	0.112803	0.0411347	0.250066		0.9917	0.7652	0.7415	1.1075	1.3526	1.157	1.0343	0.7406	1.8054	1.0479
571			gamma-glutamyl-alpha-lysine	LC/MS pos early	55015			65254		1.09	1.54	0.68	1.53						0.505441	0.926862	0.0144417	0.0452181	0.0179542	0.0665376	0.0138333	0.13769		0.9899	0.7853	0.7774	1.0308	1.3663	1.1421	1.2006	0.8512	1.5849	0.9319
572			gamma-glutamyl-epsilon-lysine	LC/MS pos early	33934		HMDB03869	7015685		0.92	1.35	1.02	1.11						0.692549	0.985987	0.223403	0.265954	0.995402	0.516736	0.26545	0.44973		0.9409	1.0968	1.0599	0.7878	0.819	1.0229	1.2207	0.9792	1.0602	0.8314
573			gamma-glutamylmethionine	LC/MS pos early	44872		HMDB29155	7009567		1.03	1.72	1.03	1.59						0.918386	0.996165	0.142844	0.191346	0.628403	0.404978	0.112988	0.344338		0.8915	0.7316	0.6336	1.1132	1.0875	1.2092	1.1599	0.6527	1.9092	1.115
574			gamma-glutamylphenylalanine	LC/MS pos early	33422		HMDB00594	111299		1.03	1.39	0.81	1.27						0.824955	0.995683	0.0231148	0.057117	0.0547592	0.115963	0.0604675	0.25566		0.9971	0.8866	0.7443	1.0536	1.3037	1.1029	1.1296	0.7652	1.4661	1.0508
575			gamma-glutamylthreonine	LC/MS pos early	33364		HMDB29159	76078708		1	1.55	0.75	1.24						0.935345	0.996165	0.00416794	0.0196412	0.0159512	0.0638438	0.140176	0.36184		0.9814	0.8108	0.8653	1.086	1.1636	1.1064	1.0071	0.8634	1.6813	0.8737
576			gamma-glutamyltryptophan	LC/MS neg	33947		HMDB29160	3989307		0.72	1.54	1.18	1.35						0.186624	0.763948	0.145742	0.19286	0.973654	0.514146	0.216479	0.41863		1.1	0.9938	1.1013	0.9451	1.3598	1.297	1.3397	0.7969	1.4517	1.5998
577			gamma-glutamyltyrosine	LC/MS pos early	2734		HMDB11741	94340		0.99	1.95	0.65	1.1						0.95197	0.999933	0.0020679	0.0129496	0.0278759	0.0814391	0.574582	0.521964		1.0919	0.9681	0.7628	1.1923	1.4445	1.2699	1.0646	0.7566	2.3194	0.9388
578			gamma-glutamylvaline	LC/MS pos early	43829		HMDB11172	7015683		1.01	1.42	0.83	1.22						0.842562	0.996165	0.00355308	0.0180602	0.057335	0.119236	0.0579699	0.25566		0.9838	0.8498	0.7285	1.0875	1.2695	1.0919	1.0335	0.738	1.539	1.057
579			gamma-glutamylserine	LC/MS pos early	54914					0.98	1.54	0.91	1.15						0.877691	0.996165	0.000322338	0.00357573	0.37462	0.316997	0.182823	0.401091		0.9538	0.8838	0.9246	0.9088	1.098	1.0812	1.0188	0.9106	1.3974	0.9982
580			gamma-glutamylcitrulline*	LC/MS pos early	62104					0.98	1.16	1.02	1.36						0.978468	1	0.642136	0.484145	0.759552	0.445977	0.207338	0.408636		0.9548	0.8294	0.8234	1.1763	0.9899	1.0773	1.1305	0.8042	1.3685	1.0062
583		Dipeptide Derivative	isoleucylhydroxyproline*	LC/MS pos early	63051		HMDB28908			1.1	1.02	0.9	1.22						0.347505	0.871948	0.944615	0.574229	0.226141	0.236625	0.0966545	0.320685		1.0128	0.979	0.9371	0.9639	1.1711	1.0645	1.1898	1.0338	0.9825	1.0517
584			leucylhydroxyproline*	LC/MS pos early	63052		HMDB28930	20847829		1.02	0.86	0.88	1.25						0.913314	0.996165	0.127815	0.179358	0.215713	0.229621	0.0497374	0.255516		1.0265	0.9488	1.0338	0.989	1.1345	1.0233	1.1861	1.0555	0.8509	1.0006
744		Dipeptide	glycylleucine	LC/MS pos early	34398	C02155	HMDB00759	92843		0.63	1.67	7.33	1.97						0.888805	0.996165	0.4702	0.413359	0.127977	0.176689	0.30513	0.459398		1.1625	0.7534	1.7029	1.2432	0.9504	2.8986	1.4871	1.0721	2.0734	6.9619
754			glycylvaline	LC/MS pos early	18357		HMDB28854	97417		0.61	1.48	2.39	1.97						0.507082	0.926862	0.460594	0.410439	0.758553	0.445977	0.103887	0.328116		1.221	0.7652	1.7579	1.0901	1.2707	1.8044	1.5055	1.0677	1.6119	3.0326
778			isoleucylglycine	LC/MS neg	40008		HMDB28907	342532		0.57	1.82	8.12	3.01						0.730481	0.988844	0.495623	0.425081	0.167771	0.203483	0.0966526	0.320685		1.1255	0.5734	1.7624	1.1492	1.0169	3.2697	1.7247	1.0093	2.0918	8.2528
858			phenylalanylhydroxyproline*	LC/MS pos early	63039		HMDB28996 HMDB11176			0.97	1.1	0.82	1.37						0.720388	0.988844	0.985341	0.588017	0.14509	0.190398	0.100106	0.327181		1.0035	0.8843	1.0241	0.9491	1.1565	1.0476	1.2083	0.992	1.0411	0.9491
871			prolylglycine	LC/MS pos early	40703		HMDB11178	6426709		1.04	1.34	1.31	1.4						0.808906	0.988844	0.0747883	0.130171	0.126559	0.176689	0.0294925	0.204212		0.9667	0.8009	0.9385	1.0196	1.1078	1.2292	1.1244	0.9721	1.3706	1.4498
957			valylleucine	LC/MS pos early	39994		HMDB29131	352039		1.07	1.23	0.55	1.17						0.804727	0.988844	0.338984	0.345899	0.00630507	0.0420594	0.459057	0.493278		1.2214	0.8038	0.6711	1.9054	1.5052	1.2114	0.9395	0.7203	2.3527	0.833
1057		Acetylated Peptides	phenylacetylcarnitine	LC/MS pos early	48425			101724840		0.57	0.51	0.37	0.54						0.151191	0.750808	0.0317509	0.0706449	0.0574964	0.119236	0.12182	0.35274		1.3479	0.8871	0.8448	1.9843	1.6756	0.6495	0.4819	0.4819	1.0101	0.6239
1060			phenylacetylglutamine	LC/MS neg	35126	C04148	HMDB06344	92258		0.26	0.54	0.47	0.33						0.00102914	0.100885	0.0456146	0.0906617	0.0340926	0.0915796	0.00749924	0.118431		1.2242	1.0865	1.0508	1.2718	1.4878	0.5069	0.3624	0.2725	0.693	0.6997
1063			phenylacetylglycine	LC/MS neg	33945	C05598	HMDB00821	68144		0.52	0.45	0.81	0.5						0.0234867	0.425885	0.00293364	0.0163546	0.520577	0.369824	0.0173542	0.147854		1.3877	1.4513	1.1691	1.8763	1.0541	0.7574	0.7268	0.6078	0.8423	0.8526
1064			4-hydroxyphenylacetylglycine	LC/MS neg	43525	C05596		440732		0.95	2.01	0.91	1.3						0.755964	0.988844	0.00573482	0.0242742	0.361947	0.309545	0.246714	0.435347		0.9683	0.7619	1.0567	0.8571	1.1977	1.1999	0.9884	1.0028	1.7242	1.0844
1070			phenylacetyltaurine	LC/MS neg	63154			2179693		0.56	0.36	0.54	0.55						0.0776169	0.690523	0.00472544	0.0211782	0.0378246	0.0965593	0.0665514	0.267195		1.8671	1.5793	1.1944	2.1954	2.4992	0.917	0.8626	0.6638	0.7983	1.3433
1092	Carbohydrate	Glycolysis, Gluconeogenesis, and Pyruvate Metabolism	1,5-anhydroglucitol (1,5-AG)	LC/MS neg	20675	C07326	HMDB02712	64960		1.3	1.11	1.02	1.21						0.000591514	0.100885	0.12031	0.172409	0.748186	0.441026	0.00694839	0.118431		0.9179	0.9193	0.7371	1.0139	1.0013	1.0555	1.1143	0.9557	1.1296	1.0225
1095			glucose	LC/MS polar	48152	C00031	HMDB00122	5793		1.01	0.84	1.03	1						0.86809	0.996165	0.000579048	0.00529411	0.491737	0.357845	0.971189	0.609132		1.0132	0.9552	1.06	1.0702	0.9677	0.9787	0.9529	1.066	0.8977	0.998
1109			3-phosphoglycerate	LC/MS neg	1414	C00597	HMDB00807	724		1.2	1.21	0.99	1.23						0.721678	0.988844	0.58539	0.463786	0.804742	0.458169	0.559687	0.519226		1.0475	0.6157	1.1601	0.8505	1.5638	1.1836	0.7596	1.3955	1.0265	1.5528
1111			pyruvate	LC/MS polar	48990	C00022	HMDB00243	1060		1.21	1.03	0.8	0.96						0.112108	0.750808	0.474041	0.414345	0.049812	0.112803	0.707843	0.553339		0.974	1.0064	1.0021	0.8561	1.0313	0.9714	0.9643	1.2084	0.8852	0.8279
1112			lactate	LC/MS polar	527	C00186	HMDB00190	612		1.03	1.03	0.86	1.03						0.507338	0.926862	0.667608	0.494065	0.0222729	0.0742883	0.629864	0.523356		0.9992	0.93	0.9795	1.0252	1.0621	0.9859	0.9597	1.0104	1.0562	0.9173
1115			glycerate	LC/MS polar	1572	C00258	HMDB00139	752		0.92	1.05	0.89	1.05						0.111773	0.750808	0.385194	0.373066	0.0398456	0.0996746	0.393562	0.482133		1.0241	0.9439	1.0218	1.026	1.1048	0.9978	0.9883	0.9384	1.0782	0.9864
1134		Pentose Metabolism	ribitol	LC/MS polar	15772	C00474	HMDB00508	6912		1.18	0.92	0.73	1.05						0.0935801	0.746711	0.308316	0.322525	0.00103756	0.0159722	0.568843	0.521964		1.0315	0.8906	0.9699	1.0972	1.1685	0.9861	0.9331	1.1453	1.0149	0.851
1135			ribonate	LC/MS polar	27731	C01685	HMDB00867	5460677		1.08	1	0.92	0.92						0.344687	0.871948	0.732934	0.513464	0.548327	0.377087	0.621807	0.523196		0.9998	1.0345	0.9326	1.0374	0.9948	0.9775	0.9528	1.0051	1.0359	0.9162
1139			xylose	LC/MS polar	15581	C00181	HMDB00098	135191		1.14	0.74	1.13	1.14						0.782249	0.988844	0.164772	0.212179	0.697863	0.430048	0.365557	0.470628		0.8702	0.7969	0.8162	1.0869	0.7808	0.881	0.9056	0.9338	0.7998	0.8848
1149			arabitol/xylitol	LC/MS polar	48885			6912;94154		0.95	1.17	0.77	1.06						0.527996	0.93315	0.0391758	0.0816418	0.00192079	0.0214669	0.350342	0.470628		1.0759	0.9408	0.9787	1.1643	1.22	1.058	1.0017	0.9279	1.3583	0.9441
1155			arabonate/xylonate	LC/MS polar	48255			122045;6602431		0.94	1.06	0.94	0.98						0.541315	0.943445	0.481444	0.420012	0.52531	0.371527	0.911321	0.593216		1.0445	0.9862	1.0296	1.111	1.0513	1.0234	0.9693	0.9669	1.1729	0.9845
1158			sedoheptulose	LC/MS polar	53237		HMDB03219	5459879		1.38	0.73	0.59	1.15						0.146595	0.750808	0.131311	0.181901	0.0513188	0.113335	0.491626	0.500144		1.0318	0.7451	1.3676	0.9326	1.0819	1.0161	0.8562	1.8918	0.6813	0.635
1159			ribulonate/xylulonate/lyxonate*	LC/MS polar	61858					1.04	0.81	1.04	1.05						0.528061	0.93315	0.00181744	0.012218	0.550823	0.377506	0.350015	0.470628		1.0012	0.9192	1.0291	1.0813	0.975	0.9797	0.9697	1.0655	0.874	1.0097
1194		Disaccharides and Oligosaccharides	sucrose	LC/MS neg	1519	C00089	HMDB00258	5988		1.08	2.74	0.25	1.97						0.515894	0.930978	0.0207072	0.0544025	0.0537819	0.115731	0.72791	0.55334		1.9662	1.4542	0.6245	2.245	3.5412	2.6439	2.8712	0.6725	6.153	0.879
1215		Fructose, Mannose and Galactose Metabolism	fructose	LC/MS polar	48195	C00095	HMDB00660	5984		0.88	0.74	1.09	1.07						0.173567	0.761912	0.00283073	0.0161754	0.387878	0.31878	0.430438	0.486731		1.0173	1.0193	1.0201	1.1057	0.9242	0.9531	1.0937	0.8943	0.8153	1.009
1220			mannitol/sorbitol	LC/MS polar	46142	C00794	HMDB00247	5780		1.22	0.89	0.74	0.92						0.0466704	0.547384	0.206367	0.248258	0.00186349	0.0214669	0.334676	0.46891		0.9902	0.9373	1.0358	0.9258	1.062	0.9348	0.8664	1.2657	0.8223	0.7847
1221			mannose	LC/MS polar	48153	C00159	HMDB00169	18950		1.12	0.61	1.08	1.1						0.298244	0.845571	2.79357e-05	0.000580477	0.340744	0.295219	0.425296	0.486731		0.9873	1.0763	0.9187	0.9971	0.9572	0.9667	1.1854	1.0334	0.6101	1.0381
1241			galactonate	LC/MS polar	27719	C00880	HMDB00565	128869		1.58	0.83	0.59	1.35						0.011026	0.3756	0.292474	0.310933	0.00492892	0.0400138	0.0442065	0.250066		1.1345	0.9036	0.6126	1.3894	1.6324	1.0784	1.2182	0.9701	1.1575	0.9679
1273		Aminosugar Metabolism	glucuronate	LC/MS polar	15443	C00191	HMDB00127	444791		0.8	0.9	1.35	1.01						0.178009	0.761912	0.433193	0.396448	0.197226	0.218062	0.908396	0.593216		1.098	1.0757	1.0478	1.1758	1.0928	1.1147	1.0874	0.8384	1.0561	1.4769
1285			N-acetylneuraminate	LC/MS pos early	32377	C00270	HMDB00230	439197		1.03	1.01	0.9	1.12						0.953425	0.999933	0.933534	0.572829	0.338625	0.295219	0.281748	0.452692		1.0226	0.9201	0.9111	1.0905	1.1684	1.0316	1.0307	0.9424	1.0979	1.0555
1296			N-acetylglucosaminylasparagine	LC/MS pos early	48149	C04540	HMDB00489	123826		1.05	1.2	0.89	1.3						0.802048	0.988844	0.0794468	0.135516	0.412875	0.334515	0.0845682	0.305608		0.9482	0.9046	0.9314	0.8817	1.0751	1.0425	1.1795	0.9777	1.0564	0.9565
1297			erythronate*	LC/MS polar	42420		HMDB00613	2781043		0.85	0.93	0.9	1.04						0.0143883	0.3756	0.27764	0.303462	0.0881826	0.148296	0.416795	0.486731		1.0248	0.979	1.0018	1.1193	0.9989	0.9535	1.0207	0.8498	1.0425	0.901
1299			N-acetylglucosamine/N-acetylgalactosamine	LC/MS pos early	46539		HMDB00215	24139		0.97	0.97	0.87	1.14						0.9355	0.996165	0.728324	0.513464	0.202591	0.221546	0.201655	0.408636		1.0583	0.9882	0.9849	0.9883	1.2717	1.0375	1.1308	0.957	0.9595	1.1027
1300			N-glycolylneuraminate	LC/MS polar	37123	C03410	HMDB00833	123802		1.04	1.2	0.57	1.16						0.726941	0.988844	0.257256	0.287535	0.0025484	0.0261534	0.257838	0.443663		1.1821	1.0406	1.0992	0.9389	1.6496	1.1042	1.202	1.1431	1.1254	0.9464
1301		Advanced Glycation End-product	N6-carboxymethyllysine	LC/MS pos early	36713			123800		0.84	0.86	0.98	1.05						0.159981	0.750808	0.10468	0.159001	0.76597	0.445977	0.4937	0.500144		1.0897	0.9421	1.428	0.974	1.0148	1.0034	0.9919	1.1955	0.8338	0.9925
1305	Energy	TCA Cycle	citrate	LC/MS neg	1564	C00158	HMDB00094	311		0.93	0.97	0.92	1.08						0.26533	0.834819	0.640455	0.483928	0.164211	0.201609	0.251435	0.440029		1.0026	1.0122	0.8669	1.034	1.0973	0.9777	1.094	0.8044	1.0057	1.0068
1307			aconitate [cis or trans]	LC/MS neg	46173					0.99	0.91	0.99	1.05						0.933963	0.996165	0.169628	0.215999	0.828687	0.466499	0.502638	0.503449		1.0206	1.0522	0.9108	1.0474	1.0721	1.0063	1.1079	0.9055	0.954	1.0576
1310			isocitric lactone	LC/MS polar	54724			98259		0.9	1.01	0.89	1.06						0.253606	0.824493	0.952649	0.576636	0.136255	0.183621	0.608401	0.523196		1.0111	0.9082	0.9916	1.0967	1.0478	0.973	0.9615	0.8911	1.1118	0.9278
1311			alpha-ketoglutarate	LC/MS polar	528	C00026	HMDB00208	51		0.77	1.04	0.73	0.98						0.171762	0.759677	0.811068	0.535796	0.0933053	0.150699	0.726189	0.55334		1.1692	1.0103	1.0023	1.1925	1.4716	1.0224	0.9903	0.7749	1.2459	1.0785
1313			succinylcarnitine (C4-DC)	LC/MS pos early	37058		HMDB61717	71464481		0.78	1.03	0.98	1.02						0.242655	0.811103	0.966607	0.580842	0.976418	0.514146	0.919682	0.593742		1.104	0.9104	1.5402	1	0.9654	1.0298	0.9318	1.2089	1.0301	0.9483
1314			succinate	LC/MS polar	1437	C00042	HMDB00254	1110		0.99	0.94	0.95	1						0.835075	0.995683	0.453932	0.408484	0.481065	0.355849	0.939948	0.600372		1.0253	0.9308	1.03	1.0693	1.0712	0.9941	0.9352	1.0166	1.0089	1.0158
1315			fumarate	LC/MS polar	1643	C00122	HMDB00134	444972		0.88	1.06	0.7	0.94						0.342254	0.871948	0.704148	0.507483	0.00611982	0.0418279	0.575034	0.521964		1.1069	0.931	1.0471	1.1623	1.2871	0.984	0.874	0.9265	1.2365	0.8989
1317			malate	LC/MS neg	1303	C00149	HMDB00156	525		0.94	1.17	0.77	1.01						0.622564	0.976474	0.266659	0.294701	0.0493049	0.112803	0.890389	0.588168		1.0645	0.9044	1.03	1.0927	1.2309	1.026	0.916	0.9667	1.2749	0.9463
1321			itaconate	LC/MS polar	18373	C00490	HMDB02092	811		0.92	0.83	0.52	1.34						0.620809	0.976474	0.204839	0.247831	0.000329708	0.010151	0.229407	0.421553		1.1894	0.864	1.0729	1.29	1.5307	1.0047	1.1597	0.9877	1.0688	0.8028
1322			tricarballylate	LC/MS polar	15729	C19806	HMDB31193	14925		1.08	4.38	2.03	6.63						0.923725	0.996165	2.08008e-05	0.000475444	0.0220285	0.0742883	5.89382e-06	0.00281589		0.763	0.4175	1.2852	0.7804	0.5688	2.1826	2.7689	1.3854	3.4188	1.1573
1327			2-methylcitrate/homocitrate	LC/MS neg	52282			515;439459		0.72	0.7	0.75	0.79						0.00104274	0.100885	0.00027161	0.00326746	0.00154281	0.0195987	0.0256381	0.19443		1.2122	1.1344	1.1079	1.4211	1.1854	0.8971	0.8976	0.8022	0.9973	0.8911
1332		Oxidative Phosphorylation	phosphate	LC/MS pos early	42109	C00009	HMDB01429	1061		1.07	0.86	1.41	1.33						0.639017	0.979404	0.33349	0.343359	0.0451701	0.108079	0.0867243	0.305608		0.9475	0.6557	1.1958	1.1317	0.8067	1.0672	0.8747	1.2766	0.9783	1.139
1334	Lipid	Fatty Acid Synthesis	malonylcarnitine	LC/MS pos early	37059		HMDB02095	22833583		0.92	1.01	1	0.86						0.47029	0.907027	0.98659	0.588017	0.999429	0.517111	0.152998	0.371446		1.0595	0.9917	1.2439	1.0282	0.9741	1.0006	0.8532	1.1382	1.0403	0.9709
1335			malonate	LC/MS polar	15872	C00383	HMDB00691	867		1.33	1.29	1.07	1.33						0.299982	0.847394	0.762597	0.521095	0.771751	0.447665	0.136433	0.359713		0.9426	1.1805	0.8084	0.6181	1.1636	1.1709	1.5672	1.076	0.7968	1.2434
1348		Short Chain Fatty Acid	butyrate (4:0)	LC/MS neg	40605	C00246	HMDB00039	264		0.98	0.79	0.79	1.03						0.800041	0.988844	0.123052	0.175787	0.270095	0.258005	0.769098	0.556872		1.119	0.9848	1.0352	1.1416	1.3146	0.9941	1.0157	1.0144	0.9048	1.0413
1350		Medium Chain Fatty Acid	caproate (6:0)	LC/MS neg	32489	C01585	HMDB00535	8892		1.03	0.92	1.04	0.97						0.807173	0.988844	0.49935	0.425742	0.742671	0.439718	0.998183	0.617273		1.0564	1.0912	1.1014	0.9965	1.0364	1.0499	1.0636	1.1355	0.9185	1.082
1351			heptanoate (7:0)	LC/MS neg	1644	C17714	HMDB00666	8094		1.32	0.96	1.06	1.31						0.285198	0.840727	0.804956	0.532864	0.819904	0.463505	0.195676	0.405119		1.0065	0.8636	0.9763	1.1271	1.0589	1.1567	1.13	1.2898	1.0851	1.1218
1352			caprylate (8:0)	LC/MS neg	32492	C06423	HMDB00482	379		0.93	0.96	1.14	1.14						0.385998	0.871948	0.582751	0.463257	0.192424	0.215129	0.239547	0.429412		1.0086	1.0274	1.0423	0.9027	1.0621	1.0526	1.1741	0.966	0.8642	1.2059
1354			caprate (10:0)	LC/MS neg	1642	C01571	HMDB00511	2969		0.94	0.91	1.13	1.15						0.566125	0.951037	0.181154	0.226263	0.226851	0.236625	0.258302	0.443663		0.9973	0.9789	1.0779	0.9702	0.9622	1.0271	1.123	1.013	0.8817	1.0907
1355			cis-4-decenoate (10:1n6)*	LC/MS neg	62873			5312351		1.4	0.68	1.04	0.96						0.0861516	0.732762	0.0572927	0.108226	0.698959	0.430048	0.614942	0.523196		0.9911	1.2532	0.7761	0.7692	1.166	1.0056	1.2011	1.0861	0.5225	1.2128
1356			(2 or 3)-decenoate (10:1n7 or n8)	LC/MS neg	63436					1.13	0.58	1.31	0.82						0.574855	0.956943	0.0103467	0.0361061	0.195555	0.217924	0.517535	0.510873		1.0679	1.4542	1.0292	0.8276	0.9606	1.0229	1.1896	1.1644	0.4812	1.2563
1358			10-undecenoate (11:1n1)	LC/MS neg	32497	C13910	HMDB33724	14891		1.01	0.69	0.82	1						0.958707	1	0.010848	0.0367335	0.411918	0.334417	0.887657	0.588168		1.054	1.1682	0.9767	0.9312	1.14	0.9307	1.1634	0.9851	0.642	0.9323
1359			laurate (12:0)	LC/MS neg	1645	C02679	HMDB00638	3893		0.91	0.67	1.2	1.13						0.531203	0.936563	0.000926151	0.00742771	0.209	0.225474	0.475337	0.494577		0.998	0.9546	1.1109	1.0441	0.8823	0.9617	1.0808	1.0101	0.6975	1.0586
1360			5-dodecenoate (12:1n7)	LC/MS neg	33968		HMDB00529	5312378		1.02	0.48	1.35	1.02						0.882137	0.996165	1.82905e-05	0.000440069	0.0492035	0.112803	0.660775	0.534176		1.0166	1.0691	1.0673	0.9641	0.9659	0.9866	1.0907	1.0861	0.4621	1.3076
1363		Long Chain Saturated Fatty Acid	myristate (14:0)	LC/MS neg	1365	C06424	HMDB00806	11005		0.8	0.72	1.62	1.1						0.462141	0.90551	0.0234471	0.0573846	0.0945383	0.151961	0.803274	0.566883		1.0573	0.9983	1.2595	1.123	0.8485	1.0749	1.0986	1.0129	0.8133	1.375
1364			pentadecanoate (15:0)	LC/MS neg	1361	C16537	HMDB00826	13849		0.87	1.07	1.11	1.19						0.390475	0.87687	0.773574	0.526236	0.495002	0.358702	0.349767	0.470628		1.0476	1.0024	1.054	1.0869	1.0472	1.1099	1.1892	0.92	1.1648	1.1657
1365			palmitate (16:0)	LC/MS neg	1336	C00249	HMDB00220	985		0.76	0.99	1.37	1.17						0.294519	0.843052	0.318176	0.33057	0.249701	0.251473	0.676934	0.53903		1.1166	1.0385	1.363	1.0681	0.997	1.1707	1.219	1.0385	1.0557	1.3698
1366			margarate (17:0)	LC/MS neg	1121		HMDB02259	10465		0.8	1.31	1.11	1.22						0.358544	0.871948	0.954881	0.576636	0.680859	0.425132	0.608327	0.523196		1.0653	1.0337	1.1689	1.042	1.0166	1.1731	1.2588	0.9332	1.3688	1.1315
1367			stearate (18:0)	LC/MS neg	1358	C01530	HMDB00827	5281		0.97	1.1	1.04	1						0.793401	0.988844	0.934128	0.572829	0.735265	0.437031	0.856717	0.580586		0.9997	1.0047	1.0631	0.9551	0.976	1.0265	1.0089	1.0275	1.0535	1.0161
1368			nonadecanoate (19:0)	LC/MS neg	1356	C16535	HMDB00772	12591		0.96	1.55	1.12	1.26						0.903403	0.996165	0.485159	0.421067	0.648661	0.413412	0.655026	0.534176		1.0366	1.1809	1.0679	0.9064	0.9912	1.2543	1.4842	1.0203	1.4046	1.108
1369			arachidate (20:0)	LC/MS neg	1118	C06425	HMDB02212	10467		1	1.76	1.21	1.25						0.803232	0.988844	0.54475	0.449506	0.516259	0.368323	0.710844	0.553339		1.0288	1.0538	1.0025	1.0469	1.012	1.3472	1.3164	1.0065	1.838	1.2278
1376		Long Chain Monounsaturated Fatty Acid	myristoleate (14:1n5)	LC/MS neg	32418	C08322	HMDB02000	5281119		0.95	0.48	1.48	1.06						0.799892	0.988844	0.00016458	0.00227987	0.0644951	0.126538	0.960555	0.606102		1.0112	1.0476	1.182	0.9816	0.8336	0.9831	1.1071	1.119	0.4757	1.2307
1379			palmitoleate (16:1n7)	LC/MS neg	33447	C08362	HMDB03229	445638		0.57	0.6	2.13	1.18						0.163276	0.750808	0.0157517	0.0480047	0.048242	0.112803	0.840143	0.576717		1.1923	0.9686	1.7516	1.2568	0.7922	1.1414	1.1389	0.9911	0.7493	1.6864
1381			10-heptadecenoate (17:1n7)	LC/MS neg	33971		HMDB60038	5312435		0.57	1.01	1.91	1.42						0.189837	0.763948	0.232821	0.273717	0.166698	0.202796	0.510449	0.508077		1.2524	1.0399	1.795	1.223	0.9516	1.3908	1.4789	1.03	1.2362	1.818
1383			oleate/vaccenate (18:1)	LC/MS neg	52285			445639;5282761;5281127		0.59	1.01	1.66	1.41						0.199377	0.763948	0.251367	0.284765	0.23612	0.243544	0.445521	0.488203		1.2314	1.0139	1.7412	1.1818	0.9889	1.322	1.4286	1.0305	1.1882	1.6406
1389			10-nonadecenoate (19:1n9)	LC/MS neg	33972		HMDB13622	5312513		0.6	1.32	1.51	1.43						0.24397	0.811103	0.530373	0.444055	0.342962	0.296476	0.419894	0.486731		1.2323	1.0867	1.6694	1.174	0.9991	1.4045	1.5544	0.9995	1.5532	1.5108
1392			eicosenoate (20:1)	LC/MS neg	33587	C16526	HMDB02231	5282768		0.62	1.84	1.71	1.74						0.376209	0.871948	0.954186	0.576636	0.249377	0.251473	0.486282	0.497697		1.2187	1.055	1.7168	1.1737	0.9291	1.6593	1.8341	1.0561	2.1555	1.5917
1396			erucate (22:1n9)	LC/MS neg	1552	C08316	HMDB02068	5281116		0.84	2.14	1.41	1.65						0.921939	0.996165	0.669	0.494065	0.381426	0.318674	0.548133	0.516531		1.1743	1.1977	1.2842	1.2086	1.0066	1.7645	1.9735	1.0793	2.5821	1.4232
1399		Long Chain Polyunsaturated Fatty Acid (n3 and n6)	tetradecadienoate (14:2)*	LC/MS neg	62850		HMDB00560	5312409		1.09	0.49	1.31	1.07						0.649978	0.985987	8.32275e-05	0.00152186	0.12241	0.176689	0.841683	0.576748		0.9855	1.0949	1.0753	0.8653	0.9067	0.988	1.1677	1.1744	0.4235	1.1862
1406			stearidonate (18:4n3)	LC/MS neg	33969	C16300	HMDB06547	5312508		0.85	1.43	2.15	2.16						0.839663	0.996165	0.428822	0.394668	0.123109	0.176689	0.16428	0.383838		1.0792	1.064	1.239	0.9823	1.0315	1.7417	2.2933	1.0522	1.4005	2.2209
1409			eicosapentaenoate (EPA; 20:5n3)	LC/MS neg	18467	C06428	HMDB01999	446284		0.6	1.29	5.51	1.74						0.465624	0.90551	0.46694	0.412078	0.0874879	0.148093	0.602368	0.523196		1.1792	0.9857	1.8784	0.9703	0.8824	2.2394	1.7138	1.1293	1.2563	4.858
1410			heneicosapentaenoate (21:5n3)	LC/MS neg	57658			11998573		0.47	1.85	2.97	1.92						0.301426	0.848376	0.993763	0.589947	0.124598	0.176689	0.859371	0.580737		1.0866	1.0116	1.8202	0.772	0.7424	1.6054	1.9421	0.8485	1.4292	2.2019
1411			docosapentaenoate (n3 DPA; 22:5n3)	LC/MS neg	32504	C16513	HMDB06528	6441454		0.64	1.22	2.62	1.51						0.347105	0.871948	0.46559	0.41203	0.102098	0.159005	0.442137	0.486731		1.0926	1.0142	1.6117	0.8768	0.8679	1.4755	1.531	1.0239	1.0699	2.2774
1412			docosahexaenoate (DHA; 22:6n3)	LC/MS neg	44675	C06429	HMDB02183	445580		0.64	1.31	2.85	1.6						0.352349	0.871948	0.744857	0.515914	0.104838	0.160262	0.457383	0.493278		1.0914	0.9768	1.7556	0.7687	0.8646	1.5409	1.5652	1.1306	1.0074	2.4605
1413			docosatrienoate (22:3n3)	LC/MS neg	32417	C16534	HMDB02823	5312556		0.77	1.54	1.51	1.62						0.617024	0.976474	0.607683	0.471639	0.450136	0.343825	0.344432	0.470628		1.0493	0.832	1.3369	0.9632	1.0651	1.3697	1.3516	1.0353	1.4834	1.6084
1414			nisinate (24:6n3)	LC/MS neg	57810		HMDB02007	11792612		0.68	1.87	2.51	2.08						0.548485	0.946224	0.79056	0.532864	0.2545	0.252259	0.374561	0.472174		1.1372	0.9324	1.7519	0.9034	0.961	1.8109	1.9426	1.1963	1.6927	2.4119
1415			hexadecadienoate (16:2n6)	LC/MS neg	57652		HMDB00477	13932172		0.81	0.9	1.75	1.57						0.625295	0.976474	0.150393	0.196429	0.0855727	0.147454	0.219963	0.421061		1.023	0.9722	1.2692	0.8835	0.9669	1.2605	1.5224	1.0332	0.7972	1.6892
1416			linoleate (18:2n6)	LC/MS neg	1105	C01595	HMDB00673	5280450		0.65	1.16	1.78	1.66						0.357164	0.871948	0.445799	0.405153	0.264616	0.256156	0.285554	0.454539		1.1779	0.9789	1.5957	1.0839	1.0529	1.4506	1.6235	1.0447	1.256	1.878
1418			linolenate [alpha or gamma; (18:3n3 or 6)]	LC/MS neg	34035	C06426	HMDB03073	5280934		0.73	1.11	1.6	1.47						0.451516	0.897149	0.295309	0.313218	0.26041	0.256087	0.414047	0.486731		1.1159	0.9537	1.4002	1.0586	1.0511	1.3203	1.4062	1.0177	1.1755	1.6817
1419			dihomo-linoleate (20:2n6)	LC/MS neg	17805	C16525	HMDB05060	6439848		0.67	1.61	1.65	1.51						0.351745	0.871948	0.967409	0.580842	0.275436	0.259695	0.353267	0.470628		1.0891	0.9224	1.5215	0.9299	0.9826	1.3842	1.3906	1.025	1.5005	1.6208
1421			dihomo-linolenate (20:3n3 or n6)	LC/MS neg	35718	C03242	HMDB02925	5280581		0.58	1.56	3.1	1.69						0.317052	0.871948	0.999629	0.590399	0.172791	0.207062	0.49376	0.500144		1.2298	0.9754	1.9558	0.9815	1.0065	1.8602	1.6491	1.1402	1.5334	3.1181
1422			arachidonate (20:4n6)	LC/MS neg	1110	C00219	HMDB01043	444899		0.53	1.91	4.44	2.1						0.275064	0.835889	0.704933	0.507483	0.184165	0.210002	0.458896	0.493278		1.2799	0.9327	2.1819	1.0244	0.9805	2.3555	1.96	1.1532	1.9545	4.3545
1423			docosatrienoate (22:3n6)*	LC/MS neg	57467					0.47	2.5	3.78	1.3						0.217163	0.788935	0.835998	0.545675	0.111931	0.166541	0.98201	0.611701		1.4263	1.142	2.7729	1.054	0.7363	2.0557	1.4886	1.3101	2.6401	2.7842
1424			adrenate (22:4n6)	LC/MS neg	32980	C16527	HMDB02226	5497181		0.59	1.71	2.44	1.42						0.272031	0.835889	0.894091	0.566046	0.155462	0.196286	0.729854	0.55334		1.4377	1.2492	2.4958	1.1641	0.8416	1.8244	1.7693	1.4797	1.996	2.0526
1425			docosapentaenoate (n6 DPA; 22:5n6)	LC/MS neg	37478	C16513	HMDB01976	6441454		0.53	2.25	2.7	1.52						0.14345	0.750808	0.583709	0.463257	0.0890932	0.148579	0.575243	0.521964		1.1909	1.0978	2.1261	0.7743	0.7654	1.6545	1.6723	1.1334	1.7429	2.0696
1426			docosadienoate (22:2n6)	LC/MS neg	32415	C16533	HMDB61714	5282807		0.95	1.93	1.44	1.56						0.995473	1	0.531434	0.44413	0.298057	0.272364	0.329884	0.46891		1.0298	0.9569	1.1245	0.9247	1.113	1.4838	1.4933	1.0631	1.7804	1.5983
1428			mead acid (20:3n9)	LC/MS neg	35174		HMDB10378	5312531		0.42	2.06	5.17	1.35						0.120641	0.750808	0.840347	0.545675	0.265007	0.256156	0.77998	0.562199		1.2281	0.9231	2.1755	1.0239	0.7898	2.0884	1.2418	0.9116	2.1135	4.0865
1475		Fatty Acid, Branched	isocaproate (i6:0)	LC/MS neg	22273		HMDB00689	12587		0.58	0.87	1.07	0.64						0.141064	0.750808	0.591038	0.466133	0.926306	0.502543	0.353738	0.470628		1.3082	1.5727	1.4833	0.9613	1.2154	1.0038	1.0121	0.863	0.8404	1.2998
1480			18-methylnonadecanoate (i20:0)	LC/MS neg	62781			4383090		0.63	2.28	1.35	1.21						0.224545	0.788935	0.36354	0.359913	0.762695	0.445977	0.537108	0.511909		1.0672	1.3987	1.353	0.9297	0.5875	1.3613	1.6867	0.8473	2.1206	0.7905
1481			(12 or 13)-methylmyristate (a15:0 or i15:0)	LC/MS neg	38293			151014		1.01	0.91	1.01	1.07						0.908108	0.996165	0.0372775	0.0796308	0.95305	0.507614	0.761816	0.556872		1.3669	1.4439	0.6931	2.1937	1.1368	1.3464	1.5516	0.6997	1.9863	1.1478
1484			(14 or 15)-methylpalmitate (a17:0 or i17:0)	LC/MS neg	38768			17903417		0.82	0.91	1.11	1.15						0.471431	0.907027	0.0996364	0.154924	0.795794	0.45372	0.792508	0.565696		1.1636	1.1084	1.0129	1.4808	1.0523	1.1558	1.2718	0.8339	1.3478	1.1697
1488			(16 or 17)-methylstearate (a19:0 or i19:0)	LC/MS neg	38296		HMDB37397	3083779		0.87	0.94	1	1.07						0.581693	0.956943	0.180532	0.226105	0.939407	0.50614	0.958856	0.606102		1.1137	1.1466	1.0493	1.2143	1.0446	1.0821	1.2242	0.9123	1.144	1.0477
1505		Fatty Acid, Dicarboxylate	glutarate (C5-DC)	LC/MS polar	396	C00489	HMDB00661	743		1.54	1.54	1.08	2.06						0.0264597	0.425885	0.021499	0.0552353	0.500297	0.360794	0.000661597	0.0451558		0.8768	0.6247	0.6875	1.0155	1.1793	1.2962	1.2877	1.0584	1.5669	1.2717
1509			2-hydroxyglutarate	LC/MS polar	37253	C02630	HMDB0059655	43		0.94	0.84	0.73	1.1						0.846749	0.996165	0.238805	0.27668	0.0411176	0.10096	0.628576	0.523196		1.1183	0.9248	0.8976	1.2707	1.3801	0.9846	1.0154	0.847	1.0702	1.0058
1511			adipate (C6-DC)	LC/MS polar	21134	C06104	HMDB00448	196		1.12	1.07	0.68	1.03						0.165576	0.750808	0.366895	0.359913	5.85785e-05	0.00586142	0.787832	0.565528		1.0774	1.0387	0.8055	1.0131	1.4525	1.0102	1.0735	0.8985	1.0882	0.9806
1513			2-hydroxyadipate	LC/MS polar	31934	C02360	HMDB00321	193530		1.06	2.57	0.51	1.56						0.682172	0.985987	0.00606612	0.024446	0.00805562	0.0474149	0.231582	0.421914		1.1284	0.8184	0.8885	0.9221	1.8846	1.3887	1.2785	0.9375	2.3725	0.9663
1514			3-hydroxyadipate*	LC/MS polar	62069		HMDB00345	151913		1.14	0.83	1.11	1.26						0.472263	0.907027	0.340826	0.346233	0.663462	0.418183	0.125281	0.353026		1.0014	0.8365	0.9199	1.0792	1.1701	1.0752	1.0512	1.0468	0.8984	1.3046
1517			maleate	LC/MS polar	20676	C01384	HMDB00176	444266		1.02	1.02	0.67	1.04						0.616601	0.976474	0.864667	0.552829	0.0229373	0.0751617	0.85425	0.580586		1.1132	0.9185	0.9818	1.2078	1.3447	1.0242	0.9594	1.0025	1.2307	0.9041
1520			heptenedioate (C7:1-DC)*	LC/MS polar	61866					0.67	0.94	0.78	0.97						0.0194296	0.420088	0.564371	0.456063	0.252247	0.252259	0.780162	0.562199		1.1345	1.1137	1.4106	0.9748	1.0389	0.938	1.0841	0.9388	0.9174	0.8118
1522			suberate (C8-DC)	LC/MS polar	15730	C08278	HMDB00893	10457		1.49	0.86	0.83	1.09						0.0128658	0.3756	0.368464	0.359913	0.244687	0.247935	0.369805	0.470628		1.0187	0.9325	0.7824	1.1097	1.2501	1.0425	1.013	1.1681	0.9543	1.0347
1525			azelate (C9-DC)	LC/MS neg	18362	C08261	HMDB00784	2266		1.62	1.19	0.77	0.84						0.105677	0.750808	0.603471	0.470419	0.18691	0.210571	0.358757	0.470628		1.0719	1.086	0.8865	1.1102	1.2048	1.1499	0.9171	1.4321	1.3232	0.9272
1527			sebacate (C10-DC)	LC/MS polar	32398	C08277	HMDB00792	5192		0.74	0.42	0.87	1.19						0.316876	0.871948	0.00607341	0.024446	0.693268	0.42953	0.598759	0.523196		1.3364	1.1693	1.1368	1.4793	1.5603	1.0533	1.3857	0.8381	0.6259	1.3635
1528			decadienedioic acid (C10:2-DC)**	LC/MS polar	63685					0.88	0.36	1.56	1.1						0.664553	0.985987	0.00225847	0.0137658	0.196012	0.217924	0.827869	0.572074		0.8916	0.8225	1.1644	0.8528	0.7267	0.843	0.9064	1.0223	0.3098	1.1337
1532			dodecanedioate (C12-DC)	LC/MS neg	32388	C02678	HMDB00623	12736		1.14	1.12	1.11	0.89						0.380603	0.871948	0.418976	0.390878	0.376733	0.317442	0.616541	0.523196		0.9789	0.995	1.0833	0.8776	0.9595	1.0419	0.886	1.2335	0.9792	1.069
1535			dodecadienoate (12:2)*	LC/MS neg	62276					1.29	0.54	1.31	1.12						0.163181	0.750808	0.000751889	0.00636514	0.133301	0.180772	0.995377	0.616811		0.9525	1.1591	0.9055	0.8224	0.9231	1.0294	1.2981	1.1694	0.4405	1.2094
1537			tetradecanedioate (C14-DC)	LC/MS neg	35669		HMDB00872	13185		1.15	0.77	1.62	0.8						0.378195	0.871948	0.319774	0.331476	0.0103575	0.0523187	0.246937	0.435347		0.9926	1.1222	1.0534	0.9773	0.8173	1.0486	0.8951	1.2153	0.7563	1.3279
1539			branched chain 14:0 dicarboxylic acid**	LC/MS neg	63191					1.09	0.27	0.87	1.02						0.834834	0.995683	0.00780601	0.0299868	0.934259	0.504631	0.497525	0.500144		2.1107	2.864	0.7524	2.7804	2.046	1.563	2.9139	0.82	0.7466	1.7716
1541			hexadecanedioate (C16-DC)	LC/MS neg	35678	C19615	HMDB00672	10459		1.06	0.76	1.26	0.89						0.634844	0.978235	0.0364355	0.0785664	0.0849069	0.147341	0.333434	0.46891		1.0371	1.065	1.0004	1.0968	0.9861	1.0214	0.9477	1.0611	0.8327	1.2442
1542			hexadecenedioate (C16:1-DC)*	LC/MS neg	61862					1.07	0.77	1.41	0.89						0.801078	0.988844	0.486337	0.421067	0.116967	0.171485	0.687366	0.541918		0.9807	0.9343	1.0968	0.9827	0.9091	1.0106	0.8281	1.1784	0.7562	1.2795
1543			heptadecanedioate (C17-DC)	LC/MS neg	62869			3083765		1.01	0.89	1.11	0.83						0.996927	1	0.282819	0.304206	0.542638	0.375846	0.285913	0.454539		1.117	1.274	1.0056	1.1236	1.0649	1.063	1.0547	1.0124	1.0052	1.1796
1544			octadecanedioate (C18-DC)	LC/MS neg	36754		HMDB00782	70095		1.04	1.08	1.05	0.93						0.721605	0.988844	0.646369	0.484305	0.69744	0.430048	0.415878	0.486731		1.049	1.1002	0.9196	1.097	1.079	1.0765	1.0266	0.9574	1.1852	1.1368
1545			octadecenedioate (C18:1-DC)	LC/MS neg	61861					1.02	0.75	1.33	0.89						0.933684	0.996165	0.0313076	0.0701565	0.0513968	0.113335	0.469068	0.494577		1.0557	1.139	1.0348	1.1161	0.9329	1.0371	1.0147	1.0544	0.8401	1.239
1546			octadecadienedioate (C18:2-DC)*	LC/MS neg	61860					0.91	0.64	1.07	0.89						0.773492	0.988844	0.0114588	0.0381862	0.80966	0.460314	0.950266	0.603274		1.066	1.1145	1.0412	1.18	0.9284	0.9233	0.9962	0.9457	0.7602	0.9912
1548			eicosanedioate (C20-DC)	LC/MS neg	39831			75502		1	1.04	1.12	0.95						0.952445	0.999933	0.932506	0.572829	0.384521	0.31878	0.67328	0.538855		1.0359	1.0902	0.9126	1.1494	0.9913	1.0611	1.0372	0.9087	1.1915	1.1069
1549			eicosenedioate (C20:1-DC)*	LC/MS neg	62923					1.21	1.04	0.99	0.57						0.560153	0.951037	0.644978	0.484145	0.724194	0.435339	0.0413596	0.250066		0.9244	1.0784	0.8447	0.9804	0.794	0.8595	0.6121	1.0226	1.0176	0.7856
1550			docosadioate (C22-DC)	LC/MS neg	39837	C19625		244872		1.01	1.35	1.19	1.05						0.956639	1	0.111172	0.16479	0.474525	0.354339	0.735322	0.55334		0.8582	0.9493	0.7855	0.9006	0.7976	0.9878	0.9947	0.7907	1.2164	0.9496
1553			3-carboxy-4-methyl-5-pentyl-2-furanpropionate (3-CMPFP)**	LC/MS neg	61871			194501		1.04	1.41	1.38	1.41						0.675374	0.985987	0.129584	0.180054	0.0858397	0.147454	0.207778	0.408636		0.7811	0.6365	0.99	0.611	0.8867	1.0039	0.8987	1.0326	0.86	1.2241
1555			2-hydroxysebacate	LC/MS neg	63357		HMDB00424	128458		1.15	0.39	1.06	1.21						0.611486	0.976474	0.00704684	0.0275332	0.540834	0.375846	0.295291	0.4551		1.2511	1.3174	0.7609	1.5813	1.3449	1.1303	1.5944	0.878	0.6166	1.432
1596		Fatty Acid, Amino	2-aminoheptanoate	LC/MS pos early	43761			227939		0.86	1.28	0.81	0.87						0.144948	0.750808	0.0103225	0.0361061	0.0313022	0.0873208	0.152146	0.371446		1.0005	0.99	1.0863	0.8893	1.0364	0.9434	0.8617	0.9386	1.1373	0.8362
1601			2-aminooctanoate	LC/MS neg	43343		HMDB00991	69522		1.05	0.97	1.02	1.07						0.625751	0.976474	0.797104	0.532864	0.764684	0.445977	0.476182	0.494577		0.9764	0.8761	1.1791	0.8751	0.9755	1.0047	0.9355	1.2358	0.8499	0.9975
1602			N-acetyl-2-aminooctanoate*	LC/MS neg	62059		HMDB59745	95555		1.08	1.05	0.91	1.21						0.440415	0.897149	0.849183	0.548101	0.288752	0.266293	0.107543	0.33521		0.9305	0.7666	1.1225	0.8282	1.0047	0.981	0.9278	1.2176	0.8679	0.9106
1614		Fatty Acid Metabolism (also BCAA Metabolism)	butyrylcarnitine (C4)	LC/MS pos early	32412	C02862	HMDB02013	439829		0.77	0.84	0.81	1.03						0.0644492	0.624704	0.253533	0.284765	0.165367	0.202408	0.711117	0.553339		1.1043	0.886	1.0442	1.4507	1.0364	0.9468	0.9166	0.8044	1.2228	0.8435
1615			butyrylglycine	LC/MS neg	31850		HMDB00808	88412		0.9	0.48	0.93	1.31						0.702901	0.988844	0.000797782	0.00651244	0.651533	0.414582	0.182095	0.401091		1.0718	0.8864	1.0926	1.4098	0.8983	0.9145	1.1609	0.979	0.6828	0.8354
1617			propionylcarnitine (C3)	LC/MS pos early	32452	C03017	HMDB00824	107738		1.04	1.32	0.78	0.96						0.8538	0.996165	0.0101328	0.0359077	0.0246903	0.0771311	0.691557	0.544052		1.0654	0.9979	0.8006	1.1261	1.3369	1.0766	0.9536	0.8287	1.4874	1.0366
1618			propionylglycine	LC/MS neg	31932		HMDB00783	98681		1.01	0.88	0.89	1.23						0.888706	0.996165	0.394417	0.377961	0.433599	0.33862	0.227964	0.421553		1.0588	0.9954	0.8155	1.4813	0.9431	1.0502	1.2266	0.8259	1.3088	0.8396
1620			methylmalonate (MMA)	LC/MS polar	1496	C02170	HMDB00202	487		0.95	0.99	0.7	0.9						0.592107	0.956943	0.821984	0.539886	0.000226493	0.00906526	0.259431	0.443663		1.172	1.039	0.8486	1.3581	1.4422	1.0225	0.9309	0.8077	1.342	1.0095
1631		Fatty Acid Metabolism (Acyl Glycine)	isocaproylglycine	LC/MS neg	61789			28777652		1.14	0.51	0.85	1.37						0.509326	0.927573	0.00198203	0.0128143	0.897875	0.494317	0.147751	0.371446		1.138	1.0576	0.8718	1.4395	1.1831	1.0467	1.4446	0.9969	0.7408	1.0046
1633			valerylglycine	LC/MS neg	36768		HMDB00927	4737557		1.09	0.71	0.85	1.25						0.717743	0.988844	0.0510982	0.0989786	0.896988	0.494317	0.239719	0.429412		1.0533	0.8792	1.0003	1.2702	1.0634	0.9967	1.0982	1.092	0.8978	0.8989
1635			hexanoylglycine	LC/MS neg	35436		HMDB00701	99463		1.11	0.42	1.06	1.49						0.64225	0.97983	0.000128317	0.00209401	0.217461	0.229984	0.0640536	0.263002		1.0582	0.9981	0.9665	1.3714	0.8967	1.0203	1.4874	1.0721	0.572	0.9496
1637			4-methylhexanoylglycine	LC/MS neg	62736					1.27	0.3	0.87	1.16						0.334414	0.871948	5.17738e-06	0.000262976	0.914354	0.499882	0.532834	0.511909		1.349	1.3504	0.5401	2.3091	1.1964	0.9949	1.5659	0.6864	0.684	1.0433
1638			trans-2-hexenoylglycine	LC/MS neg	61798					1.19	0.43	1.2	1.55						0.489135	0.918908	0.0003198	0.00357573	0.114674	0.169797	0.0590988	0.25566		1.0853	1.0449	0.9902	1.3859	0.9205	1.1252	1.62	1.1792	0.593	1.1087
1639			heptanoyl glycine	LC/MS neg	42629			10932172		1.02	0.77	0.66	1.27						0.845968	0.996165	0.183031	0.227173	0.442955	0.341599	0.286364	0.454539		1.1518	0.8365	1.0954	1.3321	1.3433	1.0219	1.0593	1.1166	1.0288	0.8827
1640			3,4-methylene heptanoylglycine	LC/MS neg	55012					1.17	0.55	1.26	1.28						0.267902	0.835889	0.000130161	0.00209401	0.158746	0.198553	0.104309	0.328116		0.9618	0.8958	0.9681	0.9763	1.0071	1.0233	1.1499	1.1356	0.5342	1.2734
1641			N-octanoylglycine	LC/MS neg	43502		HMDB00832	84290		1.1	0.41	0.91	1.38						0.718804	0.988844	0.000498223	0.0046481	0.785505	0.452715	0.277593	0.452306		1.1466	1.0558	0.9885	1.3738	1.1685	1.0411	1.4561	1.0901	0.5583	1.0598
1642			N-palmitoylglycine	LC/MS neg	42092		HMDB13034	151008		0.76	0.68	1.13	0.81						0.208471	0.777606	0.0358785	0.077732	0.519789	0.369824	0.192864	0.405119		1.0081	1.226	1.1858	0.9951	0.6254	0.8186	0.9991	0.8964	0.6751	0.7039
1643			suberylglycine	LC/MS neg	35419		HMDB00953	6453952		0.98	1.24	1.12	1.2						0.736038	0.988844	0.0864437	0.142147	0.330586	0.293381	0.10875	0.33521		0.9514	0.7991	0.9444	1.1129	0.9491	1.0831	0.9623	0.9232	1.3804	1.0662
1647			2-butenoylglycine	LC/MS neg	61785			6303498		1.17	0.57	0.97	1.78						0.494564	0.920477	0.0090725	0.0332306	0.542767	0.375846	0.0110256	0.130116		1.1018	1.0276	0.9654	1.4308	0.9835	1.1798	1.8271	1.1293	0.8112	0.9516
1649			3-hydroxybutyroylglycine**	LC/MS neg	62064					1.01	0.65	1.09	2.02						0.942562	0.998509	0.067847	0.122089	0.296878	0.272063	0.00721689	0.118431		1.087	1.0337	1.0833	1.1432	1.0877	1.2769	2.0864	1.0918	0.7455	1.1838
1653			picolinoylglycine	LC/MS pos early	63057		HMDB59766	11788622		1.75	1.06	1.01	2.21						0.175524	0.761912	0.756989	0.521095	0.61693	0.402154	0.0282987	0.203628		1.0582	0.526	0.5788	1.8733	1.2547	1.3593	1.1615	1.013	1.9949	1.2678
1656		Fatty Acid Metabolism (Acyl Carnitine, Short Chain)	acetylcarnitine (C2)	LC/MS pos early	32198	C02571	HMDB00201	1		0.97	1.08	0.94	1.1						0.599668	0.964955	0.115588	0.168916	0.260342	0.256087	0.0587862	0.25566		0.9972	0.9473	0.9362	1.0425	1.0628	1.0206	1.041	0.9112	1.1294	1.0008
1657			valerylcarnitine (C5)	LC/MS pos early	34406		HMDB13128	6426903		0.78	1.34	0.71	0.89						0.155412	0.750808	0.108978	0.163875	0.0848209	0.147341	0.464781	0.494577		1.1962	0.8655	1.1486	1.4008	1.3698	1.1303	0.7676	0.9007	1.8776	0.9752
1660		Fatty Acid Metabolism (Acyl Carnitine, Medium Chain)	hexanoylcarnitine (C6)	LC/MS pos early	32328		HMDB00705	6426853		0.77	0.69	0.84	1.06						0.128156	0.750808	0.0224062	0.0565897	0.433951	0.33862	0.731391	0.55334		1.2205	0.9442	1.2023	1.6138	1.1217	0.9936	1.0041	0.926	1.1055	0.9386
1663			octanoylcarnitine (C8)	LC/MS pos late	33936	C02838	HMDB00791	123701		0.76	0.65	1.29	1.04						0.260648	0.824642	0.0306634	0.0700871	0.340296	0.295219	0.888917	0.588168		1.0656	0.9429	1.0704	1.2675	0.9815	0.9742	0.9804	0.8173	0.8297	1.2694
1666			decanoylcarnitine (C10)	LC/MS pos late	33941		HMDB00651	10245190		1.25	0.49	1.73	1.29						0.403698	0.890413	0.00151329	0.0108083	0.0165908	0.0657463	0.593558	0.523196		0.9833	1.05	0.9841	1.2064	0.6926	1.0947	1.3586	1.2339	0.5894	1.1969
1667			laurylcarnitine (C12)	LC/MS pos late	34534		HMDB02250	10427569		1.08	0.87	1.19	1.02						0.539601	0.943445	0.340556	0.346233	0.217777	0.229984	0.970354	0.609132		0.9982	1.1257	0.9193	0.9326	1.0151	1.0395	1.148	0.9932	0.8111	1.2058
1669		Fatty Acid Metabolism (Acyl Carnitine, Long Chain Saturated)	myristoylcarnitine (C14)	LC/MS pos late	33952		HMDB05066	6426854		0.99	0.75	1.2	1						0.951814	0.999933	0.0311303	0.0701565	0.154528	0.196234	0.91262	0.593216		1.014	1.051	1.0826	0.9937	0.9289	0.9956	1.0507	1.0713	0.7491	1.1114
1671			palmitoylcarnitine (C16)	LC/MS pos late	44681	C02990	HMDB00222	461		1	0.77	1.34	1.01						0.988675	1	0.0392905	0.0816418	0.0770781	0.141084	0.897413	0.589912		1.0245	1.0594	1.0814	1.0199	0.937	1.0464	1.065	1.084	0.7837	1.2528
1672			margaroylcarnitine (C17)*	LC/MS pos late	57512		HMDB06210			1.02	0.74	1.09	0.92						0.887394	0.996165	0.0100681	0.0359077	0.537245	0.374615	0.545065	0.515674		1.0384	1.1198	0.9253	1.209	0.8993	0.9623	1.0272	0.9466	0.8968	0.9786
1673			stearoylcarnitine (C18)	LC/MS pos late	34409		HMDB00848	6426855		1	0.96	1.13	0.97						0.927749	0.996165	0.630052	0.477647	0.337174	0.295219	0.827853	0.572074		0.9721	1.0385	1.0446	0.9537	0.8517	0.9825	1.004	1.0432	0.9171	0.9657
1674			arachidoylcarnitine (C20)*	LC/MS pos late	57513		HMDB06460			1.29	1.07	0.9	1.08						0.186297	0.763948	0.942902	0.574229	0.384776	0.31878	0.812519	0.566883		0.9862	1.0879	0.8276	1.0629	0.9665	1.0616	1.1795	1.0662	1.1324	0.8684
1675			behenoylcarnitine (C22)*	LC/MS pos late	57514					1.2	1.06	1.17	0.88						0.564885	0.951037	0.867524	0.553619	0.54709	0.377087	0.553282	0.517302		0.9076	1.0153	0.8627	0.9041	0.8483	0.9684	0.8906	1.032	0.9543	0.9967
1676			lignoceroylcarnitine (C24)*	LC/MS pos late	57515					1	1.24	1.52	1.09						0.743348	0.988844	0.604054	0.470419	0.27121	0.258453	0.681133	0.539676		0.9124	0.9472	1.2013	0.9099	0.591	1.0624	1.0292	1.1968	1.1281	0.8955
1683		Fatty Acid Metabolism (Acyl Carnitine, Monounsaturated)	3-decenoylcarnitine	LC/MS pos late	63361					0.96	0.7	1.14	0.99						0.80857	0.988844	0.0189841	0.0522793	0.521134	0.369824	0.902303	0.59216		0.9685	1.0382	1.0007	1.0061	0.8292	0.9089	1.0227	0.9582	0.7055	0.9493
1684			cis-4-decenoylcarnitine (C10:1)	LC/MS pos late	38178					0.81	0.89	1.31	1.18						0.198651	0.763948	0.331024	0.342362	0.139918	0.186672	0.313948	0.460294		0.9584	0.9086	1.0879	0.9297	0.9073	0.9913	1.0696	0.876	0.8317	1.1877
1685			undecenoylcarnitine (C11:1)	LC/MS pos late	63613					0.82	1.02	1.31	1.15						0.187102	0.763948	0.906757	0.569387	0.212997	0.228554	0.531762	0.511909		0.9707	0.9739	1.1577	0.9052	0.8459	1.0259	1.1229	0.9522	0.9242	1.1042
1686			5-dodecenoylcarnitine (C12:1)	LC/MS pos late	61769		HMDB13326			0.86	0.85	1.96	1.45						0.426213	0.890413	0.292058	0.310933	0.0388895	0.0985143	0.178664	0.39888		0.8971	0.8635	0.9654	0.9821	0.7774	1.1116	1.2552	0.8322	0.837	1.5221
1688			myristoleoylcarnitine (C14:1)*	LC/MS pos late	48182			90659872		0.93	0.63	1.25	1.05						0.684954	0.985987	0.00366819	0.0182269	0.127673	0.176689	0.917023	0.593216		1.0211	1.1036	1.0954	0.9525	0.9328	0.986	1.1622	1.0196	0.5967	1.1654
1689			palmitoleoylcarnitine (C16:1)*	LC/MS pos late	53223			71464547		0.93	0.53	1.45	1.02						0.667312	0.985987	0.00021831	0.00277216	0.0283757	0.0822986	0.863125	0.582051		0.9988	0.9958	1.1482	1.0171	0.834	0.9561	1.0136	1.0682	0.5357	1.2069
1690			oleoylcarnitine (C18:1)	LC/MS pos late	35160		HMDB05065	6441392		0.84	0.71	3	1.13						0.510857	0.928176	0.111119	0.16479	0.024886	0.0771311	0.726217	0.55334		0.9738	0.9757	1.294	0.8638	0.7616	1.27	1.0984	1.0855	0.6144	2.2819
1691			eicosenoylcarnitine (C20:1)*	LC/MS pos late	57519					0.91	0.78	1.31	0.95						0.437439	0.897149	0.096417	0.150945	0.12715	0.176689	0.722208	0.55334		1.0442	1.0657	1.373	0.9469	0.7911	1.0115	1.0082	1.2559	0.7429	1.0392
1695		Fatty Acid Metabolism (Acyl Carnitine, Polyunsaturated)	linoleoylcarnitine (C18:2)*	LC/MS pos late	46223		HMDB06469	6450015		0.99	0.67	1.31	1.09						0.924311	0.996165	0.0117013	0.0381862	0.128266	0.176689	0.660719	0.534176		1.0072	1.0813	1.0995	0.9364	0.9115	1.0235	1.1838	1.0911	0.6254	1.1938
1696			linolenoylcarnitine (C18:3)*	LC/MS pos late	57511					1.02	0.61	1.35	1.03						0.993314	1	0.00672203	0.0264905	0.125782	0.176689	0.910786	0.593216		1.0411	1.0572	1.1153	1.0465	0.9455	1.0327	1.0905	1.1342	0.6346	1.2717
1697			dihomo-linoleoylcarnitine (C20:2)*	LC/MS pos late	57520					0.91	0.78	1.53	1.05						0.567578	0.951037	0.082258	0.137741	0.0337795	0.0915796	0.814807	0.566883		1.0494	0.9932	1.4691	1.0112	0.7239	1.0679	1.042	1.3363	0.7844	1.1091
1698			arachidonoylcarnitine (C20:4)	LC/MS pos late	57518					0.76	0.73	1.69	1.02						0.135484	0.750808	0.0493458	0.0959909	0.0222257	0.0742883	0.915159	0.593216		1.0509	1.0741	1.4239	0.9391	0.7666	1.0405	1.0972	1.0864	0.6841	1.2943
1699			dihomo-linolenoylcarnitine (C20:3n3 or 6)*	LC/MS pos late	57521					0.83	0.86	1.3	0.98						0.479896	0.91369	0.553078	0.454737	0.427404	0.33862	0.878989	0.58571		0.7956	0.7108	1.108	0.6788	0.6845	0.7744	0.6944	0.9247	0.5867	0.8916
1708		Fatty Acid Metabolism (Acyl Carnitine, Dicarboxylate)	adipoylcarnitine (C6-DC)	LC/MS pos early	52988		HMDB61677	71296139		1.02	1.01	0.86	1.05						0.814284	0.988844	0.901139	0.567418	0.420477	0.337277	0.66236	0.534553		1.0402	1.0795	0.9174	0.966	1.1979	1.0181	1.13	0.9363	0.9793	1.027
1713			pimeloylcarnitine/3-methyladipoylcarnitine (C7-DC)	LC/MS pos early	53224					0.75	0.8	0.65	1.2						0.378518	0.871948	0.463225	0.411981	0.475889	0.354695	0.771398	0.557565		1.4929	1.2919	0.9574	1.3518	2.3704	1.2227	1.5474	0.7161	1.0766	1.5508
1714			suberoylcarnitine (C8-DC)	LC/MS pos early	52990					1.03	0.75	1.11	1.16						0.783425	0.988844	0.0447715	0.0897666	0.421211	0.337277	0.434585	0.486731		0.9903	0.9191	0.964	1.0384	1.0398	0.9962	1.0683	0.9887	0.7765	1.1512
1718		Fatty Acid Metabolism (Acyl Carnitine, Hydroxy)	(R)-3-hydroxybutyrylcarnitine	LC/MS pos early	43264		HMDB13127	53481617		0.8	0.7	0.92	1.53						0.290402	0.840959	0.12639	0.178878	0.953205	0.507614	0.0865205	0.305608		1.1142	0.8994	1.0021	1.2676	1.2876	1.0643	1.378	0.804	0.8865	1.1885
1719			(S)-3-hydroxybutyrylcarnitine	LC/MS pos early	52984		HMDB13127			0.92	0.98	0.83	1.15						0.565205	0.951037	0.920599	0.571786	0.241373	0.246324	0.304617	0.459398		1.1081	0.9503	1.0764	1.2118	1.1942	1.0625	1.0917	0.9882	1.1818	0.9883
1720			3-hydroxyhexanoylcarnitine (1)	LC/MS pos early	62557					0.88	0.84	0.94	1.06						0.229028	0.791815	0.0624347	0.115086	0.481882	0.355849	0.496292	0.500144		1.0404	0.9525	0.9745	1.1006	1.1342	0.9622	1.0088	0.8556	0.9233	1.0611
1723			3-hydroxydecanoylcarnitine	LC/MS pos late	63358		HMDB61636			0.76	0.6	1.09	0.9						0.201261	0.767368	0.0229684	0.0570638	0.5697	0.384614	0.585831	0.523196		1.0709	1.0664	1.2171	1.0468	0.9534	0.8881	0.9579	0.9302	0.6252	1.0392
1724			3-hydroxypalmitoylcarnitine	LC/MS pos late	61839					0.88	0.66	1.12	1.17						0.409499	0.890413	0.0167547	0.0494145	0.441348	0.341017	0.267775	0.450474		0.9436	0.8886	0.9741	1.0826	0.829	0.8842	1.0375	0.8552	0.7198	0.9245
1725			3-hydroxyoleoylcarnitine	LC/MS pos late	61840					0.63	0.55	0.98	1.28						0.0410146	0.526063	0.0549268	0.104621	0.947259	0.507543	0.403383	0.486677		0.9389	0.8358	1.3066	0.8365	0.7766	0.7797	1.0737	0.8232	0.4572	0.7645
1726		Carnitine Metabolism	deoxycarnitine	LC/MS pos early	36747	C01181	HMDB01161	134		0.64	0.99	0.95	1.04						0.0218401	0.422606	0.918604	0.571786	0.724399	0.435339	0.676843	0.53903		1.1234	0.9721	1.5228	0.976	1.0225	0.9826	1.0114	0.9804	0.9656	0.9731
1727			carnitine	LC/MS pos early	15500	C00318	HMDB00062	10917		0.86	1.26	0.9	0.98						0.0259399	0.425885	0.00148091	0.0107457	0.12155	0.176689	0.746402	0.555465		1.0251	1.0169	0.9699	1.0645	1.0491	1.0283	0.9982	0.835	1.3396	0.9403
1733		Ketone Bodies	3-hydroxybutyrate (BHBA)	LC/MS polar	542	C01089	HMDB00357	441		1.13	0.64	1.09	1.49						0.815093	0.988844	0.198566	0.242707	0.340474	0.295219	0.404861	0.486731		1.134	1.215	1.0301	1.0286	1.2623	1.2524	1.8107	1.169	0.6561	1.3739
1737		Fatty Acid Metabolism (Acyl Choline)	palmitoylcholine	LC/MS pos late	52944			151731		1.25	0.61	3.11	0.98						0.370545	0.871948	0.0480926	0.0947628	0.000158936	0.00795166	0.620619	0.523196		0.9977	1.3284	0.9413	1.0454	0.6757	1.3011	1.2956	1.1744	0.6352	2.0993
1738			oleoylcholine	LC/MS pos late	53260					1.32	0.46	2.82	0.87						0.345576	0.871948	0.00914327	0.0332306	0.000219736	0.00906526	0.481134	0.49604		1.1072	1.4487	0.937	1.2731	0.7699	1.3122	1.2534	1.2411	0.5859	2.1685
1741			dihomo-linolenoyl-choline	LC/MS pos late	53262					1.27	0.43	3.22	0.72						0.419387	0.890413	0.00961372	0.0346047	0.000142103	0.00795166	0.189056	0.405045		0.9744	1.3189	0.8762	1.0793	0.6231	1.1333	0.9444	1.1153	0.4647	2.0089
1742			linoleoylcholine*	LC/MS pos late	57463					1.55	0.58	2.56	1.02						0.117258	0.750808	0.0318346	0.0706449	0.00118276	0.0169068	0.536381	0.511909		0.9622	1.2626	0.7296	1.1067	0.7498	1.2441	1.282	1.1329	0.6403	1.9212
1744			stearoylcholine*	LC/MS pos late	57464					1.39	0.5	2.9	0.79						0.285673	0.840727	0.01227	0.0392245	0.000486555	0.0103092	0.232351	0.421914		1.0487	1.4941	0.9536	1.1012	0.6458	1.2341	1.1864	1.3265	0.5508	1.8726
1745			docosahexaenoylcholine	LC/MS pos late	53263					1.23	0.51	2.48	0.86						0.425794	0.890413	0.0132002	0.0419051	0.00147119	0.0195987	0.367409	0.470628		1.0989	1.5303	1.1101	1.0108	0.7442	1.2613	1.3212	1.37	0.5106	1.8436
1746			arachidonoylcholine	LC/MS pos late	53261					1.12	0.53	2.67	0.75						0.675637	0.985987	0.0161054	0.0487575	0.000539001	0.0104746	0.222271	0.421061		1.1236	1.5694	1.1597	1.0552	0.7101	1.2322	1.182	1.2943	0.554	1.8985
1751		Fatty Acid, Monohydroxy	4-hydroxybutyrate (GHB)	LC/MS pos early	34585	C00989	HMDB00710	10413		1.16	0.76	1.3	0.77						0.341627	0.871948	0.239071	0.27668	0.449235	0.343825	0.225082	0.421061		1.0952	1.1917	1.0335	1.156	0.9997	1.0747	0.9189	1.2018	0.8804	1.2976
1754			2-hydroxyoctanoate	LC/MS neg	22036		HMDB02264	94180		1.19	0.94	1.03	0.98						0.188072	0.763948	0.737446	0.513895	0.991297	0.515273	0.813169	0.566883		1.002	0.9685	0.9162	0.9802	1.1432	1.0361	0.9521	1.0914	0.9252	1.1755
1755			2-hydroxydecanoate	LC/MS neg	42489			21488		1.11	1.13	1.06	0.82						0.577724	0.956943	0.801252	0.532864	0.665713	0.418943	0.607721	0.523196		1.1531	1.1283	0.7689	1.0866	1.6287	1.1834	0.9285	0.8571	1.2275	1.7205
1758			2-hydroxypalmitate	LC/MS neg	35675		HMDB31057	92836		0.99	0.81	1.14	1.05						0.855719	0.996165	0.0262706	0.0615863	0.18026	0.20852	0.571578	0.521964		0.9983	1.1246	1.0376	0.8731	0.9577	1.0027	1.1825	1.0284	0.7087	1.0913
1760			2-hydroxystearate	LC/MS neg	17945	C03045		69417		1.04	0.86	1.39	0.92						0.591633	0.956943	0.117907	0.169603	0.00113986	0.0168971	0.354717	0.470628		0.9727	1.1158	1.0327	0.8768	0.8654	1.0171	1.0309	1.0765	0.7581	1.2029
1767			3-hydroxyhexanoate	LC/MS neg	53230			151492		1.07	0.59	1.14	1.12						0.677908	0.985987	0.000438276	0.00426283	0.382176	0.318674	0.618162	0.523196		1.0449	1.0743	1.025	1.0158	1.0646	1.0269	1.2018	1.0962	0.5944	1.215
1768			3-hydroxyoctanoate	LC/MS neg	22001		HMDB01954	26613		1.12	0.48	1.06	0.96						0.45437	0.897149	7.92744e-06	0.000329449	0.615004	0.402154	0.49824	0.500144		1.0202	1.1444	0.9668	0.9749	0.995	0.9276	1.1	1.0875	0.4635	1.0595
1769			3-hydroxysuberate	LC/MS polar	31936		HMDB00325	22328017		1.48	0.99	0.91	1.34						0.00834095	0.3756	0.842484	0.546286	0.52847	0.371734	0.0193854	0.156979		0.9893	1.0098	0.8626	1.0155	1.0692	1.1517	1.3507	1.2741	1.0039	0.9782
1770			3-hydroxydecanoate	LC/MS neg	22053		HMDB02203	26612		1.17	0.44	1.1	1						0.324428	0.871948	1.28845e-05	0.000400475	0.576891	0.386116	0.588187	0.523196		1.0071	1.1307	0.9659	0.9625	0.9692	0.9378	1.1252	1.1327	0.4264	1.067
1773			3-hydroxylaurate	LC/MS neg	32457		HMDB00387	94216		1.12	0.34	1.27	1						0.484151	0.914003	2.1576e-07	3.20468e-05	0.168531	0.203787	0.59685	0.523196		0.9989	1.1028	1.0184	1.0026	0.8718	0.9232	1.103	1.1449	0.3391	1.1056
1774			3-hydroxymyristate	LC/MS neg	21158			16064		1.08	0.41	1.24	0.93						0.564534	0.951037	1.11718e-06	0.000102141	0.149038	0.193674	0.41335	0.486731		1.0083	1.1079	1.0617	0.9901	0.8733	0.9178	1.029	1.1507	0.4065	1.0849
1775			3-hydroxypalmitate	LC/MS neg	27503		HMDB10734	301590		1.11	0.75	1.2	0.87						0.564335	0.951037	0.102345	0.157459	0.125433	0.176689	0.516045	0.510873		1.0412	1.0843	1.035	1.178	0.8673	1.004	0.9443	1.1444	0.8841	1.0433
1777			3-hydroxyoleate*	LC/MS neg	61843					0.71	0.34	1.13	0.71						0.179472	0.761912	1.15485e-05	0.000400475	0.546984	0.377087	0.158575	0.380716		1.3241	1.2916	1.8309	1.2473	0.9266	0.921	0.9107	1.3029	0.4218	1.0486
1781			5-hydroxyhexanoate	LC/MS neg	31938		HMDB00525	170748		0.81	0.76	0.95	1.47						0.42238	0.890413	0.234634	0.274483	0.668522	0.419392	0.100667	0.327181		1.1219	0.9392	1.0937	0.9908	1.4641	1.1034	1.383	0.8876	0.7503	1.3924
1788			16-hydroxypalmitate	LC/MS neg	39609	C18218	HMDB06294	10466		1.1	0.82	1.22	1.16						0.658602	0.985987	0.168998	0.215999	0.208248	0.22527	0.537441	0.511909		1.0194	1.0651	0.8597	0.9804	1.1725	1.1056	1.2367	0.9461	0.8062	1.4332
1792			13-HODE + 9-HODE	LC/MS neg	37752			43013		0.61	1.14	2.22	2.64						0.433591	0.89577	0.451982	0.407531	0.527373	0.371616	0.251111	0.440029		1.2555	0.8162	1.8043	1.2387	1.1629	1.8088	2.1514	1.0927	1.4082	2.583
1806			3-hydroxystearate	LC/MS neg	52938			5282907		1.17	0.62	1	0.72						0.32746	0.871948	0.00355564	0.0180602	0.826867	0.466499	0.094886	0.319251		1.1059	1.059	0.9191	1.3314	1.1143	0.9453	0.7673	1.0734	0.8246	1.1158
1807			9-hydroxystearate	LC/MS neg	47120		HMDB61661	9570127		0.86	0.58	0.88	0.94						0.365334	0.871948	0.00448286	0.0206999	0.358194	0.307348	0.656769	0.534176		1.073	0.9391	1.1314	1.2015	1.02	0.86	0.8791	0.974	0.6927	0.8941
1817		Fatty Acid, Dihydroxy	12,13-DiHOME	LC/MS neg	38395	C14829	HMDB04705	10236635		1.14	0.8	1.35	1.32						0.570662	0.953979	0.142834	0.191346	0.221408	0.232591	0.38346	0.477378		1.0509	1.1767	0.8034	0.8548	1.3688	1.2466	1.5498	0.9154	0.6799	1.8414
1818			9,10-DiHOME	LC/MS neg	38399	C14828	HMDB04704	9966640		1.11	0.9	1.11	1.14						0.648124	0.985556	0.365969	0.359913	0.484365	0.357024	0.685586	0.541918		1.0577	1.1203	0.9062	0.8935	1.311	1.1335	1.2766	1.0023	0.8019	1.453
1820			2S,3R-dihydroxybutyrate	LC/MS polar	62950		HMDB02453	10964471		0.75	1.12	0.78	1						0.0025283	0.163075	0.253406	0.284765	0.0121447	0.0547069	0.972561	0.609132		1.0444	1.1896	0.9868	0.9693	1.0317	0.9568	1.1928	0.7441	1.0818	0.8085
1821			2R,3R-dihydroxybutyrate	LC/MS polar	63109		HMDB00498	13120901		0.94	1.22	0.73	1.1						0.579271	0.956943	0.117208	0.169558	0.01097	0.0528996	0.470928	0.494577		1.0258	1.0678	0.8361	1.1206	1.0786	1.0283	1.1716	0.7895	1.3622	0.7897
1824			3,4-dihydroxybutyrate	LC/MS polar	62952					1.01	0.91	0.91	0.96						0.917189	0.996165	0.182921	0.227173	0.12468	0.176689	0.43465	0.486731		1.0237	1.1087	0.7692	1.1348	1.0819	0.9639	1.0655	0.7737	1.0363	0.98
1848		Docosanoid	14-HDoHE/17-HDoHE	LC/MS neg	53034					0.78	1.38	4.24	2.14						0.813405	0.988844	0.953512	0.576636	0.138287	0.185734	0.442141	0.486731		1.0427	0.9789	1.6569	0.6595	0.8757	2.0007	2.0933	1.2897	0.9098	3.7098
1907		Eicosanoid	12-HEPE	LC/MS neg	46293		HMDB10202	10041593		0.7	1.4	9.45	2.48						0.745234	0.988844	0.756452	0.521095	0.0816062	0.145814	0.419266	0.486731		1.1873	0.9798	1.7602	1.0825	0.9269	3.4852	2.4285	1.2379	1.5146	8.7599
1916			12-HETE	LC/MS neg	37536		HMDB06111	5312983		0.65	2.02	6.97	2.58						0.557913	0.951037	0.400634	0.38042	0.114968	0.169797	0.361122	0.470628		1.1062	0.8362	1.7505	0.9922	0.8459	2.7966	2.1545	1.1342	2.0003	5.8974
1923			12-HHTrE	LC/MS neg	57393	C20388	HMDB12535	5283141		0.7	2.35	4.16	1.97						0.451536	0.897149	0.0681034	0.122089	0.0678008	0.129263	0.383685	0.477378		1.0523	0.7669	1.6373	0.9336	0.8714	2.1153	1.5084	1.1381	2.192	3.6227
1931		Endocannabinoid	oleoyl ethanolamide	LC/MS neg	38102		HMDB02088	5283454		0.9	0.71	1.3	0.99						0.47352	0.907189	0.0056027	0.0239366	0.0200887	0.0717892	0.874402	0.584283		0.9825	1.0238	1.1216	0.9932	0.7913	0.9382	1.0086	1.0132	0.7031	1.0279
1934			palmitoyl ethanolamide	LC/MS neg	38165	C16512	HMDB02100	4671		0.98	0.79	1.23	1.01						0.874109	0.996165	0.0203176	0.0539481	0.033082	0.0906907	0.947679	0.603274		1.0029	1.0249	1.0316	1.0873	0.8677	0.9917	1.0338	1.0087	0.8576	1.0667
1935			stearoyl ethanolamide	LC/MS pos late	38625		HMDB13078	27902		1.04	0.78	1.3	0.88						0.793962	0.988844	0.0245972	0.0591808	0.0270947	0.0806095	0.233136	0.421914		0.9896	1.0415	1.08	1.035	0.8021	0.9711	0.9154	1.1208	0.8083	1.04
1944			N-oleoyltaurine	LC/MS neg	39732			6437033		0.87	0.82	1.19	1.03						0.0798417	0.69902	0.0147001	0.0457141	0.0143327	0.0591399	0.65266	0.53394		0.9789	1.054	1.1287	0.8375	0.8956	0.9569	1.0873	0.9873	0.6895	1.0635
1945			N-stearoyltaurine	LC/MS neg	39730			168274		1.05	1.11	1.01	0.95						0.36884	0.871948	0.0774358	0.133079	0.777416	0.450174	0.311636	0.460294		1.0001	1.1081	1.0858	0.8771	0.9294	1.0256	1.0523	1.137	0.9729	0.9404
1946			N-palmitoyltaurine	LC/MS neg	39835					1.13	0.87	1.1	0.79						0.310214	0.866807	0.304944	0.321147	0.587853	0.390938	0.140868	0.36184		0.9642	1.1482	0.9533	0.8527	0.9025	0.9291	0.9092	1.0744	0.7378	0.9949
1948			N-linoleoyltaurine*	LC/MS neg	61826					0.92	0.94	1.27	1.14						0.446205	0.897149	0.60034	0.469126	0.0138755	0.0590807	0.195874	0.405119		0.9807	1.0379	1.0996	0.858	0.9274	1.0439	1.1806	1.0122	0.8061	1.1768
1951			hexanoyltaurine	LC/MS neg	63224			2245940		1.08	0.33	1.24	1.35						0.745723	0.988844	1.81663e-05	0.000440069	0.174386	0.207729	0.31953	0.462062		1.1056	1.0935	1.0747	1.1942	1.0602	1.0852	1.4711	1.1645	0.3917	1.3134
1953			linoleoyl ethanolamide	LC/MS neg	52608		HMDB12252	5283446		1.07	0.71	1.23	1.03						0.672121	0.985987	0.00266382	0.0154144	0.0747022	0.138422	0.725373	0.55334		1.0173	0.9777	1.1278	1.0937	0.87	1.0151	1.0114	1.2018	0.7793	1.0678
1971		Inositol Metabolism	myo-inositol	LC/MS polar	1124	C00137	HMDB00211	892		1.09	0.91	0.83	1.03						0.383716	0.871948	0.393124	0.377961	0.0623283	0.123602	0.793577	0.565696		1.032	1.0323	0.912	1.1683	1.0154	0.9917	1.0675	0.9953	1.0649	0.8388
1972			chiro-inositol	LC/MS polar	37112	C19891	HMDB34220			1	2.4	1	1						1	1	6.00056e-05	0.00114295	1	0.517111	1	0.617273		0.3014	0.1121	0.1121	0.8693	0.1121	0.6056	0.1121	0.1121	2.0859	0.1121
1974			scyllo-inositol	LC/MS polar	32379	C06153	HMDB06088	892		0.87	1.41	1.36	1.18						0.42396	0.890413	0.102644	0.157459	0.160877	0.19935	0.435208	0.486731		1.5712	0.9882	0.6192	4.2671	0.4103	2.0715	1.1652	0.5404	6.0211	0.5593
2000		Phospholipid Metabolism	choline	LC/MS pos early	15506	C00114	HMDB00097	305		1.09	0.84	1.05	1.08						0.26103	0.824642	0.0172611	0.0499412	0.486806	0.357215	0.292183	0.45471		1.0037	0.9475	1.0553	0.9833	1.0286	1.0204	1.0226	1.1511	0.8272	1.0805
2001			choline phosphate	LC/MS pos early	34396	C00588	HMDB01565	1014		0.92	0.97	0.93	1.05						0.624554	0.976474	0.721871	0.512415	0.720447	0.434508	0.60125	0.523196		1.0771	0.9008	1.164	1.1497	1.094	1.0383	0.9499	1.0655	1.1173	1.0207
2004			glycerophosphorylcholine (GPC)	LC/MS pos early	15990	C00670	HMDB00086	71920		0.96	1.23	1.06	1.18						0.743677	0.988844	0.080914	0.136059	0.627071	0.404978	0.140053	0.36184		1.0044	0.9188	1.265	0.8586	0.9753	1.0986	1.084	1.2185	1.0584	1.0336
2006			phosphoethanolamine	LC/MS pos early	1600	C00346	HMDB00224	1015		1.14	1.16	0.99	1.18						0.27772	0.835889	0.212435	0.254888	0.872104	0.484797	0.131525	0.353026		0.9432	0.8763	1.0114	0.848	1.037	1.0472	1.0342	1.1483	0.9842	1.0219
2008			glycerophosphoethanolamine	LC/MS pos early	37455	C01233	HMDB00114	123874		0.98	1.3	0.95	1.12						0.877094	0.996165	0.0163814	0.0492669	0.547522	0.377087	0.258987	0.443663		1.0058	0.9227	1.0435	0.9585	1.0985	1.0838	1.0298	1.0203	1.2468	1.0381
2009			glycerophosphoserine*	LC/MS pos early	57404			3081457		1.02	1.05	0.88	1.28						0.828639	0.995683	0.616873	0.474742	0.199623	0.219499	0.0132904	0.135101		0.9885	0.8983	0.9983	0.9375	1.1197	1.0344	1.1506	1.0162	0.9805	0.9902
2010			glycerophosphoinositol*	LC/MS neg	52307			167572		1.02	0.81	0.84	1.11						0.936007	0.996165	0.100457	0.155671	0.0809947	0.145814	0.475496	0.494577		1.072	1.0215	1.0252	1.0512	1.19	1.007	1.1314	1.0413	0.8527	1.0028
2011			trimethylamine N-oxide	LC/MS pos early	40406	C01104	HMDB00925	1145		1.45	1.06	0.88	1.31						0.0214745	0.422606	0.662828	0.49269	0.267679	0.25754	0.0915217	0.31233		0.9819	0.8758	0.3979	1.0219	1.632	1.0602	1.1461	0.5759	1.0805	1.4382
2029		Phosphatidylcholine (PC)	1-myristoyl-2-palmitoyl-GPC (14:0/16:0)	LC/MS pos late	19258		HMDB07869	129657		0.91	1.1	1.28	0.99						0.465179	0.90551	0.563766	0.456063	0.0591889	0.12065	0.787598	0.565528		1.0187	0.9551	1.1775	1.0804	0.8617	1.0769	0.944	1.0754	1.1834	1.1047
2033			1-myristoyl-2-arachidonoyl-GPC (14:0/20:4)*	LC/MS pos late	53195		HMDB07883			0.78	0.91	1.64	0.89						0.127061	0.750808	0.680716	0.497891	0.00909219	0.0500663	0.52954	0.511909		1.1318	1.0156	1.6493	1.1682	0.6941	1.1026	0.9088	1.2946	1.0676	1.1394
2045			1,2-dipalmitoyl-GPC (16:0/16:0)	LC/MS pos late	19130		HMDB00564	452110		0.84	1.33	1.36	0.96						0.123834	0.750808	0.0215074	0.0552353	0.0593838	0.12065	0.735752	0.55334		0.9979	0.9478	1.2744	0.9044	0.8649	1.0885	0.9124	1.0677	1.2011	1.1726
2046			1-palmitoyl-2-palmitoleoyl-GPC (16:0/16:1)*	LC/MS pos late	52470		HMDB07969			0.87	0.82	1.61	0.9						0.292329	0.841126	0.180132	0.226105	0.00348673	0.0307689	0.529072	0.511909		1.0442	0.9106	1.1446	1.373	0.7485	1.0345	0.8203	0.9927	1.1208	1.204
2047			1-palmitoyl-2-stearoyl-GPC (16:0/18:0)	LC/MS pos late	52616		HMDB07970			0.89	1.17	1.4	0.94						0.393063	0.87928	0.272791	0.299048	0.0968168	0.154446	0.812209	0.566883		1.0817	0.9677	1.4465	1.0668	0.846	1.1574	0.9055	1.2858	1.2525	1.186
2049			1-palmitoyl-2-oleoyl-GPC (16:0/18:1)	LC/MS pos late	52461		HMDB07972	6436017		0.96	0.93	1.25	1						0.579068	0.956943	0.406474	0.383124	0.00988186	0.0507072	0.759656	0.556872		0.9793	0.9297	1.0636	1.097	0.8268	1.0036	0.9343	1.0198	1.0241	1.0361
2052			1-palmitoyl-2-linoleoyl-GPC (16:0/18:2)	LC/MS pos late	42446		HMDB07973	5287971		1.04	1.09	1.09	1.05						0.488029	0.918908	0.117981	0.169603	0.0993413	0.156296	0.246001	0.435347		0.9749	0.9441	0.9848	1.0158	0.9548	1.0414	0.9952	1.0222	1.1062	1.042
2055			1-palmitoyl-2-gamma-linolenoyl-GPC (16:0/18:3n6)*	LC/MS pos late	54812		HMDB07974			1.1	1	1.22	1.09						0.475016	0.907808	0.852648	0.548984	0.0814712	0.145814	0.408845	0.486731		0.9814	1.032	0.9451	1.1003	0.8481	1.0729	1.1223	1.0352	1.1027	1.0314
2059			1-palmitoyl-2-dihomo-linolenoyl-GPC (16:0/20:3n3 or 6)*	LC/MS pos late	52454					0.89	0.87	1.34	0.92						0.279572	0.835889	0.278145	0.303462	0.0177312	0.0663252	0.741063	0.555162		1.0563	0.9508	1.2676	1.1575	0.8494	1.0403	0.8786	1.1321	1.0091	1.1414
2063			1-palmitoyl-2-arachidonoyl-GPC (16:0/20:4n6)	LC/MS pos late	52462		HMDB07982	10747814		0.86	1.01	1.26	0.94						0.050795	0.549807	0.876742	0.558207	0.0051103	0.0400138	0.467906	0.494577		1.0175	0.9825	1.2652	1.0048	0.8175	1.0145	0.924	1.0869	1.0166	1.0308
2069			1-palmitoyl-2-docosahexaenoyl-GPC (16:0/22:6)	LC/MS pos late	52610		HMDB07991	6441886		0.9	1.03	1.21	0.95						0.144822	0.750808	0.715197	0.510113	0.00759608	0.0463559	0.517428	0.510873		0.9943	0.989	1.2428	0.9398	0.8055	0.9995	0.9365	1.1235	0.9635	0.9747
2075			1-palmitoleoyl-2-linoleoyl-GPC (16:1/18:2)*	LC/MS pos late	52683		HMDB08006			0.91	0.91	1.42	1.03						0.496607	0.920477	0.486072	0.421067	0.0112656	0.0536688	0.535513	0.511909		0.9829	0.8714	1.1332	1.0944	0.8325	1.0271	0.9014	1.0333	0.9941	1.1797
2076			1-palmitoleoyl-2-linolenoyl-GPC (16:1/18:3)*	LC/MS pos late	53180		HMDB08008			0.95	0.88	1.53	1.03						0.760627	0.988844	0.4254	0.393658	0.00854668	0.0488679	0.99301	0.616143		0.9625	0.8534	1.0499	1.0986	0.848	1.0345	0.8765	0.9996	0.9655	1.2965
2086			1-stearoyl-2-oleoyl-GPC (18:0/18:1)	LC/MS pos late	52438		HMDB08038			0.99	0.94	1.22	0.95						0.821686	0.993727	0.564809	0.456063	0.070599	0.132041	0.706284	0.553182		1.026	0.9342	1.1791	1.1799	0.811	1.0372	0.8844	1.167	1.1052	0.9922
2089			1-stearoyl-2-linoleoyl-GPC (18:0/18:2)*	LC/MS pos late	52452		HMDB08039			1.01	1.13	1.07	0.99						0.876752	0.996165	0.0414621	0.0846158	0.263233	0.256156	0.830985	0.572074		0.9944	0.9678	1.0728	1.0242	0.9128	1.0425	0.9544	1.0833	1.1576	0.9747
2097			1-stearoyl-2-arachidonoyl-GPC (18:0/20:4)	LC/MS pos late	42450		HMDB08048	16219824		0.8	1.02	1.24	0.88						0.0145581	0.3756	0.72383	0.512885	0.0191583	0.0701612	0.188688	0.405045		1.0656	1.0591	1.4581	0.9506	0.7948	1.0141	0.9325	1.1663	0.9682	0.9895
2103			1-stearoyl-2-docosahexaenoyl-GPC (18:0/22:6)	LC/MS pos late	52611		HMDB08057			0.92	0.96	1.14	0.92						0.366019	0.871948	0.793359	0.532864	0.171001	0.206151	0.451049	0.490713		1.0619	1.0721	1.3808	0.9674	0.8274	1.0317	0.9858	1.266	0.93	0.9451
2111			1-oleoyl-2-linoleoyl-GPC (18:1/18:2)*	LC/MS pos late	52453					0.89	0.99	1.17	0.93						0.231967	0.793355	0.897993	0.566217	0.13369	0.180772	0.55481	0.517718		0.9906	0.9136	1.1888	0.9932	0.8667	0.9774	0.8539	1.0545	0.9881	1.0132
2121			1-oleoyl-2-docosahexaenoyl-GPC (18:1/22:6)*	LC/MS pos late	52697		HMDB08123			0.78	0.99	1.36	0.93						0.02701	0.425885	0.980426	0.58587	0.00719604	0.045717	0.466709	0.494577		1.0454	0.9718	1.4426	0.9852	0.782	1.0185	0.9065	1.1304	0.9768	1.0605
2122			1,2-dilinoleoyl-GPC (18:2/18:2)	LC/MS pos late	52603		HMDB08138	5288075		1.07	1.18	1.18	1.14						0.556691	0.951037	0.159485	0.206535	0.110901	0.166245	0.224654	0.421061		0.9551	0.8298	1.037	1.0277	0.9261	1.0895	0.9436	1.1112	1.2088	1.0943
2123			1-linoleoyl-2-linolenoyl-GPC (18:2/18:3)*	LC/MS pos late	53176		HMDB08141			1.08	1.12	1.26	1.17						0.622899	0.976474	0.434486	0.396448	0.105185	0.160262	0.16611	0.383838		0.9463	0.8807	0.9409	0.9682	0.9953	1.0964	1.0298	1.0179	1.0863	1.2515
2127			1-linoleoyl-2-arachidonoyl-GPC (18:2/20:4n6)*	LC/MS pos late	52710		HMDB08147			0.8	0.9	1.46	0.89						0.123252	0.750808	0.521256	0.438027	0.0276177	0.0812781	0.53836	0.511909		1.0679	0.9674	1.5679	1.0349	0.7013	1.0165	0.8567	1.2506	0.9351	1.0237
2169		Phosphatidylethanolamine (PE)	1-palmitoyl-2-oleoyl-GPE (16:0/18:1)	LC/MS pos late	19263		HMDB05320	5283496		1.01	1.42	2.01	1.17						0.936057	0.996165	0.095124	0.150207	0.0573819	0.119236	0.481861	0.49604		1.0138	0.84	0.7244	1.3226	1.1683	1.4851	0.9803	0.7336	1.8792	2.3472
2171			1-palmitoyl-2-linoleoyl-GPE (16:0/18:2)	LC/MS pos late	42449		HMDB05322	9546747		1.32	1.3	1.22	1.26						0.101578	0.750808	0.0884139	0.144865	0.234676	0.242707	0.0475222	0.250066		0.9111	0.8671	0.5074	1.1522	1.1177	1.1585	1.0968	0.6715	1.4971	1.3687
2174			1-palmitoyl-2-arachidonoyl-GPE (16:0/20:4)*	LC/MS pos late	52464		HMDB05323	9546800		0.9	1.08	1.43	1.09						0.277876	0.835889	0.368147	0.359913	0.00048939	0.0103092	0.423468	0.486731		0.9738	0.9622	0.925	1.1177	0.8905	1.0887	1.0443	0.8355	1.2059	1.2691
2176			1-palmitoyl-2-docosahexaenoyl-GPE (16:0/22:6)*	LC/MS pos late	52465		HMDB05324	9546799		0.95	1.05	1.26	1.18						0.601071	0.965206	0.562849	0.456063	0.0118438	0.0544872	0.0586247	0.25566		0.9528	0.973	0.9522	1.0162	0.8697	1.0531	1.1435	0.9053	1.0674	1.0962
2183			1-stearoyl-2-oleoyl-GPE (18:0/18:1)	LC/MS pos late	42448		HMDB08993			1.22	1.75	1.13	1.03						0.268904	0.835889	0.00301323	0.016596	0.623612	0.404533	0.651799	0.53394		1.1103	0.8676	0.6453	1.4378	1.4907	1.4713	0.894	0.7902	2.5222	1.6787
2186			1-stearoyl-2-linoleoyl-GPE (18:0/18:2)*	LC/MS pos late	52446		HMDB08994	9546749		1.25	1.48	1	1.06						0.120697	0.750808	0.0108375	0.0367335	0.735949	0.437031	0.509565	0.508077		1.0392	0.9192	0.7575	1.2888	1.1911	1.2559	0.9738	0.9467	1.9086	1.1946
2191			1-stearoyl-2-arachidonoyl-GPE (18:0/20:4)	LC/MS pos late	52447		HMDB09003	5289133		0.94	1.22	1.27	1.04						0.567673	0.951037	0.0236816	0.0575838	0.00849575	0.0488679	0.582091	0.523196		0.9511	0.9648	0.9326	1.0157	0.8913	1.0649	1.0034	0.881	1.243	1.132
2195			1-stearoyl-2-docosahexaenoyl-GPE (18:0/22:6)*	LC/MS pos late	52466		HMDB05334	9546798		1.02	1.27	1.05	1.1						0.88273	0.996165	0.0493235	0.0959909	0.579844	0.387444	0.316002	0.460294		0.9489	1.0533	0.8553	0.8768	1.0102	1.0492	1.1569	0.87	1.1112	1.0589
2197			1-oleoyl-2-linoleoyl-GPE (18:1/18:2)*	LC/MS pos late	52687		HMDB05349	9546753		1.21	1.63	1.3	1.27						0.179787	0.761912	0.00199024	0.0128143	0.0972415	0.154446	0.0567329	0.25566		0.926	0.8085	0.6573	1.0574	1.1806	1.2709	1.026	0.794	1.7249	1.5385
2200			1-oleoyl-2-arachidonoyl-GPE (18:1/20:4)*	LC/MS pos late	55041		HMDB09069			0.82	1.1	1.78	1.21						0.156884	0.750808	0.417249	0.390063	0.000399684	0.0103092	0.226495	0.421061		0.9489	0.8799	1.0706	1.0118	0.8334	1.1347	1.0612	0.8807	1.1109	1.4858
2204			1,2-dilinoleoyl-GPE (18:2/18:2)*	LC/MS pos late	53174		HMDB09093	9546812		1.95	2.01	1.39	1.18						0.00582963	0.282009	0.00360301	0.0180997	0.153181	0.196187	0.121606	0.35274		0.9604	0.8699	0.3982	1.1885	1.3849	1.5289	1.0259	0.7774	2.3892	1.9231
2206			1-linoleoyl-2-arachidonoyl-GPE (18:2/20:4)*	LC/MS pos late	53189		HMDB09102			0.88	1.39	2.61	1.29						0.793791	0.988844	0.156482	0.203801	0.0230982	0.0751617	0.377569	0.473467		0.9139	0.8896	0.9655	0.9392	0.8614	1.3879	1.1471	0.8543	1.3049	2.2451
2260		Phosphatidylserine (PS)	1-stearoyl-2-arachidonoyl-GPS (18:0/20:4)	LC/MS pos late	52235		HMDB12383			0.71	1.68	7.55	0.86						0.443187	0.897149	0.250828	0.284765	0.00405177	0.0337853	0.592125	0.523196		1.066	1.0888	1.3684	1.0456	0.761	2.3536	0.9382	0.9752	1.7577	5.7433
2285		Phosphatidylinositol (PI)	1-palmitoyl-2-oleoyl-GPI (16:0/18:1)*	LC/MS polar	52669		HMDB09783			1.29	1.15	0.74	1.12						0.0319895	0.46469	0.163617	0.211287	0.00981326	0.0507072	0.29086	0.45471		1.0038	0.9063	0.7955	1.2013	1.1121	1.0646	1.0178	1.0276	1.3844	0.8285
2287			1-palmitoyl-2-linoleoyl-GPI (16:0/18:2)	LC/MS polar	52450		HMDB09784			1.43	1.19	0.71	1.19						0.000431909	0.100885	0.0445887	0.0897666	0.000412942	0.0103092	0.0597281	0.25566		0.9402	0.8647	0.7141	1.058	1.1241	1.0265	1.025	1.0196	1.2636	0.7978
2289			1-palmitoyl-2-arachidonoyl-GPI (16:0/20:4)*	LC/MS polar	52467		HMDB09789			1.1	0.9	0.98	0.89						0.211939	0.780913	0.102381	0.157459	0.771306	0.447665	0.102299	0.328022		1.0089	1.0264	1.0227	1.0575	0.9289	0.9736	0.9109	1.1216	0.9516	0.9104
2293			1-stearoyl-2-linoleoyl-GPI (18:0/18:2)	LC/MS polar	52468		HMDB09809			1.32	1.19	0.71	1.18						0.0132392	0.3756	0.0843013	0.139628	0.00148626	0.0195987	0.12166	0.35274		0.996	0.8719	0.8236	1.1766	1.1118	1.077	1.0277	1.0855	1.4029	0.7921
2304			1-stearoyl-2-arachidonoyl-GPI (18:0/20:4)	LC/MS polar	52449		HMDB09815			0.91	0.96	1	0.87						0.162951	0.750808	0.494106	0.425081	0.976512	0.514146	0.034858	0.225055		1.0523	1.0607	1.3125	0.9391	0.8969	0.9809	0.9267	1.1999	0.8996	0.8975
2309			1-oleoyl-2-arachidonoyl-GPI (18:1/20:4)*	LC/MS pos late	54994		HMDB09844			0.8	1.8	1.66	1.06						0.224862	0.788935	0.0021972	0.0135733	0.0174697	0.0659823	0.744154	0.555162		0.94	0.8867	1.6317	0.5453	0.6964	1.0949	0.9392	1.2985	0.9828	1.1591
2334		Lysophospholipid	1-linoleoyl-GPA (18:2)*	LC/MS polar	52690		HMDB07856			0.5	0.96	0.95	0.67						0.0293217	0.445	0.815153	0.536169	0.737569	0.437344	0.153159	0.371446		1.1905	1.2661	1.6821	0.6491	1.1647	0.8536	0.8431	0.8427	0.6234	1.1052
2345			1-palmitoyl-GPC (16:0)	LC/MS neg	33955		HMDB10382	86554		1.04	1.03	1.05	1						0.554017	0.948693	0.738888	0.514116	0.380869	0.318674	0.872837	0.584055		0.9619	0.9509	1.0485	0.8919	0.9563	0.9879	0.9467	1.0853	0.9148	1.0048
2346			2-palmitoyl-GPC (16:0)*	LC/MS neg	35253		HMDB61702	15061532		1.07	0.96	0.98	0.95						0.314652	0.871948	0.424137	0.393285	0.728958	0.436431	0.626182	0.523196		1.0068	0.9956	1.0727	0.9682	0.9905	0.9971	0.9477	1.1479	0.9257	0.9671
2347			1-palmitoleoyl-GPC (16:1)*	LC/MS neg	47117		HMDB10383	24779461		0.96	0.84	1.31	0.93						0.760657	0.988844	0.158472	0.205805	0.0354797	0.0938123	0.768655	0.556872		0.9677	0.8972	1.1603	0.9574	0.8559	0.9692	0.8318	1.1144	0.809	1.1215
2348			2-palmitoleoyl-GPC (16:1)*	LC/MS neg	47118		HMDB10383			1.01	0.68	1.2	0.9						0.681026	0.985987	0.0402926	0.0825977	0.385471	0.31878	0.799419	0.566674		0.9582	0.8882	1.0771	1.0147	0.8527	0.9004	0.7965	1.0898	0.6933	1.0218
2354			1-stearoyl-GPC (18:0)	LC/MS pos late	33961		HMDB10384	497299		1.02	0.97	1.18	0.9						0.880451	0.996165	0.627309	0.477322	0.0394284	0.0992515	0.184343	0.401091		1.0114	1.028	1.1867	0.9824	0.8486	1.022	0.9285	1.2063	0.9551	0.9982
2356			1-oleoyl-GPC (18:1)	LC/MS neg	48258		HMDB02815	16081932		0.89	0.96	1.21	0.96						0.226185	0.788935	0.626659	0.477322	0.0844253	0.147341	0.934086	0.598228		1.0273	0.9533	1.2552	0.9519	0.9486	1.0225	0.9195	1.1117	0.9128	1.1458
2359			1-linoleoyl-GPC (18:2)	LC/MS neg	34419	C04100	HMDB10386	11988421		1.03	1.14	1.14	1.07						0.803157	0.988844	0.112929	0.165995	0.109108	0.164792	0.314021	0.460294		0.9936	0.9275	1.0644	0.9839	0.9986	1.0884	0.993	1.0964	1.1209	1.1431
2361			1-linolenoyl-GPC (18:3)*	LC/MS neg	45951		HMDB10388			1.13	1.13	1.25	1.13						0.194929	0.763948	0.300619	0.317377	0.049885	0.112803	0.220716	0.421061		0.9728	0.9637	0.9553	0.9535	1.0188	1.1292	1.0867	1.0797	1.0759	1.2746
2377			1-arachidonoyl-GPC (20:4n6)*	LC/MS neg	34061	C05208	HMDB10395			0.79	0.97	1.32	0.86						0.0346141	0.47144	0.784881	0.531555	0.041262	0.10096	0.280266	0.452373		1.125	1.1059	1.5798	0.9526	0.8617	1.0617	0.9479	1.2425	0.9229	1.1337
2389			1-lignoceroyl-GPC (24:0)	LC/MS pos late	49617		HMDB10405			0.96	1.2	1.22	0.97						0.637207	0.978567	0.0739868	0.130086	0.0515361	0.113335	0.855386	0.580586		0.961	0.9399	1.2312	0.9554	0.7174	1.0307	0.9132	1.1862	1.147	0.8763
2399			1-palmitoyl-GPE (16:0)	LC/MS neg	35631		HMDB11503	9547069		0.94	1.19	0.97	1.09						0.396825	0.885136	0.0256795	0.0614612	0.660599	0.417036	0.272689	0.452306		1.01	1.032	0.9871	0.9578	1.063	1.0538	1.123	0.9298	1.1351	1.0274
2406			1-stearoyl-GPE (18:0)	LC/MS pos late	42398		HMDB11130	9547068		1.07	1.11	1.13	1						0.482108	0.914003	0.247554	0.282916	0.178693	0.208351	0.988445	0.614907		0.9934	1.0476	0.9628	1.0254	0.938	1.0693	1.0448	1.0333	1.1433	1.0559
2407			2-stearoyl-GPE (18:0)*	LC/MS neg	41220		HMDB11129			1.23	0.98	0.81	1.15						0.151494	0.750808	0.798342	0.532864	0.0933762	0.150699	0.322971	0.464023		1.0525	0.9888	0.9003	1.2199	1.1009	1.0832	1.1357	1.1067	1.1949	0.8956
2408			1-oleoyl-GPE (18:1)	LC/MS neg	35628		HMDB11506	9547071		0.96	1.31	0.99	1.07						0.676858	0.985987	0.00289579	0.0163429	0.778328	0.450174	0.415191	0.486731		1.0101	0.9302	1.0259	0.9346	1.1496	1.0874	0.9978	0.9868	1.2235	1.1414
2410			1-linoleoyl-GPE (18:2)*	LC/MS neg	32635		HMDB11507	52925130		1.26	1.27	0.83	0.98						0.0186229	0.420088	0.0175285	0.0502593	0.0544821	0.115963	0.867653	0.582956		0.9832	0.9039	0.7873	1.0218	1.2199	1.0461	0.8859	0.9916	1.2998	1.0072
2422			1-arachidonoyl-GPE (20:4n6)*	LC/MS neg	35186		HMDB11517	42607465		0.91	0.95	0.99	0.88						0.328031	0.871948	0.458982	0.409801	0.912477	0.499882	0.165552	0.383838		1.0053	1.0224	1.1552	0.8803	0.9635	0.9344	0.8946	1.0476	0.8366	0.9585
2443			1-palmitoyl-GPG (16:0)*	LC/MS neg	45970			3300276		0.94	1.39	0.8	1.11						0.752842	0.988844	0.0344505	0.0753524	0.0903976	0.149509	0.461565	0.494444		1.0525	0.7848	1.1768	0.8133	1.4352	1.0666	0.872	1.1111	1.1302	1.1529
2447			1-oleoyl-GPG (18:1)*	LC/MS neg	45968					0.95	1.73	0.68	0.87						0.801827	0.988844	0.000962409	0.00758542	0.0150898	0.0616287	0.311553	0.460294		1.0348	0.882	1.1112	0.6758	1.4702	1.0003	0.7647	1.0574	1.1723	1.007
2449			1-linoleoyl-GPG (18:2)*	LC/MS neg	54885					1.23	1.28	0.93	1.05						0.0408821	0.526063	0.0222347	0.0564685	0.510975	0.367172	0.69235	0.544052		1.0322	0.8181	1.2396	0.6187	1.4523	1.1294	0.8586	1.5201	0.7942	1.3449
2450			1-palmitoyl-GPI (16:0)	LC/MS neg	35305		HMDB61695			0.95	0.94	1.45	1.01						0.829412	0.995683	0.615826	0.474735	0.00611994	0.0418279	0.920868	0.593742		1.0087	1.1582	0.9415	0.9792	0.9557	1.0954	1.1723	0.8991	0.9225	1.3876
2453			1-stearoyl-GPI (18:0)	LC/MS neg	19324		HMDB61696			0.83	0.91	1.41	0.95						0.167668	0.750808	0.412957	0.388338	0.00393815	0.0335366	0.674615	0.53898		1.0322	1.2101	1.1362	0.8884	0.8943	1.0423	1.1527	0.9462	0.8051	1.2654
2455			1-oleoyl-GPI (18:1)	LC/MS neg	36602					0.9	1.13	1.45	0.97						0.424115	0.890413	0.333407	0.343359	0.00224614	0.0242974	0.720766	0.55334		0.9801	1.0222	1.072	0.856	0.9701	1.0809	0.9939	0.9605	0.9644	1.4046
2457			1-linoleoyl-GPI (18:2)*	LC/MS neg	36594					1.11	1.19	0.97	1.11						0.382704	0.871948	0.145972	0.19286	0.744305	0.440035	0.437504	0.486731		0.9701	0.9053	0.946	1.0028	1.0262	1.0598	1.0046	1.0464	1.1929	0.9954
2462			1-arachidonoyl-GPI (20:4)*	LC/MS neg	34214		HMDB61690			0.87	0.9	1.26	0.89						0.222285	0.788935	0.281796	0.30382	0.0289644	0.0834016	0.295175	0.4551		1.0157	1.0532	1.3175	0.8418	0.8502	0.9792	0.9358	1.1526	0.7565	1.0722
2531		Plasmalogen	1-(1-enyl-palmitoyl)-2-oleoyl-GPE (P-16:0/18:1)*	LC/MS pos late	52477		HMDB11342			0.99	1.27	1.55	1.15						0.907716	0.996165	0.0665469	0.1212	0.0109649	0.0528996	0.302174	0.459398		0.972	0.8687	0.8352	1.1553	1.029	1.2214	0.9979	0.8273	1.4694	1.5911
2532			1-(1-enyl-palmitoyl)-2-linoleoyl-GPE (P-16:0/18:2)*	LC/MS pos late	52677		HMDB11343			1.34	0.93	0.96	1.23						0.00881236	0.3756	0.542634	0.449383	0.568539	0.384614	0.048153	0.250066		0.9523	0.8468	0.6286	1.2441	1.0899	1.0224	1.0453	0.8398	1.1619	1.0425
2533			1-(1-enyl-palmitoyl)-2-palmitoyl-GPC (P-16:0/16:0)*	LC/MS pos late	52716		HMDB11206	11146967		0.9	1.21	1.24	0.98						0.258852	0.824493	0.0536387	0.102595	0.0271891	0.0806095	0.945072	0.60284		0.9589	0.9685	1.1483	0.9795	0.7395	1.0212	0.9506	1.0309	1.185	0.9182
2535			1-(1-enyl-palmitoyl)-2-arachidonoyl-GPE (P-16:0/20:4)*	LC/MS pos late	52673		HMDB11352			0.99	1.3	1.02	1.04						0.780637	0.988844	0.0177714	0.0502593	0.989073	0.515273	0.598659	0.523196		0.9939	0.9427	0.9917	1.0165	1.0249	1.0802	0.9789	0.9773	1.3197	1.0452
2537			1-(1-enyl-palmitoyl)-2-oleoyl-GPC (P-16:0/18:1)*	LC/MS pos late	52478					0.9	1.24	1.15	1.03						0.274421	0.835889	0.0402664	0.0825977	0.153913	0.196187	0.660431	0.534176		0.957	0.9602	1.1574	0.9438	0.7664	1.0235	0.9919	1.0461	1.1731	0.8829
2539			1-(1-enyl-stearoyl)-2-oleoyl-GPE (P-18:0/18:1)	LC/MS pos late	52614		HMDB11375			1.1	1.03	1.09	1.12						0.643092	0.97983	0.903475	0.568106	0.559949	0.38245	0.369922	0.470628		0.9787	0.773	0.8031	1.2829	1.0559	1.055	0.8662	0.8809	1.3175	1.1552
2540			1-(1-enyl-stearoyl)-2-linoleoyl-GPE (P-18:0/18:2)*	LC/MS pos late	52748		HMDB11376			1.19	1.08	1.09	1.06						0.101244	0.750808	0.379528	0.369142	0.417507	0.336904	0.475984	0.494577		0.9915	0.8563	0.8197	1.2649	1.0252	1.0917	0.9093	0.975	1.3691	1.1137
2543			1-(1-enyl-palmitoyl)-2-arachidonoyl-GPC (P-16:0/20:4)*	LC/MS pos late	52689		HMDB11220			0.88	1.23	0.96	0.92						0.192953	0.763948	0.0804305	0.136059	0.678905	0.424574	0.432284	0.486731		1.0114	0.9922	1.1635	0.9819	0.9082	1.0024	0.9108	1.0243	1.2053	0.869
2544			1-(1-enyl-palmitoyl)-2-linoleoyl-GPC (P-16:0/18:2)*	LC/MS pos late	52682		HMDB11211			1.15	1.13	1.08	1.08						0.376132	0.871948	0.306431	0.321288	0.566021	0.384614	0.593226	0.523196		0.9504	0.8847	0.855	1.205	0.857	1.0581	0.9542	0.9863	1.3665	0.9252
2548			1-(1-enyl-stearoyl)-2-arachidonoyl-GPE (P-18:0/20:4)*	LC/MS pos late	52475		HMDB05779	9547058		0.97	1.34	1.09	1						0.729321	0.988844	0.0115115	0.0381862	0.563408	0.384158	0.742008	0.555162		0.9575	0.8771	1.103	0.9836	0.8664	1.0509	0.8735	1.0653	1.3212	0.9435
2563		Lysoplasmalogen	1-(1-enyl-palmitoyl)-GPC (P-16:0)*	LC/MS pos late	52474		HMDB10407	10917802		1.02	1.1	1.31	0.91						0.935684	0.996165	0.468275	0.41246	0.0134375	0.0590807	0.439713	0.486731		0.9607	1.0307	1.08	0.9193	0.8128	1.0267	0.9344	1.0987	1.0067	1.0669
2564			1-(1-enyl-palmitoyl)-GPE (P-16:0)*	LC/MS neg	39270					0.93	1.66	1	1.07						0.689623	0.985987	0.00230201	0.0138465	0.944578	0.507543	0.768772	0.556872		0.9851	0.9003	1.1308	0.835	1.0742	1.1196	0.9614	1.0528	1.3894	1.0746
2566			1-(1-enyl-oleoyl)-GPE (P-18:1)*	LC/MS neg	44621					0.94	1.89	1.02	1.19						0.719767	0.988844	0.000251987	0.00311332	0.794401	0.45372	0.311885	0.460294		0.9816	0.7854	1.1704	0.8578	1.1126	1.1954	0.9321	1.0954	1.6197	1.1343
2568			1-(1-enyl-stearoyl)-GPE (P-18:0)*	LC/MS neg	39271					0.81	1.91	1.19	1.24						0.40796	0.890413	0.0234741	0.0573846	0.570135	0.384614	0.390489	0.480835		1.0448	0.964	1.319	0.8607	1.0352	1.283	1.1913	1.0677	1.6425	1.2302
2571		Glycerolipid Metabolism	glycerol	LC/MS neg	15122	C00116	HMDB00131	753		0.9	0.78	1.53	1.12						0.676863	0.985987	0.0901797	0.146187	0.0234819	0.0751877	0.452948	0.490713		1.038	0.9502	1.1658	1.1077	0.9283	1.101	1.0622	1.0485	0.8688	1.4245
2572			glycerol 3-phosphate	LC/MS neg	43847	C00093	HMDB00126	754		0.98	1.08	0.77	1.09						0.93404	0.996165	0.7316	0.513464	0.119396	0.174407	0.405614	0.486731		1.0223	0.8462	1.1437	0.9309	1.1684	0.9866	0.9233	1.1233	1.003	0.8968
2577			glycerophosphoglycerol	LC/MS polar	48857	C03274		439964		0.9	1.34	0.91	1.02						0.458574	0.900854	0.0833779	0.139107	0.463005	0.350312	0.729088	0.55334		1.0709	0.8321	1.3201	0.9362	1.1951	1.0937	0.8529	1.1847	1.2537	1.0835
2578		Monoacylglycerol	1-myristoylglycerol (14:0)	LC/MS neg	35625	C01885	HMDB11561	79050		0.23	5.48	0.92	1.57						0.0311107	0.463071	0.063124	0.115889	0.881337	0.488573	0.761466	0.556872		1.6322	0.8774	2.7641	1.6365	1.251	3.0323	1.3771	0.6301	8.9675	1.1544
2582			1-palmitoleoylglycerol (16:1)*	LC/MS neg	52431		HMDB11565			0.16	2.32	1.56	1.13						0.0275119	0.425885	0.746541	0.516298	0.392858	0.322211	0.859212	0.580737		1.9992	1.0918	4.4676	1.4565	0.981	1.709	1.2283	0.6993	3.3802	1.5284
2585			1-oleoylglycerol (18:1)	LC/MS neg	21184		HMDB11567	5283468		0.21	3.9	1.54	1.44						0.0254172	0.425885	0.337166	0.345587	0.495603	0.358702	0.797226	0.565959		1.6866	1.0858	3.5639	1.0343	1.0623	1.9906	1.5615	0.7316	4.034	1.6353
2586			1-linoleoylglycerol (18:2)	LC/MS neg	27447			5283469		0.34	2.78	1.01	1.59						0.0917137	0.746711	0.501981	0.425742	0.919447	0.500684	0.73113	0.55334		1.3778	1.04	2.2872	1.0942	1.0898	1.6424	1.6573	0.769	3.0377	1.1058
2587			1-linolenoylglycerol (18:3)	LC/MS neg	34393		HMDB11569	53480978		0.36	2.78	1.06	1.36						0.110764	0.750808	0.397052	0.378931	0.978851	0.514146	0.881892	0.586826		1.3158	0.9672	2.0784	1.1278	1.0897	1.5885	1.3182	0.7434	3.1341	1.1581
2591			1-dihomo-linolenylglycerol (20:3)	LC/MS neg	48341					0.46	2.45	1.26	1.35						0.144478	0.750808	0.651411	0.486577	0.504925	0.363477	0.897642	0.589912		1.2796	1.219	1.7946	1.1006	1.0042	1.6102	1.6406	0.8331	2.7004	1.2666
2592			1-arachidonylglycerol (20:4)	LC/MS neg	34397	C13857	HMDB11549	5282281		0.42	1.72	1.42	1.13						0.0716581	0.660719	0.896483	0.566046	0.349459	0.300793	0.729522	0.55334		1.4138	1.5054	1.9492	1.2454	0.9551	1.5013	1.6958	0.8106	2.1407	1.3582
2595			1-docosahexaenoylglycerol (22:6)	LC/MS neg	35153		HMDB11587			0.43	1.84	1.26	1.15						0.0641818	0.624704	0.95875	0.578208	0.494705	0.358702	0.806071	0.566883		1.3126	1.3703	1.9793	0.9119	0.989	1.336	1.5785	0.8449	1.675	1.2455
2606			1-heptadecenoylglycerol (17:1)*	LC/MS neg	62449					0.26	3.39	1.23	1.4						0.089384	0.735992	0.624436	0.477322	0.668087	0.419392	0.992855	0.616143		1.7656	1.134	3.1715	1.6993	1.0577	2.369	1.5888	0.8375	5.7527	1.2972
2618		Diacylglycerol	diacylglycerol (16:1/18:2 [2], 16:0/18:3 [1])*	LC/MS pos late	54966					0.9	0.88	1.11	1.43						0.686313	0.985987	0.554247	0.454879	0.982059	0.515155	0.750318	0.556872		0.9032	0.6219	0.8659	1.1302	0.9947	0.941	0.8904	0.7783	0.9933	1.1018
2645			palmitoyl-docosahexaenoyl-glycerol (16:0/22:6) [1]*	LC/MS pos late	57373		HMDB07121			0.74	0.97	1.57	1.14						0.332486	0.871948	0.561688	0.456063	0.132544	0.180772	0.573727	0.521964		0.9828	0.9337	1.1572	0.9571	0.8833	1.0599	1.0644	0.8583	0.9326	1.3843
2659			linoleoyl-linoleoyl-glycerol (18:2/18:2) [1]*	LC/MS pos late	54968		HMDB07248			0.97	1.1	1.06	1.41						0.929644	0.996165	0.542611	0.449383	0.720844	0.434508	0.369113	0.470628		1.3056	1.2213	1.0302	1.2734	1.6975	1.4797	1.7181	1.0044	1.4028	1.7936
2725		Sphingolipid Synthesis	sphinganine	LC/MS pos late	17769	C00836	HMDB00269	3126		0.7	1.35	0.85	1.15						0.123297	0.750808	0.149288	0.195788	0.533558	0.373759	0.558349	0.519226		1.043	0.7383	1.3614	1.0338	1.0384	1.0177	0.8494	0.9473	1.3965	0.8776
2726			sphinganine-1-phosphate	LC/MS pos late	52605		HMDB01383	520		1.02	0.89	0.99	0.93						0.903171	0.996165	0.394455	0.377961	0.47266	0.354268	0.604211	0.523196		1.0173	1.0026	1.129	1.0442	0.8934	0.9748	0.9329	1.1538	0.9312	0.8812
2731		Dihydroceramides	N-palmitoyl-sphinganine (d18:0/16:0)	LC/MS pos late	52604		HMDB11760	5283572		1.06	1.57	0.77	1						0.833973	0.995683	0.00508648	0.0223579	0.286595	0.266144	1	0.617273		0.764	0.558	0.5816	1.1909	0.7256	0.8994	0.558	0.6158	1.866	0.558
2739		Ceramides	N-palmitoyl-sphingosine (d18:1/16:0)	LC/MS pos late	44877		HMDB04949	5283564		0.91	1.17	1.03	0.88						0.468648	0.906835	0.204927	0.247831	0.886584	0.490802	0.459445	0.493278		1.0519	0.7926	1.333	1.1721	0.9098	1.0537	0.6944	1.2098	1.3732	0.9375
2751			N-behenoyl-sphingadienine (d18:2/22:0)*	LC/MS pos late	57372					1.7	1.03	0.65	0.72						0.255525	0.824493	0.794808	0.532864	0.185159	0.210122	0.623154	0.523196		0.7059	0.6508	0.6714	0.8481	0.6534	0.7273	0.4705	1.1397	0.8768	0.4221
2768			ceramide (d18:1/20:0, d16:1/22:0, d20:1/18:0)*	LC/MS pos late	57440					1.68	0.7	0.65	0.85						0.424157	0.890413	0.367111	0.359913	0.28818	0.266293	0.967177	0.608811		0.5779	0.5634	0.5207	0.666	0.5615	0.5459	0.4803	0.8728	0.4632	0.3673
2769			ceramide (d16:1/24:1, d18:1/22:1)*	LC/MS pos late	57437					0.9	0.4	2.8	0.27						0.929552	0.996165	0.129187	0.180049	0.473682	0.354339	0.0869931	0.305608		0.8755	0.7926	1.3965	1.0641	0.2488	0.6517	0.2172	1.2623	0.4309	0.6965
2770			ceramide (d18:2/24:1, d18:1/24:2)*	LC/MS pos late	57443					0.79	1.09	1.42	1.02						0.221959	0.788935	0.839328	0.545675	0.179463	0.208351	0.754514	0.556872		1.0152	0.7483	1.6404	0.9544	0.7177	1.0309	0.7627	1.2973	1.042	1.0215
2774		Hexosylceramides (HCER)	glycosyl-N-palmitoyl-sphingosine (d18:1/16:0)	LC/MS pos late	53013					0.88	1	1.1	0.93						0.216507	0.788935	0.92206	0.571786	0.487005	0.357215	0.559428	0.519226		1.0644	0.9995	1.5477	1.0196	0.6907	1.0201	0.9344	1.3683	1.0185	0.7591
2775			glycosyl-N-stearoyl-sphingosine (d18:1/18:0)	LC/MS pos late	52234					0.59	1.14	1.25	0.74						0.0213545	0.422606	0.426554	0.393928	0.512479	0.367538	0.572088	0.521964		1.2746	1.1631	2.5939	0.9357	0.4059	0.9923	0.8622	1.5329	1.065	0.509
2785			glycosyl-N-behenoyl-sphingadienine (d18:2/22:0)*	LC/MS pos late	57421					1.03	0.73	1.36	0.68						0.875183	0.996165	0.115813	0.168916	0.535832	0.374282	0.356565	0.470628		1.0277	0.9385	1.6753	1.0309	0.4663	0.9382	0.6402	1.7246	0.7533	0.6345
2795			glycosyl ceramide (d18:1/20:0, d16:1/22:0)*	LC/MS pos late	57595					0.75	0.97	1.4	0.71						0.13925	0.750808	0.987886	0.588022	0.165984	0.202543	0.303283	0.459398		1.2712	1.2077	2.2721	1.0334	0.5716	1.0884	0.8605	1.697	0.9975	0.7985
2797			glycosyl ceramide (d16:1/24:1, d18:1/22:1)*	LC/MS pos late	57457					0.79	0.73	1.63	0.47						0.515422	0.930978	0.338621	0.345899	0.653075	0.414904	0.277701	0.452306		1.3196	1.0446	2.4857	1.2448	0.5033	1.0441	0.4864	1.9657	0.9056	0.8188
2798			glycosyl ceramide (d18:1/23:1, d17:1/24:1)*	LC/MS pos late	57448					0.79	0.61	0.99	0.62						0.385707	0.871948	0.136388	0.186115	0.990433	0.515273	0.119125	0.35274		1.1508	0.899	2.1864	0.9853	0.5324	0.8546	0.5549	1.7374	0.6011	0.5252
2799			glycosyl ceramide (d18:2/24:1, d18:1/24:2)*	LC/MS pos late	57453					0.89	1.11	1.03	0.98						0.373232	0.871948	0.354035	0.356483	0.984848	0.515273	0.810146	0.566883		1.0923	0.9927	1.649	0.9508	0.7767	1.0762	0.9731	1.4758	1.0543	0.8017
2816		Dihydrosphingomyelins	palmitoyl dihydrosphingomyelin (d18:0/16:0)*	LC/MS pos late	52434			9939965		0.93	1.18	1.14	0.96						0.385109	0.871948	0.0337701	0.0745778	0.106707	0.161776	0.640735	0.527299		1.0065	1.0045	1.1563	1.0865	0.7787	1.0521	0.9628	1.08	1.2812	0.8844
2817			behenoyl dihydrosphingomyelin (d18:0/22:0)*	LC/MS pos late	57331		HMDB12091			0.97	0.86	1.56	0.98						0.869824	0.996165	0.569865	0.458639	0.0316345	0.0873208	0.788879	0.565528		1.0479	1.0438	1.2741	1.2034	0.6704	1.0832	1.023	1.2331	1.0322	1.0445
2818			sphingomyelin (d18:0/18:0, d19:0/17:0)*	LC/MS pos late	57473		HMDB12087			0.87	1.19	1.45	0.93						0.386406	0.871948	0.280136	0.30382	0.0876917	0.148093	0.868755	0.582956		1.0009	1.0169	1.2384	1.0733	0.6752	1.0701	0.9475	1.0788	1.2732	0.981
2820		Sphingomyelins	palmitoyl sphingomyelin (d18:1/16:0)	LC/MS pos late	37506			9939941		0.93	1	1.14	0.94						0.345462	0.871948	0.995343	0.589947	0.0898877	0.149282	0.512664	0.509221		1.0338	1.0175	1.2361	1.1027	0.7788	1.026	0.9587	1.1545	1.1024	0.8886
2821			hydroxypalmitoyl sphingomyelin (d18:1/16:0(OH))**	LC/MS pos late	62851					1.06	1.14	0.96	1.04						0.38123	0.871948	0.0980363	0.152956	0.613401	0.401816	0.639686	0.527299		0.9929	1.0021	1.1176	0.9243	0.9277	1.0448	1.0444	1.1862	1.0581	0.8905
2822			stearoyl sphingomyelin (d18:1/18:0)	LC/MS pos late	19503	C00550	HMDB01348	6453725		0.81	1.2	1.06	0.92						0.0118727	0.3756	0.028193	0.0650915	0.454074	0.345514	0.385805	0.477528		1.0457	1.0658	1.3415	0.9538	0.8218	1.0225	0.9857	1.0909	1.1413	0.872
2823			behenoyl sphingomyelin (d18:1/22:0)*	LC/MS pos late	48492		HMDB12103			1.15	0.99	1.43	1.04						0.343519	0.871948	0.998891	0.590399	0.0121649	0.0547069	0.392619	0.482133		0.9166	0.9535	0.9626	1.0185	0.7321	1.0403	0.993	1.1068	1.0118	1.0494
2824			tricosanoyl sphingomyelin (d18:1/23:0)*	LC/MS pos late	52436		HMDB12105			0.86	0.91	1.23	1.03						0.111185	0.750808	0.365603	0.359913	0.0421108	0.102149	0.540424	0.512298		1.0202	1.0668	1.1783	1.0912	0.7446	1.0049	1.1034	1.0141	0.9893	0.913
2825			lignoceroyl sphingomyelin (d18:1/24:0)	LC/MS pos late	57330					1.1	0.95	1.38	1.15						0.492161	0.920477	0.690113	0.502353	0.025582	0.0779447	0.166505	0.383838		0.9674	0.9627	0.938	1.1044	0.8645	1.0926	1.1027	1.0292	1.0487	1.1898
2826			sphingomyelin (d18:2/18:1)*	LC/MS pos late	57474					0.87	0.93	1.3	0.91						0.226284	0.788935	0.625508	0.477322	0.0257061	0.0779447	0.538028	0.511909		1.0573	0.9954	1.4578	1.0175	0.7587	1.0274	0.9081	1.2643	0.9472	0.9901
2827			sphingomyelin (d18:2/23:1)*	LC/MS pos late	57482					0.76	1.1	1.2	0.97						0.0445009	0.546726	0.421857	0.391966	0.181008	0.208657	0.972786	0.609132		1.0292	0.9377	1.4526	0.9967	0.7296	0.999	0.9103	1.1064	1.1007	0.8786
2828			sphingomyelin (d18:2/24:2)*	LC/MS pos late	57479					0.8	1.3	1.18	0.96						0.0628421	0.624704	0.0401097	0.0825977	0.206402	0.223907	0.842603	0.576748		1.0244	1.1041	1.3052	0.8269	0.8615	1.0474	1.0619	1.0413	1.0717	1.0149
2830			sphingomyelin (d18:1/14:0, d16:1/16:0)*	LC/MS pos late	42463		HMDB12097	11433862		0.86	0.96	1.46	0.89						0.20422	0.774833	0.78224	0.531341	0.00616585	0.0418279	0.452487	0.490713		1.1553	1.0661	1.8584	1.1132	0.5834	1.1184	0.9451	1.6041	1.0734	0.8509
2831			sphingomyelin (d18:2/14:0, d18:1/14:1)*	LC/MS pos late	47154					0.79	0.94	1.73	0.79						0.208483	0.777606	0.801132	0.532864	0.0104574	0.0523187	0.35107	0.470628		1.0602	0.9935	1.5395	1.1059	0.6018	1.017	0.7854	1.2097	1.0343	1.0387
2832			sphingomyelin (d17:1/16:0, d18:1/15:0, d16:1/17:0)*	LC/MS pos late	52433					0.82	0.98	1.01	0.81						0.0462051	0.547384	0.836339	0.545675	0.952077	0.507614	0.0600922	0.25566		1.1251	1.1387	1.4805	1.1272	0.7542	1.0015	0.9239	1.2175	1.1023	0.7624
2834			sphingomyelin (d18:2/16:0, d18:1/16:1)*	LC/MS pos late	42459					0.87	0.94	1.31	0.91						0.164326	0.750808	0.647309	0.484305	0.0137406	0.0590807	0.566192	0.521964		1.0492	1.0131	1.3343	1.0976	0.7519	1.0271	0.9249	1.1587	1.036	0.9886
2835			sphingomyelin (d18:1/17:0, d17:1/18:0, d19:1/16:0)	LC/MS pos late	52615					0.75	1.16	0.95	0.79						0.0118564	0.3756	0.173543	0.22037	0.589938	0.390938	0.068491	0.272691		1.0599	1.0772	1.3974	1.045	0.7199	0.9477	0.85	1.0477	1.2095	0.6835
2836			sphingomyelin (d18:1/18:1, d18:2/18:0)	LC/MS pos late	37529		HMDB12101	6443882		0.87	1.01	1.12	0.92						0.165687	0.750808	0.935047	0.572829	0.252898	0.252259	0.482782	0.49604		1.0167	1.0012	1.3197	0.9922	0.7539	0.9787	0.917	1.1521	0.9995	0.8461
2837			sphingomyelin (d18:1/19:0, d19:1/18:0)*	LC/MS pos late	57475					0.7	1.05	1.2	0.79						0.0258585	0.425885	0.753675	0.520444	0.244386	0.247935	0.245502	0.435347		1.0565	1.1199	1.5343	0.9354	0.6364	0.927	0.8841	1.0793	0.9793	0.7652
2838			sphingomyelin (d18:1/20:0, d16:1/22:0)*	LC/MS pos late	48490		HMDB12102			0.86	1.01	1.39	0.91						0.339325	0.871948	0.868324	0.553619	0.030424	0.0863618	0.829855	0.572074		1.0206	1.0617	1.3969	0.9764	0.6474	1.0136	0.9612	1.2048	0.9875	0.9008
2839			sphingomyelin (d18:1/20:1, d18:2/20:0)*	LC/MS pos late	48491					0.8	1.02	1.39	0.82						0.123865	0.750808	0.919954	0.571786	0.0222352	0.0742883	0.18379	0.401091		1.1232	1.1872	1.6299	0.9904	0.6853	1.0606	0.9715	1.3107	1.009	0.9511
2841			sphingomyelin (d18:1/21:0, d17:1/22:0, d16:1/23:0)*	LC/MS pos late	52495					1.03	0.89	1.27	0.92						0.835562	0.995683	0.429082	0.394668	0.111841	0.166541	0.950373	0.603274		0.9728	1.0386	1.1493	0.9976	0.7058	0.9777	0.9546	1.18	0.8829	0.8933
2842			sphingomyelin (d18:2/21:0, d16:2/23:0)*	LC/MS pos late	57480					0.77	0.83	1.48	0.78						0.230412	0.792619	0.357223	0.357561	0.0850376	0.147341	0.276013	0.452306		1.0554	1.0192	1.5569	1.0499	0.5954	0.9347	0.7901	1.1946	0.874	0.8799
2843			sphingomyelin (d18:1/22:1, d18:2/22:0, d16:1/24:1)*	LC/MS pos late	48493		HMDB12104			0.95	0.92	1.61	0.93						0.73417	0.988844	0.625224	0.477322	0.00192232	0.0214669	0.97931	0.611222		0.9369	0.9228	1.2085	0.9906	0.6256	0.982	0.8581	1.1459	0.9149	1.0089
2844			sphingomyelin (d18:1/22:2, d18:2/22:1, d16:1/24:2)*	LC/MS pos late	57477					0.78	0.97	1.69	0.86						0.149332	0.750808	0.848991	0.548101	0.00353627	0.0307689	0.530234	0.511909		1.0224	0.9579	1.4969	1.0185	0.6166	1.005	0.8195	1.1676	0.9923	1.0405
2845			sphingomyelin (d18:2/23:0, d18:1/23:1, d17:1/24:1)*	LC/MS pos late	52435					0.85	0.94	1.23	0.96						0.118036	0.750808	0.612252	0.47438	0.0563689	0.118744	0.863752	0.582051		0.9927	0.9705	1.3015	0.9879	0.7108	0.9602	0.9331	1.0999	0.9327	0.8753
2846			sphingomyelin (d18:1/24:1, d18:2/24:0)*	LC/MS pos late	47153		HMDB12107			0.86	1.21	1.3	1.06						0.25087	0.822769	0.149473	0.195788	0.0616038	0.123283	0.438504	0.486731		0.9862	0.9037	1.2696	1.0157	0.7556	1.0672	0.96	1.0927	1.2309	0.9854
2847			sphingomyelin (d18:2/24:1, d18:1/24:2)*	LC/MS pos late	52437					0.82	1.18	1.36	1.02						0.0520162	0.551515	0.0783135	0.134083	0.0033832	0.0307689	0.591459	0.523196		0.958	0.9018	1.2912	0.9122	0.7268	1.0136	0.9238	1.0641	1.0763	0.9901
2848			sphingomyelin (d18:1/25:0, d19:0/24:1, d20:1/23:0, d19:1/24:0)*	LC/MS pos late	57478					1.72	0.64	1.02	1.05						0.0200817	0.420088	0.0204162	0.0539481	0.859925	0.480027	0.509602	0.508077		1.0414	0.9453	0.3142	1.8325	1.0734	0.9478	0.9926	0.5401	1.1643	1.0944
2876		Sphingosines	sphingosine	LC/MS pos late	17747	C00319	HMDB00252	5353955		0.66	1.14	1.11	1						0.0475375	0.547384	0.724777	0.512885	0.791151	0.453009	0.904875	0.593034		1.1665	0.8978	1.6021	1.2071	0.9591	1.0988	0.9006	1.0586	1.3721	1.064
2878			sphingosine 1-phosphate	LC/MS polar	34445	C06124	HMDB00277	5283560		1.09	0.9	0.87	0.95						0.541181	0.943445	0.457311	0.409801	0.0846973	0.147341	0.767513	0.556872		0.9837	1.0365	0.9914	0.9567	0.9502	0.94	0.9867	1.0815	0.8625	0.8294
2894		Mevalonate Metabolism	3-hydroxy-3-methylglutarate	LC/MS polar	531	C03761	HMDB00355	1662		1.09	0.73	0.78	1.22						0.523522	0.931508	0.0194527	0.0529321	0.0532881	0.115288	0.185395	0.401091		1.1365	1.0173	0.9717	1.1096	1.4475	1.0596	1.2401	1.0622	0.8082	1.1277
2895			mevalonate	LC/MS polar	39583	C02104	HMDB00227	439230		1.17	0.86	0.64	1.19						0.379699	0.871948	0.38199	0.370749	0.0226729	0.0749973	0.307826	0.459598		1.0602	0.8844	0.7279	1.3162	1.3122	0.97	1.0538	0.8489	1.1374	0.84
2909		Sterol	cholesterol	LC/MS pos late	63	C00187	HMDB00067	11025495		0.78	1.26	1.82	1						0.211492	0.780913	0.347215	0.350387	0.06593	0.128097	0.917036	0.593216		1.0605	0.9617	1.3573	1.0902	0.8328	1.2272	0.9626	1.0612	1.3699	1.515
2920			7-alpha-hydroxy-3-oxo-4-cholestenoate (7-Hoca)	LC/MS neg	36776	C17337	HMDB12458	3081085		0.86	1.24	1.04	1.11						0.0935636	0.746711	0.0353459	0.0769428	0.61256	0.401816	0.290234	0.45471		0.9935	1.0154	1.0666	0.8629	1.0291	1.0459	1.1238	0.9198	1.0686	1.0713
2934			beta-sitosterol	LC/MS pos late	27414	C01753	HMDB00852	222284		0.49	0.42	2.34	0.64						0.0166855	0.416599	0.0166428	0.0494145	0.209597	0.225511	0.262877	0.446955		0.6989	0.56	1.0155	0.8601	0.3599	0.5161	0.3599	0.5021	0.3599	0.8426
2937			campesterol	LC/MS pos late	33997	C01789	HMDB02869	173183		0.62	0.56	3.41	0.82						0.14409	0.750808	0.0559467	0.106122	0.0623808	0.123602	0.627832	0.523196		1.3736	1.1744	2.5688	1.3704	0.3807	1.1571	0.9637	1.6032	0.7623	1.299
3010		Corticosteroids	corticosterone	LC/MS neg	5983	C02140	HMDB01547	5753		1.12	0.75	1.56	1.04						0.906262	0.996165	0.557204	0.45567	0.309493	0.278992	0.719605	0.55334		1.0362	0.9301	1.107	1.1847	0.9228	1.1354	0.9697	1.2453	0.8833	1.4432
3141		Primary Bile Acid Metabolism	cholate	LC/MS neg	22842	C00695	HMDB00619	221493		1.02	2.06	1.97	0.69						0.727722	0.988844	0.797614	0.532864	0.76429	0.445977	0.917569	0.593216		2.5274	5.57	0.4894	2.6823	1.3678	3.1437	3.8595	0.5014	5.5163	2.6976
3142			glycocholate	LC/MS neg	18476	C01921	HMDB00138	10140		0.89	1.38	1.27	2.64						0.838918	0.996165	0.856095	0.549654	0.514165	0.367538	0.439898	0.486731		0.2477	0.153	0.1604	0.2856	0.3919	0.359	0.4039	0.1427	0.3927	0.4968
3143			taurocholate	LC/MS neg	18497	C05122	HMDB00036	6675		0.01	1.48	7.15	3.46						0.0698985	0.660719	0.716396	0.510113	0.303466	0.27542	0.768135	0.556872		29.9141	19.215	39.4999	37.9738	22.9678	71.8441	66.5414	0.5727	56.1475	164.115
3150			taurochenodeoxycholate	LC/MS neg	18494	C05465	HMDB00951	387316		0.01	1.95	5.32	7.58						0.0889454	0.735992	0.694821	0.504174	0.428635	0.33862	0.615039	0.523196		44.2154	14.3987	52.148	67.0778	43.2373	117.66	109.09	0.6188	130.825	230.104
3151			beta-muricholate	LC/MS neg	31885	C17726	HMDB00415	5283853		0.99	1.11	1.24	0.37						0.930703	0.996165	0.434446	0.396448	0.526319	0.371527	0.435213	0.486731		3.1044	6.5005	0.4293	3.7771	1.7107	2.2795	2.3973	0.4256	4.174	2.121
3152			alpha-muricholate	LC/MS neg	34092	C17647	HMDB00506	3083761		1.05	0.57	5.53	0.42						0.945617	0.998509	0.421016	0.391966	0.306437	0.277487	0.152636	0.371446		2.0954	4.3826	0.3684	3.3454	0.2854	1.4306	1.8377	0.385	1.9218	1.5778
3154			tauro-beta-muricholate	LC/MS neg	33983		HMDB00932	168408		0.01	2.1	5.97	3.36						0.124725	0.750808	0.613586	0.474609	0.378781	0.318497	0.699192	0.548527		38.9808	25.6745	41.3165	54.0717	34.8603	102.156	86.3355	0.5818	113.441	208.267
3158			cholate sulfate	LC/MS neg	52973					0.41	11.03	8.23	5						0.421948	0.890413	0.491266	0.423916	0.182464	0.208657	0.434647	0.486731		0.2155	0.1189	0.2884	0.2658	0.1888	1.2995	0.5944	0.1189	2.9311	1.5538
3166		Secondary Bile Acid Metabolism	deoxycholate	LC/MS neg	1114	C04483	HMDB00626	222528		1.05	1.25	0.97	0.89						0.361427	0.871948	0.895691	0.566046	0.947057	0.507543	0.277967	0.452306		0.7171	0.8083	0.7111	0.135	1.2138	0.7014	0.718	0.7446	0.1687	1.1744
3174			taurodeoxycholate	LC/MS neg	12261	C05463	HMDB00896	2733768		0.02	187.12	5.64	10.58						0.0482325	0.547384	0.105557	0.159783	0.363901	0.310552	0.362596	0.470628		9.056	1.4763	17.0909	0.0333	17.6236	30.4297	15.614	0.4223	6.2311	99.4516
3177			6-beta-hydroxylithocholate	LC/MS neg	36807	C15515	HMDB00811	5283821		0.77	0.91	0.15	0.29						0.443452	0.897149	0.787661	0.531886	0.000151206	0.00795166	0.128576	0.353026		1.875	2.2126	0.5668	0.7648	3.9557	0.5902	0.6425	0.4339	0.6952	0.5894
3185			taurolithocholate	LC/MS neg	31889	C02592	HMDB00722	10595		0.81	1.38	5.13	2.38						0.761956	0.988844	0.80062	0.532864	0.150929	0.194561	0.437152	0.486731		0.2017	0.139	0.1709	0.1801	0.3169	0.5863	0.3311	0.139	0.2481	1.6271
3188			ursodeoxycholate	LC/MS neg	1605	C07880	HMDB00946	31401		0.79	0.64	0.37	0.23						0.21878	0.788935	0.128298	0.179358	0.0924413	0.150403	0.0640528	0.263002		3.9372	8.3935	0.5349	5.4777	1.3426	1.5843	1.9023	0.4212	3.5215	0.4923
3200			tauroursodeoxycholate	LC/MS neg	39378		HMDB00874	9848818		0.02	1.72	5.79	6.49						0.0844933	0.726642	0.45865	0.409801	0.217306	0.229984	0.612129	0.523196		30.8991	9.9649	47.4232	43.7338	22.4744	67.664	64.6826	0.871	75.0472	130.055
3211			taurohyodeoxycholic acid	LC/MS neg	43588			119046		3.55	1.53	5.17	97.83						0.19761	0.763948	0.731218	0.513464	0.157313	0.197378	0.0503723	0.25566		6.1343	0.1913	0.1913	0.1913	23.9632	35.8697	18.7147	0.6789	0.2933	123.792
3228			ursocholate	LC/MS neg	57573					1	2.66	16.5	8.03						1	1	0.615114	0.474735	0.372247	0.315656	0.731759	0.55334		0.4311	0.1026	0.0511	1.5199	0.0511	1.4384	0.8237	0.0511	4.0359	0.843
3798	Nucleotide	Purine Metabolism, (Hypo)Xanthine/Inosine containing	inosine 5'-monophosphate (IMP)	LC/MS pos early	2133	C00130	HMDB00175	8582		0.67	1.35	1.1	1.51						0.130794	0.750808	0.268181	0.294701	0.573687	0.384614	0.0850835	0.305608		1.0774	0.8062	1.3088	1.0206	1.1738	1.1899	1.2137	0.8808	1.3765	1.2885
3799			inosine	LC/MS neg	1123	C00294	HMDB00195	6021		0.75	0.89	1.11	0.92						0.0197106	0.420088	0.267572	0.294701	0.414301	0.334993	0.463715	0.494577		1.0033	0.9132	1.2551	0.8639	0.9812	0.9089	0.8368	0.9417	0.7684	1.0888
3800			hypoxanthine	LC/MS neg	3127	C00262	HMDB00157	790		0.93	0.68	1.54	1.18						0.653064	0.985987	0.125016	0.177483	0.130471	0.178837	0.808961	0.566883		1.0231	0.7349	1.3156	1.1149	0.9269	1.0705	0.8669	1.2286	0.7614	1.425
3801			xanthine	LC/MS neg	3147	C00385	HMDB00292	1188		1.03	0.81	0.95	0.95						0.690806	0.985987	0.00636898	0.0253175	0.541268	0.375846	0.3546	0.470628		1.0124	0.9356	1.0902	0.9948	1.0291	0.9486	0.8845	1.1263	0.8047	0.9789
3803			xanthosine	LC/MS neg	15136	C01762	HMDB00299	64959		0.99	0.53	1.21	1.01						0.97835	1	0.000382133	0.00388195	0.196836	0.218062	0.979962	0.611222		1.0883	0.909	1.2506	1.2765	0.9169	0.9851	0.9221	1.2346	0.6713	1.1123
3806			N1-methylinosine	LC/MS pos early	48351		HMDB02721	65095		0.81	0.57	0.87	0.89						0.0115705	0.3756	1.436e-08	5.09776e-06	0.104209	0.160262	0.144048	0.366073		1.1132	1.14	1.1157	1.1105	1.0867	0.8763	1.0146	0.9077	0.633	0.9499
3809			urate	LC/MS neg	1604	C00366	HMDB00289	1175		1.07	0.72	1.01	1.04						0.455713	0.897511	0.000779818	0.00648155	0.828696	0.466499	0.667943	0.53634		1.036	0.9695	1.12	1.1273	0.9273	0.9895	1.0087	1.2024	0.8097	0.9372
3811			allantoin	LC/MS polar	1107	C02350	HMDB00462	204		0.93	0.83	0.98	1.08						0.27971	0.835889	0.00915926	0.0332306	0.710576	0.433203	0.305772	0.459398		1.0242	1.0603	0.9817	1.06	0.995	0.9765	1.141	0.9108	0.875	0.9792
3812			allantoic acid	LC/MS polar	33434	C00499	HMDB01209	203		0.73	0.72	1.13	1.16						0.0324203	0.46469	0.0228061	0.0569702	0.456362	0.346596	0.297491	0.455613		1.0575	1.1227	1.0372	1.155	0.9153	0.9814	1.3021	0.7591	0.8293	1.0352
3817		Purine Metabolism, Adenine containing	adenosine 5'-monophosphate (AMP)	LC/MS pos early	32342	C00020	HMDB00045	6083		0.7	1.26	1.5	1.75						0.0347184	0.47144	0.229214	0.271458	0.0096712	0.0507072	0.0033758	0.0848871		0.8694	0.6568	0.8975	1.1084	0.815	1.0992	1.1483	0.6273	1.4001	1.2212
3824			adenosine	LC/MS pos early	555	C00212	HMDB00050	60961		0.53	0.99	1.95	0.83						0.110085	0.750808	0.885377	0.562431	0.148794	0.193674	0.896308	0.589912		1.1238	1.3201	1.6302	0.8481	0.6968	1.0381	1.0959	0.8634	0.8367	1.3562
3825			adenine	LC/MS pos early	554	C00147	HMDB00034	190		0.73	0.79	1.01	1.11						0.278727	0.835889	0.736068	0.513895	0.712091	0.433203	0.573556	0.521964		1.3373	0.9042	1.1315	1.9159	1.3976	1.1886	1.0046	0.8281	1.5141	1.4074
3830			N1-methyladenosine	LC/MS pos early	15650	C02494	HMDB03331	27476		1.02	0.89	1.12	1.17						0.79749	0.988844	0.111187	0.16479	0.0970872	0.154446	0.028982	0.203628		0.9907	0.9479	0.9856	1.0151	1.0143	1.0405	1.1055	1.0101	0.9078	1.1386
3841			N6-carbamoylthreonyladenosine	LC/MS neg	35157		HMDB41623	161466		0.93	1.06	1.5	1.21						0.634207	0.978235	0.675246	0.496271	0.00532298	0.0400138	0.129692	0.353026		0.9902	0.9924	1.1097	0.8827	0.9759	1.1565	1.1988	1.0293	0.938	1.4598
3851			N6-succinyladenosine	LC/MS neg	48130		HMDB00912	165243		1	1.34	0.52	0.86						0.742346	0.988844	0.365725	0.359913	0.00267338	0.0267501	0.530249	0.511909		1.1977	1.0528	1.1223	0.8073	1.8086	1.0107	0.9062	1.1168	1.0853	0.9344
3854		Purine Metabolism, Guanine containing	guanosine 5'- monophosphate (5'-GMP)	LC/MS pos early	2849	C00144	HMDB01397	6804		0.83	1.13	1.34	1.45						0.12338	0.750808	0.389105	0.376057	0.00913153	0.0500663	0.00192594	0.0657255		0.9063	0.7406	0.966	1.0047	0.914	1.0577	1.0702	0.8044	1.1349	1.2213
3859			guanosine	LC/MS neg	1573	C00387	HMDB00133	6802		0.74	0.84	1.13	0.63						0.274047	0.835889	0.496583	0.425107	0.444973	0.342495	0.0880335	0.307005		1.0673	1.1442	1.4572	0.6693	0.9984	0.8737	0.7258	1.0856	0.559	1.1244
3860			guanine	LC/MS pos early	32352	C00242	HMDB00132	764		0.59	1.2	0.77	0.55						0.0229758	0.425885	0.58899	0.46583	0.148604	0.193674	0.0100499	0.130116		1.2568	0.9546	2.4528	0.9228	0.6972	0.9038	0.5285	1.4456	1.1075	0.5335
3863			7-methylguanine	LC/MS neg	35114	C02242	HMDB00897	11361		1.08	0.92	1.01	1.18						0.295177	0.843052	0.183373	0.227173	0.991102	0.515273	0.017949	0.147854		0.9729	0.9595	0.9096	1.0583	0.9644	1.0139	1.1326	0.9793	0.9739	0.9699
3869			N2,N2-dimethylguanosine	LC/MS pos early	35137		HMDB04824	92919		1.06	0.82	1.17	0.96						0.497105	0.920477	0.0241148	0.0583269	0.0589636	0.12065	0.744833	0.555162		0.9946	1.108	1.0633	0.9149	0.892	0.9965	1.0588	1.1304	0.7512	1.0458
3882		Pyrimidine Metabolism, Orotate containing	dihydroorotate	LC/MS polar	601	C00337	HMDB03349	648		0.9	1.69	0.91	0.94						0.68314	0.985987	0.127914	0.179358	0.925657	0.502543	0.952066	0.603274		0.9713	0.8632	1.0854	1.0319	0.9045	1.0885	0.8112	0.9794	1.7443	0.8191
3883			orotate	LC/MS polar	1505	C00295	HMDB00226	967		0.96	1.28	0.93	1.03						0.548908	0.946224	0.00324275	0.0171554	0.34077	0.295219	0.641492	0.527299		0.9696	0.8925	0.9565	1.0088	1.0206	1.0208	0.9164	0.9213	1.2934	0.9519
3885			orotidine	LC/MS polar	35172		HMDB00788	92751		1.1	0.95	0.93	1.08						0.242087	0.811103	0.686036	0.50098	0.370547	0.314882	0.320033	0.462062		1.0258	0.8954	1.0345	1.0538	1.1193	1.0396	0.9708	1.1431	1.0052	1.0395
3890		Pyrimidine Metabolism, Uracil containing	uridine 5'-monophosphate (UMP)	LC/MS pos early	2856	C00105	HMDB00288	6030		0.76	1.34	1.24	1.33						0.0505806	0.549807	0.104693	0.159001	0.0824695	0.146053	0.0580807	0.25566		0.9434	0.8395	1.0194	0.997	0.9178	1.0909	1.1193	0.7742	1.3338	1.1363
3895			uridine	LC/MS neg	606	C00299	HMDB00296	6029		1.08	1.01	0.96	1.17						0.288166	0.840959	0.944521	0.574229	0.630183	0.404978	0.0284266	0.203628		1.0028	0.8911	1.0086	0.9962	1.1153	1.0526	1.0393	1.0915	1.0038	1.0756
3896			uracil	LC/MS neg	605	C00106	HMDB00300	1174		0.93	0.98	0.84	0.94						0.717298	0.988844	0.76138	0.521095	0.219149	0.230824	0.816005	0.566883		1.08	1.0838	1.1625	0.9818	1.0919	0.993	1.0227	1.0775	0.9589	0.9129
3897			pseudouridine	LC/MS neg	33442	C02067	HMDB00767	15047		0.91	0.93	1.11	1.1						0.119386	0.750808	0.244559	0.280898	0.145057	0.190398	0.145527	0.367874		1.0038	1.0571	1.0195	0.9089	1.0299	1.0186	1.1623	0.9238	0.8425	1.1457
3898			5,6-dihydrouridine	LC/MS neg	61833			94312		0.93	0.87	1.01	1.18						0.376106	0.871948	0.169481	0.215999	0.926628	0.502543	0.082696	0.305608		0.9881	0.9704	0.9655	1.0403	0.9763	0.985	1.1485	0.896	0.9064	0.9891
3899			2'-O-methyluridine	LC/MS neg	57655			102212		1.17	0.84	0.96	1.1						0.135495	0.750808	0.0924411	0.148225	0.683089	0.425271	0.337621	0.470628		1.0234	1.0443	0.919	1.0267	1.1037	1.0364	1.1465	1.0726	0.865	1.0614
3900			5-methyluridine (ribothymidine)	LC/MS neg	35136		HMDB00884	445408		1.19	0.99	0.99	1.16						0.196008	0.763948	0.887373	0.562625	0.916259	0.499882	0.165181	0.383838		1.0066	1.0493	0.9627	0.8613	1.153	1.0865	1.2165	1.1422	0.849	1.1385
3911			2'-deoxyuridine	LC/MS neg	52602	C00526	HMDB00012	13712		1.17	1.02	0.73	1.2						0.411816	0.890413	0.915006	0.570894	0.019873	0.0716579	0.255406	0.443663		1.0698	1.1676	0.8937	1.0202	1.1978	1.0897	1.401	1.0435	1.0373	0.8771
3913			3-ureidoisobutyrate	LC/MS pos early	57549	C05100	HMDB02031	160663		1.32	0.89	0.51	1.04						0.451182	0.897149	0.472074	0.414209	0.0203616	0.0718144	0.75538	0.556872		1.1973	1.3099	0.7464	1.3064	1.4263	1.0615	1.368	0.9873	1.1574	0.7334
3914			3-ureidopropionate	LC/MS pos early	3155	C02642	HMDB00026	111		1.03	0.84	0.7	1.16						0.813364	0.988844	0.286059	0.30625	0.0874288	0.148093	0.529661	0.511909		1.1615	1.1466	0.9901	1.2355	1.2738	1.0719	1.3294	1.0223	1.0412	0.8947
3915			beta-alanine	LC/MS pos early	55	C00099	HMDB00056	239		1.2	0.94	0.85	1.16						0.145828	0.750808	0.534996	0.446291	0.171639	0.206298	0.208343	0.408636		1.0207	0.9823	0.8605	0.9745	1.2654	1.0407	1.1434	1.0292	0.9132	1.0771
3916			N-acetyl-beta-alanine	LC/MS neg	37432	C01073		76406		1.06	1	1	1.34						0.495604	0.920477	0.966003	0.580842	0.905657	0.497234	0.00252811	0.0710503		0.9346	0.9472	0.8403	0.9164	1.0345	1.0262	1.266	0.8923	0.9131	1.0334
3919			3-(3-amino-3-carboxypropyl)uridine*	LC/MS neg	62924			171198		0.82	0.88	1.14	1.32						0.071706	0.660719	0.267775	0.294701	0.334812	0.295219	0.0153179	0.141685		0.9828	0.9844	1.0752	0.8438	1.0279	1.0218	1.2966	0.8769	0.7439	1.1697
3926		Pyrimidine Metabolism, Cytidine containing	cytidine	LC/MS pos early	514	C00475	HMDB00089	6175		0.99	0.88	1.1	1.2						0.765939	0.988844	0.0453474	0.0905243	0.145031	0.190398	0.00574002	0.118431		0.9702	0.8999	1.0575	0.9442	0.9792	1.0071	1.0765	1.0463	0.8266	1.0791
3927			cytosine	LC/MS pos early	573	C00380	HMDB00630	597		1.18	0.65	0.79	1.25						0.446008	0.897149	0.116759	0.169444	0.250483	0.251473	0.334077	0.46891		1.232	0.9222	1.0436	1.632	1.3302	1.1229	1.1499	1.2296	1.0655	1.0467
3928			3-methylcytidine	LC/MS pos early	35132			159649		1.26	1.02	1.13	1.19						0.0511448	0.549807	0.849202	0.548101	0.314903	0.282596	0.0823267	0.305608		0.9494	0.9957	0.8428	0.9591	0.9999	1.0895	1.188	1.0597	0.981	1.1292
3929			5-methylcytidine	LC/MS pos early	22119		HMDB00982	92918		1.05	0.88	1.18	1.26						0.615281	0.976474	0.133576	0.183371	0.035627	0.0938123	0.0101338	0.130116		0.959	0.9682	0.9856	0.9151	0.9669	1.0517	1.2206	1.0384	0.8021	1.1455
3930			N4-acetylcytidine	LC/MS neg	35130		HMDB05923	107461		0.91	0.64	1.61	1.28						0.694267	0.985987	0.0191916	0.0525343	0.00988189	0.0507072	0.130216	0.353026		0.8804	0.9055	1.0451	0.9081	0.6629	0.9399	1.1624	0.9526	0.579	1.0655
3936			2'-deoxycytidine	LC/MS pos early	15949	C00881	HMDB00014	13711		1	0.98	1.17	1.27						0.969144	1	0.885837	0.562431	0.0702364	0.13198	0.0122302	0.130116		0.9431	0.9876	0.9955	0.8711	0.9182	1.044	1.2547	0.9936	0.8546	1.0732
3937			2'-O-methylcytidine	LC/MS pos early	57554			150971		1.2	0.78	1.16	1.05						0.118314	0.750808	0.0217482	0.0555416	0.150911	0.194561	0.603115	0.523196		0.989	1.112	0.9568	0.9179	0.9693	1.0388	1.166	1.1475	0.7144	1.1272
3938			5-methyl-2'-deoxycytidine	LC/MS neg	38159	C03592	HMDB02224	440055		0.96	0.99	1.32	1.24						0.640661	0.97983	0.914351	0.570894	0.00193085	0.0214669	0.0157174	0.141685		0.9401	0.9885	1.0844	0.8657	0.8217	1.0507	1.2255	1.036	0.8602	1.081
3947		Pyrimidine Metabolism, Thymine containing	thymidine	LC/MS neg	2183	C00214	HMDB00273	5789		1.07	1.07	0.78	1.22						0.698326	0.988844	0.76682	0.522419	0.0627219	0.123665	0.195311	0.405119		1.0124	1.0674	0.9115	0.9355	1.1353	1.0391	1.2985	0.9759	0.9973	0.8845
3950			thymine	LC/MS neg	604	C00178	HMDB00262	1135		0.99	1.24	0.82	0.96						0.980702	1	0.366358	0.359913	0.407516	0.331516	0.583683	0.523196		1.0692	1.2607	1.0075	0.8052	1.2033	1.048	1.2073	0.9988	1.0019	0.984
3951			5,6-dihydrothymine	LC/MS neg	1418	C00906	HMDB00079	93556		0.85	0.82	0.9	0.8						0.683413	0.985987	0.458204	0.409801	0.850644	0.476841	0.663632	0.534676		0.9707	1.366	0.7316	1.0044	0.7809	0.8093	1.0877	0.6196	0.8271	0.7028
3953			3-aminoisobutyrate	LC/MS pos early	1566	C05145	HMDB03911	64956		0.86	1.45	0.88	0.85						0.989368	1	0.206188	0.248258	0.592887	0.390938	0.667325	0.53634		1.0711	1.0526	1.126	0.9237	1.1823	1.0601	0.8929	0.9731	1.3398	1.0347
3954		Purine and Pyrimidine Metabolism	methylphosphate	LC/MS pos early	37070		HMDB61711	13130		0.88	0.93	0.29	0.79						0.781595	0.988844	0.711464	0.510113	0.00156694	0.0195987	0.41879	0.486731		2.3804	0.8921	1.0766	0.9952	6.5576	1.1268	0.709	0.9492	0.9256	1.9233
3970	Cofactors and Vitamins	Nicotinate and Nicotinamide Metabolism	quinolinate	LC/MS polar	1899	C03722	HMDB00232	1066		0.69	2.27	0.81	1.05						0.130203	0.750808	0.0104457	0.0361754	0.254491	0.252259	0.758158	0.556872		1.0873	0.843	0.8829	1.0555	1.5676	1.2901	0.8865	0.6066	2.3941	1.2733
3972			nicotinate ribonucleoside	LC/MS pos early	33471	C05841	HMDB06809	161234		1.39	0.94	0.65	1.01						0.0533997	0.558532	0.838306	0.545675	0.0174747	0.0659823	0.884636	0.587242		1.0393	0.99	0.5103	1.346	1.311	0.9568	1.0008	0.7113	1.2631	0.8518
3974			nicotinamide	LC/MS pos early	594	C00153	HMDB01406	936		1.02	1.4	0.95	1.14						0.877206	0.996165	0.0581169	0.108883	0.761715	0.445977	0.35195	0.470628		1.0073	0.9684	1.1047	0.8805	1.0758	1.1201	1.0996	1.1287	1.2344	1.0175
3977			nicotinamide riboside	LC/MS pos early	33013	C03150	HMDB00855	439924		0.93	0.82	2.02	1.09						0.772877	0.988844	0.232918	0.273717	0.0142934	0.0591399	0.616324	0.523196		0.9923	0.8226	1.1601	1.1328	0.8537	1.1565	0.895	1.0737	0.9297	1.7275
3985			nicotinamide N-oxide	LC/MS pos early	39582		HMDB02730	72661		0.93	1.3	1.92	1.45						0.721674	0.988844	0.111389	0.16479	0.000249182	0.0090667	0.0156874	0.141685		0.9198	1.0083	0.9316	0.7925	0.9467	1.2969	1.4648	0.8704	1.0335	1.8189
3986			1-methylnicotinamide	LC/MS pos early	27665	C02918	HMDB00699	457		0.98	1	1.46	1.31						0.863639	0.996165	0.854719	0.549543	0.0494114	0.112803	0.108096	0.33521		0.9532	0.9279	1.0829	1.0155	0.7864	1.1097	1.2111	1.065	1.0164	1.1461
3991			trigonelline (N'-methylnicotinate)	LC/MS pos early	32401	C01004	HMDB00875	5570		0.59	2.39	1.99	2.35						0.0713029	0.660719	0.0046039	0.0210462	0.0314456	0.0873208	0.0118146	0.130116		0.8602	0.6815	0.9031	0.8542	1.0019	1.542	1.6002	0.5361	2.0401	1.9916
3993			N1-Methyl-2-pyridone-5-carboxamide	LC/MS pos early	40469	C05842	HMDB04193	69698		1.06	0.69	1.03	1.08						0.806229	0.988844	0.0459535	0.0909399	0.788979	0.452715	0.575748	0.521964		1.0297	1.0208	1.059	1.1893	0.8497	0.9781	1.0983	1.1224	0.817	0.8745
3994			N1-Methyl-4-pyridone-3-carboxamide	LC/MS pos early	57584	C05843	HMDB04194	440810		1.08	0.72	0.99	1.13						0.749126	0.988844	0.0483219	0.094806	0.978769	0.514146	0.371792	0.470628		1.021	0.9777	1.0755	1.1479	0.8828	0.9911	1.1082	1.1587	0.8257	0.8716
3995			adenosine 5'-diphosphoribose (ADP-ribose)	LC/MS neg	558	C00301	HMDB01178	192		0.82	2.34	0.89	1.7						0.670138	0.985987	0.0809556	0.136059	0.428776	0.33862	0.0570746	0.25566		0.8684	0.5044	1.0327	0.9729	0.9635	1.209	0.858	0.8439	2.2738	0.8602
3999		Riboflavin Metabolism	riboflavin (Vitamin B2)	LC/MS pos early	1827	C00255	HMDB00244	493570		0.52	0.96	2.95	2.15						0.385884	0.871948	0.243027	0.280112	0.592278	0.390938	0.811978	0.566883		1.1599	0.7437	1.3593	1.2643	1.2723	1.8186	1.5991	0.7121	1.2128	3.7505
4000			flavin adenine dinucleotide (FAD)	LC/MS neg	2134	C00016	HMDB01248	643975		1.18	1.05	0.83	1.12						0.0873625	0.734984	0.693429	0.503964	0.0648194	0.126554	0.129658	0.353026		0.9906	0.9238	0.9716	0.967	1.0999	1.0275	1.0363	1.1506	1.0112	0.9117
4003		Pantothenate and CoA Metabolism	pantothenate	LC/MS neg	1508	C00864	HMDB00210	6613		0.88	1.06	0.9	0.92						0.238539	0.80624	0.736521	0.513895	0.287853	0.266293	0.497913	0.500144		1.0365	1.0127	1.0273	1.0555	1.0504	0.9754	0.9365	0.9055	1.1163	0.9431
4014		Ascorbate and Aldarate Metabolism	ascorbate (Vitamin C)	LC/MS pos early	32354	C00072	HMDB00044	54670067		2.29	0.19	0.68	0.62						0.191705	0.763948	0.00503146	0.0223308	0.525642	0.371527	0.270966	0.452306		1.5618	1.1092	0.8565	2.9606	1.3209	1.0329	0.693	1.9601	0.5744	0.9041
4015			ascorbic acid 2-sulfate	LC/MS polar	63590			86484		0.83	0.8	1.12	0.89						0.139586	0.750808	0.057603	0.108364	0.324781	0.289116	0.282358	0.452692		1.0751	1.1548	1.219	1.1051	0.8216	0.9607	1.0286	1.0141	0.8822	0.918
4016			ascorbic acid 3-sulfate*	LC/MS polar	63687			11425365		0.91	0.79	1.07	0.96						0.330668	0.871948	0.0157193	0.0480047	0.439256	0.340716	0.610372	0.523196		1.0572	1.0242	1.2146	1.1205	0.8695	0.9736	0.982	1.0999	0.8844	0.9281
4017			dehydroascorbate	LC/MS polar	1659	C05422	HMDB01264	440667		0.96	1.65	0.47	1.28						0.958711	1	0.0516066	0.0995416	0.0142611	0.0591399	0.331129	0.46891		1.0724	0.6777	1.1821	0.9256	1.5043	1.0586	0.8666	1.1335	1.53	0.7044
4018			2-O-methylascorbic acid	LC/MS neg	63990			99779		1.02	0.83	0.95	1.08						0.734535	0.988844	0.00470053	0.0211782	0.34013	0.295219	0.224272	0.421061		1.0372	0.9826	1.0096	1.1032	1.0534	1.0011	1.057	1.0309	0.9151	1.0015
4019			threonate	LC/MS polar	27738	C01620	HMDB00943	151152		0.92	0.89	0.91	1.02						0.296566	0.843906	0.188735	0.232555	0.241866	0.246324	0.802482	0.566883		1.0168	0.9527	0.9877	1.0855	1.0411	0.9507	0.971	0.9116	0.9699	0.9501
4022			oxalate (ethanedioate)	LC/MS neg	20694	C00209	HMDB02329	971		0.96	0.99	1.06	1.1						0.450741	0.897149	0.760114	0.521095	0.346539	0.298922	0.0904763	0.31233		1.0011	0.9667	1.0077	1.0239	1.0061	1.0274	1.0678	0.9668	1.0087	1.0661
4023			gulonate*	LC/MS polar	46957	C00257	HMDB03290	152304		1.34	0.95	0.68	1.28						0.0645689	0.624704	0.714258	0.510113	0.0222106	0.0742883	0.0552931	0.25566		1.1039	0.8918	0.6302	1.2142	1.6795	1.0745	1.1454	0.8474	1.1567	1.1486
4026		Tocopherol Metabolism	alpha-tocopherol	LC/MS pos late	1561	C02477	HMDB01893	14985		0.93	0.85	1.04	0.95						0.390853	0.87687	0.094148	0.14944	0.632929	0.404978	0.585518	0.523196		1.0518	0.992	1.2448	1.1153	0.8551	0.982	0.9384	1.1521	0.9475	0.8899
4036			alpha-CEHC glucuronide*	LC/MS neg	39346			134819285		0.46	1.16	3.66	1.8						0.235807	0.800503	0.764068	0.521321	0.105308	0.160262	0.471586	0.494577		0.5281	0.339	0.7482	0.7279	0.2972	0.7223	0.6111	0.3472	0.8442	1.0867
4040			alpha-CEHC	LC/MS neg	48188		HMDB01518	9943542		0.94	1.29	0.92	0.83						0.743479	0.988844	0.143168	0.191346	0.734806	0.437031	0.199834	0.408011		0.9458	1.0377	1.2473	0.9814	0.5166	0.9428	0.8602	1.169	1.2674	0.4744
4054		Folate Metabolism	5-methyltetrahydrofolate (5MeTHF)	LC/MS neg	18330	C00440	HMDB01396	146		0.99	0.73	0.96	0.97						0.96568	1	0.0748897	0.130171	0.934224	0.504631	0.854816	0.580586		0.9631	0.8605	0.7239	1.3198	0.9481	0.8583	0.8389	0.72	0.9658	0.9086
4055		Tetrahydrobiopterin Metabolism	biopterin	LC/MS neg	12358	C06313	HMDB00468	445040		0.95	0.96	1.05	1.33						0.614289	0.976474	0.9154	0.570894	0.717151	0.434508	0.169222	0.384995		1.0717	0.8612	1.01	1.0765	1.3392	1.1343	1.1451	0.9545	1.0303	1.4073
4056			dihydrobiopterin	LC/MS neg	35129	C00268	HMDB00038	1879		0.98	0.94	1.02	1.26						0.892072	0.996165	0.512595	0.432733	0.727338	0.436431	0.0114404	0.130116		0.9881	0.8784	0.9149	1.0886	1.0706	1.0317	1.1072	0.8958	1.0286	1.0952
4059		Pterin Metabolism	pterin	LC/MS pos early	43023	C00715	HMDB00802	73000		0.62	1.6	0.96	1.2						0.166848	0.750808	0.253203	0.284765	0.9528	0.507614	0.267668	0.450474		0.9956	0.7525	0.941	1.1481	1.1409	1.1048	0.9054	0.5814	1.8317	1.1008
4072		Hemoglobin and Porphyrin Metabolism	heme	LC/MS pos late	41754	C00032	HMDB03178	26945		0.84	1.65	1.62	1.12						0.766161	0.988844	0.544675	0.449506	0.729486	0.436431	0.736424	0.55334		1.2989	0.9771	1.4495	1.0273	1.7417	1.7108	1.095	1.2197	1.6992	2.8292
4073			bilirubin (Z,Z)	LC/MS pos late	43807	C00486	HMDB00054	5280352		0.9	0.63	1.24	0.73						0.582568	0.956943	0.0700619	0.124946	0.449763	0.343825	0.129353	0.353026		1.0883	1.2967	1.2484	1.0889	0.7193	0.9127	0.9501	1.1239	0.6883	0.8884
4074			bilirubin (E,E)*	LC/MS neg	32586			5315454		0.89	0.85	1.18	1.02						0.685453	0.985987	0.813611	0.536169	0.683206	0.425271	0.852758	0.580586		1.0066	1.1951	1.239	0.7594	0.8328	0.9867	1.2204	1.0971	0.6478	0.9815
4076			biliverdin	LC/MS neg	2137	C00500	HMDB01008	5353439		0.9	0.7	1.16	0.72						0.375191	0.871948	0.116025	0.168916	0.325058	0.289116	0.0554013	0.25566		1.1062	1.1797	1.194	1.1438	0.9074	0.9438	0.8501	1.0689	0.8021	1.0539
4079			L-urobilin	LC/MS pos late	40173	C05793	HMDB04159	5280818		1	47.38	159.11	26.35						1	1	0.179387	0.225908	0.0234432	0.0751877	0.13304	0.353664		0.4871	0.4487	0.4487	0.5695	0.4813	28.9595	11.8236	0.4487	26.9843	76.5815
4085		Thiamine Metabolism	thiamin (Vitamin B1)	LC/MS pos early	5341	C00378	HMDB00235	1130		1.05	0.99	0.82	1.11						0.684526	0.985987	0.996282	0.589947	0.228179	0.237214	0.588657	0.523196		1.0831	0.7262	1.0311	1.5136	1.0614	1.0656	0.8088	1.0849	1.5034	0.8651
4086			thiamin monophosphate	LC/MS pos early	15798	C01081	HMDB02666	3382778		1.31	0.94	0.74	0.9						0.141252	0.750808	0.761627	0.521095	0.282469	0.264187	0.593311	0.523196		1.0658	0.8193	0.9009	1.4744	1.0684	1.0249	0.7382	1.1787	1.3912	0.7915
4089			hydroxymethylpyrimidine	LC/MS pos early	57565	C01279		777		2.19	1.25	0.17	0.58						0.00925177	0.3756	0.357453	0.357561	4.4296e-07	0.000177291	0.833955	0.573292		1.8967	1.7078	0.7609	0.8153	4.3026	1.1071	0.9931	1.6645	1.0211	0.7496
4094		Vitamin A Metabolism	retinol (Vitamin A)	LC/MS pos late	1806	C00473	HMDB00305	445354		0.88	0.87	1.06	0.89						0.349721	0.871948	0.305594	0.321147	0.734391	0.437031	0.552693	0.517302		1.0323	0.9351	1.0824	1.1578	0.9538	0.952	0.8283	0.9573	1.0099	1.0125
4112		Vitamin B6 Metabolism	pyridoxamine	LC/MS pos early	2150	C00534	HMDB01431	1052		0.72	1.54	0.85	1.42						0.717561	0.988844	0.377065	0.367529	0.626723	0.404978	0.482507	0.49604		0.861	0.7037	0.9957	0.872	0.8724	0.9502	0.998	0.7194	1.3398	0.7437
4115			pyridoxal	LC/MS pos early	1651	C00250	HMDB01545	1050		0.93	1.19	0.97	1.14						0.516007	0.930978	0.168931	0.215999	0.720724	0.434508	0.427706	0.486731		0.9499	0.8541	0.8558	1.0491	1.0405	1.0083	0.9757	0.796	1.2481	1.0135
4116			pyridoxate	LC/MS neg	31555	C00847	HMDB00017	6723		1.12	0.95	0.89	1.23						0.519288	0.931508	0.546662	0.450271	0.591873	0.390938	0.125642	0.353026		1.0088	0.8852	1.0781	1.0058	1.0659	1.0481	1.0845	1.204	0.9598	0.9442
4118	Xenobiotics	Benzoate Metabolism	hippurate	LC/MS neg	15753	C01586	HMDB00714	464		0.94	1.56	0.67	2.33						0.926875	0.996165	0.0930586	0.148225	0.182048	0.208657	0.0626386	0.262516		1.4058	0.7498	0.845	2.0983	1.9301	1.7754	1.7445	0.7922	3.2747	1.2902
4126			4-hydroxyhippurate	LC/MS neg	35527		HMDB13678	151012		1.15	1.25	0.85	1.79						0.434464	0.89577	0.198182	0.242707	0.284233	0.265181	0.000638857	0.0451558		0.982	0.6366	0.7369	1.3093	1.2453	1.1688	1.1375	0.8469	1.6374	1.0532
4132			benzoate	LC/MS neg	15778	C00180	HMDB01870	243		0.78	1	0.82	1.1						0.374307	0.871948	0.451908	0.407531	0.427881	0.33862	0.70915	0.553339		1.1532	0.9947	1.4136	1.0732	1.1311	1.0475	1.0894	1.0958	1.0768	0.9282
4152			catechol sulfate	LC/MS neg	35320		HMDB59724	3083879		0.95	5.35	0.46	4.07						0.842211	0.996165	3.72158e-05	0.000739686	0.024323	0.0766547	6.82535e-05	0.0163047		1.0104	0.6459	0.4444	0.9381	2.0133	2.248	2.628	0.4239	5.0151	0.9249
4158			4-ethylcatechol sulfate	LC/MS neg	63072					1.02	6.28	0.28	1.88						0.96067	1	5.16782e-06	0.000262976	0.00962199	0.0507072	0.561248	0.519665		0.3784	0.1787	0.1447	0.4207	0.7696	0.8347	0.3368	0.1475	2.642	0.2124
4159			4-methylcatechol sulfate	LC/MS neg	46146					0.71	2.85	0.92	0.41						0.454277	0.897149	0.0389393	0.0816418	0.275328	0.259695	0.0229672	0.179885		1.0879	1.3672	1.5484	0.6555	0.7805	1.0602	0.5585	1.095	1.866	0.7211
4173			4-ethylphenylsulfate	LC/MS neg	36099	C13637	HMDB62551	20822574		1	6.01	0.3	1.7						1	1	2.23e-08	5.09776e-06	0.000935906	0.0149836	0.297531	0.455613		0.3161	0.1846	0.1846	0.2879	0.607	0.6036	0.3135	0.1846	1.7316	0.1846
4175			4-vinylphenol sulfate	LC/MS neg	36098	C05627	HMDB62775	6426766		1	1.61	1	0.05						1	1	0.356148	0.357561	1	0.517111	0.000108963	0.0173531		2.4752	8.711	0.3965	0.3965	0.3965	0.4574	0.3965	0.3965	0.6399	0.3965
4197			p-cresol sulfate	LC/MS neg	36103		HMDB11635	4615423		0.66	1.92	0.88	0.33						0.410658	0.890413	0.14019	0.190167	0.200548	0.219913	0.0113725	0.130116		1.174	1.581	1.5555	0.8303	0.7292	0.9421	0.5156	1.0202	1.5913	0.6413
4204			o-cresol sulfate	LC/MS neg	36845			11615528		1	2.54	0.41	2						1	1	0.000144905	0.00213682	0.00655534	0.043012	0.0766486	0.299127		0.4179	0.2698	0.2698	0.4751	0.6567	0.5713	0.5388	0.2698	1.2067	0.2698
4205			phenylpropionylglycine	LC/MS neg	35434		HMDB00860	152323		0.59	3.47	0.25	0.86						0.114906	0.750808	0.000309243	0.00357573	3.24868e-05	0.00513958	0.490544	0.500144		0.8341	0.6685	0.6104	0.4913	1.5661	0.7558	0.5772	0.3595	1.7026	0.384
4213			3-(3-hydroxyphenyl)propionate sulfate	LC/MS neg	45415			187488		1	1.02	0.88	1.13						1	1	0.827536	0.542753	0.358611	0.307348	0.346754	0.470628		0.4587	0.2015	0.1848	0.1848	1.2636	0.4288	0.2269	0.1848	0.1894	1.1143
4217			3-(4-hydroxyphenyl)propionate	LC/MS neg	39587	C01744	HMDB02199	10394		0.33	1.19	0.89	0.49						0.000887029	0.100885	0.830963	0.54422	0.630447	0.404978	0.00756396	0.118431		1.0211	1.0252	1.0153	0.5863	1.4574	0.71	0.4985	0.3399	0.6976	1.304
4363		Food Component/Plant	2,3-dihydroxyisovalerate	LC/MS polar	38276	C04039	HMDB12141	677		0.83	1.34	1.7	1.52						0.0770941	0.690523	0.00897616	0.0332306	3.85234e-05	0.00513958	0.000598648	0.0451558		0.9295	0.9173	0.9841	0.9627	0.8538	1.2372	1.3941	0.8165	1.2858	1.4524
4376			3-formylindole	LC/MS pos early	62863	C08493	HMDB29737	10256		0.84	1.2	0.86	1.22						0.336378	0.871948	0.243262	0.280112	0.104742	0.160262	0.207176	0.408636		1.0307	0.9194	1.0748	1.03	1.0987	1.0535	1.125	0.9069	1.2404	0.9416
4385			3-hydroxyindolin-2-one sulfate	LC/MS neg	48419					0.69	0.8	0.64	0.42						0.269751	0.835889	0.110218	0.16479	0.185845	0.210122	0.00712844	0.118431		1.1685	1.1926	0.7484	1.5789	1.1541	0.7556	0.5049	0.5181	1.262	0.7372
4396			gluconate	LC/MS polar	587	C00257	HMDB00625	10690		1.1	0.97	0.85	0.85						0.523118	0.931508	0.711339	0.510113	0.263128	0.256156	0.423384	0.486731		1.1247	1.2093	0.9328	1.1834	1.1734	1.0515	1.0316	1.0255	1.1503	0.9984
4444			cinnamoylglycine	LC/MS neg	38637		HMDB11621	709625		0.92	2.91	0.53	0.83						0.786297	0.988844	0.00383904	0.0188707	0.0155141	0.0627215	0.549597	0.516891		0.8048	0.8924	0.5083	0.6216	1.1968	0.9139	0.7415	0.4701	1.8095	0.6346
4478			enterolactone sulfate	LC/MS neg	64041					0.33	1.81	3.15	3.06						0.11113	0.750808	0.59345	0.466133	0.272728	0.259282	0.320118	0.462062		1.1796	0.5872	1.7703	1.2616	1.0994	2.0316	1.7974	0.5768	2.2841	3.4679
4482			equol sulfate	LC/MS neg	40478					1.1	2.08	1.27	1.66						0.789068	0.988844	0.106858	0.161217	0.623293	0.404533	0.348155	0.470628		0.5951	0.4885	0.5427	0.5774	0.7716	0.898	0.8112	0.5972	1.2018	0.9818
4483			ergothioneine	LC/MS pos early	37459	C05570	HMDB03045	3032311		0.69	1.12	1.19	0.87						0.0414598	0.526063	0.581138	0.463257	0.335101	0.295219	0.43599	0.486731		1.1941	0.9852	1.1887	1.47	1.1326	1.1667	0.8616	0.8169	1.6414	1.3471
4485			erythritol	LC/MS polar	20699	C00503	HMDB02994	222285		0.97	0.98	0.9	0.99						0.686967	0.985987	0.803023	0.532864	0.187294	0.210571	0.930777	0.598228		1.027	1.0457	0.9657	1.134	0.9628	0.9871	1.0358	0.9371	1.1132	0.8622
4519			histidine betaine (hercynine)*	LC/MS pos early	62278			3083620		0.48	1.75	2.48	0.77						0.0136318	0.3756	0.148594	0.195758	0.0250524	0.0771311	0.414423	0.486731		1.2483	1.1099	1.5587	1.2828	1.042	1.6071	0.8582	0.7463	2.2387	2.5853
4522			homostachydrine*	LC/MS pos early	33009	C08283	HMDB33433	441447		1.18	1.35	0.62	0.76						0.834135	0.995683	0.473224	0.414345	0.285598	0.265835	0.522292	0.511909		0.6458	0.6275	0.5951	0.6124	0.7484	0.6171	0.4743	0.6995	0.8278	0.4666
4536			kojibiose	LC/MS polar	21040	C19632	HMDB11742	164939		1.04	1.39	0.48	0.45						0.811288	0.988844	0.629883	0.477647	0.237838	0.244085	0.449519	0.490713		2.2492	2.2087	3.3632	1.8158	1.6091	1.9507	0.9976	3.5073	2.5186	0.7792
4545			mannonate*	LC/MS polar	62864			3246006		0.88	0.74	0.95	1.01						0.250827	0.822769	0.00397969	0.0191502	0.735848	0.437031	0.765224	0.556872		1.0434	0.9788	1.0729	1.0504	1.0714	0.9327	0.9883	0.9475	0.7743	1.0207
4549			methyl indole-3-acetate	LC/MS pos early	1584		HMDB29738	74706		0.9	1.28	0.63	1.53						0.802115	0.988844	0.599795	0.469126	0.0820067	0.145879	0.434983	0.486731		1.0984	0.7712	1.1611	1.008	1.4534	1.1085	1.1804	1.0479	1.2926	0.913
4635			stachydrine	LC/MS pos early	34384	C10172	HMDB04827	115244		1.42	3.71	1.35	1.61						0.423116	0.890413	0.00607075	0.024446	0.322867	0.28845	0.137781	0.359713		1.2715	0.9576	0.2269	0.2596	3.6418	1.9407	1.5461	0.3224	0.9631	4.931
4643			tartarate	LC/MS neg	15336	C00898	HMDB00956	444305		1.99	4.13	0.21	2.66						0.280987	0.836478	0.00308154	0.0167702	0.0311924	0.0873208	0.0936443	0.317308		1.9422	0.7952	0.5281	1.7619	4.6836	2.8527	2.1183	1.0519	7.2793	0.9613
4660			methyl glucopyranoside (alpha + beta)	LC/MS neg	46144					1.18	1.12	0.92	0.92						0.183698	0.763948	0.405583	0.383124	0.558823	0.382334	0.686275	0.541918		5.8761	1.5073	0.0448	0.1259	21.8265	5.4203	1.3797	0.0529	0.1407	20.1078
4696			2-keto-3-deoxy-gluconate	LC/MS polar	48141	C00204	HMDB01353	161227		1.25	0.9	0.8	1.09						0.4268	0.890413	0.501742	0.425742	0.487302	0.357215	0.729107	0.55334		0.8918	0.6936	0.598	1.256	1.0194	0.8631	0.7585	0.7496	1.1289	0.8153
4746			4-hydroxycinnamate	LC/MS neg	36770	C00811	HMDB02035	637542		0.75	0.67	0.98	0.4						0.399068	0.887582	0.237052	0.275739	0.953734	0.507614	0.0122553	0.130116		0.9581	1.1549	0.5932	1.1442	0.9401	0.6491	0.4651	0.4453	0.7679	0.9181
4769			tartronate (hydroxymalonate)	LC/MS neg	20693	C02287	HMDB35227	45		0.94	1.37	0.98	1.3						0.484162	0.914003	0.00136369	0.0102196	0.900499	0.495081	0.00724712	0.118431		0.9608	0.8844	1.036	0.8234	1.0994	1.0844	1.1505	0.9759	1.1285	1.0826
4776			3-indoleglyoxylic acid	LC/MS neg	63583			73863		0.9	1.87	0.75	1.37						0.629447	0.978235	0.00131419	0.0100128	0.0214471	0.0742883	0.0777365	0.299127		0.9828	0.8329	0.9802	0.9089	1.2093	1.1599	1.1398	0.8836	1.7039	0.9123
4780			vanillic acid glycine	LC/MS neg	63853		HMDB60026	3083688		2.55	1.63	0.66	2.2						0.0743426	0.676955	0.701697	0.507392	0.274675	0.259695	0.0855522	0.305608		0.7841	0.4792	0.3727	0.8322	1.4524	1.0807	1.0549	0.9518	1.3576	0.9585
5313		Drug - Topical Agents	2,6-dihydroxybenzoic acid	LC/MS polar	63042		HMDB13676	9338		1.36	3.75	0.33	2.1						0.628645	0.978235	0.0118617	0.0381862	0.0509071	0.113335	0.133243	0.353664		1.0884	0.4463	0.4677	1.3365	2.1029	1.8228	0.9363	0.6361	5.0184	0.7005
5384		Chemical	diglycerol	LC/MS pos early	40700			42953		0.78	0.56	0.99	0.85						0.0346338	0.47144	3.71754e-06	0.000262976	0.862083	0.480562	0.174784	0.393757		1.2614	1.4478	1.0127	1.6738	0.9114	0.9672	1.236	0.7911	0.9363	0.9054
5391			sulfate*	LC/MS neg	46960	C00059	HMDB01448	1118		1.02	1.2	1.04	1.05						0.904745	0.996165	0.0857925	0.141585	0.787558	0.452715	0.619388	0.523196		0.9856	0.9629	0.942	0.9435	1.094	1.0613	1.0139	0.9612	1.1343	1.136
5394			O-sulfo-L-tyrosine	LC/MS neg	45413			514186		1.16	1.15	0.75	1.1						0.244169	0.811103	0.281771	0.30382	0.0613136	0.123283	0.339555	0.470628		1.0561	1.0349	1.0061	0.9439	1.2397	1.0807	1.1411	1.1659	1.0868	0.9289
5399			ethyl glucuronide	LC/MS neg	39603		HMDB10325	152226		0.76	1.03	0.46	0.2						0.32257	0.871948	0.483754	0.421067	0.133356	0.180772	0.00113701	0.0532428		1.5599	3.6771	0.6671	0.968	0.9272	0.6688	0.7443	0.5052	0.9957	0.4302
5413			2-aminophenol sulfate	LC/MS neg	43266		HMDB61116	181670		1.03	1.66	1.12	0.85						0.797937	0.988844	0.0710055	0.125812	0.976813	0.514146	0.427843	0.486731		0.8817	0.9598	0.5316	1.0038	1.0316	1.0466	0.8189	0.5453	1.6624	1.1597
5443			S-(3-hydroxypropyl)mercapturic acid (HPMA)	LC/MS neg	44552			3371179		1.33	0.93	0.83	1.48						0.163593	0.750808	0.592517	0.466133	0.275757	0.259695	0.0456847	0.250066		1.1006	1.1288	0.7495	1.0735	1.4505	1.2154	1.6655	0.9977	0.9948	1.2034
5458			dimethyl sulfone	LC/MS pos early	43424	C11142	HMDB04983	6213		0.52	1.61	0.78	1.07						0.00368012	0.219109	0.0117486	0.0381862	0.26928	0.257842	0.736599	0.55334		1.1557	0.9385	0.8659	0.8449	1.9733	1.0885	1.0064	0.4498	1.3625	1.5351
5465			glycolate (hydroxyacetate)	LC/MS polar	15737	C00160	HMDB00115	757		1.03	1.02	0.66	0.91						0.936961	0.996165	0.914009	0.570894	0.00687828	0.044403	0.626644	0.523196		1.2042	1.1001	0.9927	0.9922	1.7317	1.0468	1.0031	1.0243	1.0164	1.1433
5479			2-naphthol sulfate	LC/MS neg	62520			74428		9.87	0.69	0.71	2.48						0.0122533	0.3756	0.414113	0.388338	0.655786	0.415252	0.16791	0.383838		1.8526	0.5047	0.9994	5.1882	0.7181	3.7991	1.252	9.8659	3.5716	0.5067
5490			perfluorooctanesulfonate (PFOS)	LC/MS polar	57564	C18142	HMDB59586	74483		0.93	1.03	0.88	0.73						0.463796	0.90551	0.715379	0.510113	0.182226	0.208657	0.00837889	0.125099		1.0455	0.9982	1.0444	1.1281	1.0115	0.9406	0.7329	0.9742	1.1665	0.889
5507			4-methylbenzenesulfonate	LC/MS neg	43592	C06677		6101		0.71	0.48	0.23	3.71						0.762718	0.988844	0.58265	0.463257	0.105035	0.160262	0.56659	0.521964		2.3358	0.5318	1.5275	3.6035	3.6804	1.4063	1.9706	1.0855	1.7191	0.8501
5513			1,2,3-benzenetriol sulfate (2)	LC/MS neg	48762					0.71	1.16	0.95	0.69						0.164256	0.750808	0.861731	0.552497	0.832724	0.468107	0.127131	0.353026		0.7104	0.5646	0.5544	1.3127	0.4098	0.6734	0.3913	0.3913	1.5197	0.3913
5516			3-hydroxypyridine sulfate	LC/MS neg	48448					1.13	2.29	0.61	3.5						0.797526	0.988844	0.0763503	0.131708	0.185738	0.210122	0.057047	0.25566		2.2091	0.5206	0.3783	0.5045	7.433	1.9798	1.8208	0.4267	1.1562	4.5154
5527			6-hydroxyindole sulfate	LC/MS neg	48698			122198196		0.56	0.77	0.94	0.37						0.0473185	0.547384	0.214428	0.256606	0.604625	0.398022	0.00122694	0.0532428		1.3581	1.6209	0.859	1.9252	1.0273	0.8827	0.6078	0.4843	1.473	0.9655
5531			thioproline	LC/MS pos early	53231			93176		1.13	0.95	1	1.17						0.376361	0.871948	0.804241	0.532864	0.691141	0.428876	0.150794	0.371446		1.0374	0.825	0.861	1.0552	1.4081	1.0875	0.969	0.9733	1.0027	1.4052
5554			n-propanol glucuronide	LC/MS neg	63814					1	1.78	0.66	0.61						1	1	0.342732	0.347397	0.261686	0.256156	0.193054	0.405119		0.6335	0.7158	0.4098	0.7907	0.6177	0.6657	0.4382	0.4098	1.4052	0.4098
5556			4-chlorobenzoic acid	LC/MS neg	63988					1.14	1.28	1.07	1.32						0.257318	0.824493	0.0276521	0.0641667	0.466526	0.35231	0.0179037	0.147854		0.9437	0.8794	0.9566	0.9594	0.9796	1.1325	1.1591	1.0941	1.2327	1.0441
5634	Partially Characterized Molecules	Partially Characterized Molecules	glycine conjugate of C6H10O2 (2)*	LC/MS neg	63653					1.05	0.56	0.96	1.39						0.789978	0.988844	0.00421061	0.0196412	0.818897	0.463505	0.0848767	0.305608		1.0813	1.0316	0.7882	1.4898	1.0157	1.0171	1.4372	0.824	0.836	0.9711
5635			glycine conjugate of C6H10O2 (3)*	LC/MS neg	63654					1.2	0.39	1.45	1.53						0.507739	0.926862	0.000376538	0.00388195	0.0378765	0.0965593	0.115079	0.346453		0.9267	0.9815	0.8646	1.065	0.7957	1.028	1.5054	1.0332	0.4185	1.155
5641			glycine conjugate of C10H14O2 (1)*	LC/MS neg	62146					1.09	0.85	1.05	1.17						0.525109	0.932189	0.281518	0.30382	0.889312	0.491632	0.323419	0.464023		0.955	0.9771	1.0626	0.8993	0.8811	0.9981	1.1455	1.1543	0.7634	0.9292
5653			branched-chain, straight-chain, or cyclopropyl 10:1 fatty acid (1)*	LC/MS neg	63615					1	0.98	0.73	1.15						0.969896	1	0.593452	0.466133	0.438827	0.340716	0.813684	0.566883		0.9787	0.9407	0.9574	0.7638	1.2529	0.9257	1.0804	0.9603	0.7459	0.9159
