# Supplementary material for: Gut microbiome variation modulates the effects of dietary fiber on host metabolism
Source: Microbiome. 2021 May 20;9:117. doi: 10.1186/s40168-021-01061-6 (PMC8138933; doi:10.1186/s40168-021-01061-6)
Supplement: Supplementary file 24 — Additional file 23: Table S7. Weighted Correlation Network Analysis assignment of serum metabolites into modules. Abbreviations: MS, Metabolite Significance; p.MS., P-value of Metabolite Significance; MM, module membership; p.MM P-value of the module membership. [file 40168_2021_1061_MOESM24_ESM.xlsx]

## Sheet: T7_SupplementalTable5-Metabolit
Table S7. Weighted Correlation Network Analysis assignment of serum metabolites into modules. Abbreviations: MS, Metabolite Significance; p.MS., P-value of Metabolite Significance; MM, module membership; p.MM, p-value of the module membership
moduleColor	BIOCHEMICAL	SUPER_PATHWAY	SUB_PATHWAY	MS.Adiposity	p.MS.Adiposity	MS.TG_nmol_gWW	p.MS.TG_nmol_gWW	MS.glucose	p.MS.glucose	MM.turquoise	p.MM.turquoise	MM.blue	p.MM.blue	MM.black	p.MM.black	MM.brown	p.MM.brown	MM.yellow	p.MM.yellow	MM.red	p.MM.red	MM.pink	p.MM.pink	MM.grey	p.MM.grey	MM.green	p.MM.green
black	2-aminooctanoate	Lipid	Fatty Acid, Amino	0.052797	0.73051	0.189031	0.213638	0.275986	0.0664918	0.229961	0.128595	-0.244864	0.104983	0.475953	0.000951067	0.183237	0.228267	-0.254623	0.0914223	0.0144385	0.925002	-0.00639425	0.966748	0.196178	0.196508	0.313981	0.035692
black	3-decenoylcarnitine	Lipid	Fatty Acid Metabolism (Acyl Carnitine, Monounsaturated)	0.226907	0.133891	0.143074	0.34845	0.21848	0.149344	0.241327	0.110261	-0.443629	0.00227045	0.725602	1.71e-08	0.312435	0.0366605	-0.203588	0.179799	0.196858	0.194932	-0.268863	0.0741184	0.00548768	0.97146	0.379123	0.0102187
black	3-hydroxydecanoylcarnitine	Lipid	Fatty Acid Metabolism (Acyl Carnitine, Hydroxy)	0.0697353	0.648973	0.165328	0.277773	-0.00424341	0.97793	0.199537	0.188803	-0.420255	0.00405018	0.736678	7.98e-09	0.572562	3.96e-05	-0.048596	0.751239	-0.0739107	0.629439	-0.281502	0.0610253	0.3093	0.0386908	0.28453	0.0581802
black	3-hydroxyhexanoylcarnitine (1)	Lipid	Fatty Acid Metabolism (Acyl Carnitine, Hydroxy)	0.00899457	0.953238	0.164988	0.278776	0.216478	0.153201	-0.223157	0.140613	0.147857	0.332404	0.427855	0.00337024	0.181742	0.232151	0.345889	0.0199468	0.301511	0.0441362	0.0202545	0.894936	0.0930876	0.543054	0.151803	0.319515
black	3-hydroxypalmitoylcarnitine	Lipid	Fatty Acid Metabolism (Acyl Carnitine, Hydroxy)	0.0555755	0.716903	0.139258	0.361589	0.261062	0.0832459	-0.0627736	0.682061	-0.145289	0.34096	0.679265	2.9e-07	0.135192	0.375914	0.0261725	0.864492	0.477038	0.000922321	-0.0880952	0.564986	0.310083	0.0381755	0.38246	0.00951904
black	5-dodecenoylcarnitine (C12:1)	Lipid	Fatty Acid Metabolism (Acyl Carnitine, Monounsaturated)	-0.110406	0.470298	-0.00868101	0.954867	0.0252523	0.869214	0.0479629	0.754378	-0.118036	0.439978	0.714031	3.65e-08	0.414121	0.00468362	0.25628	0.0892607	0.113074	0.459571	-0.294103	0.0498797	0.189244	0.213114	0.257797	0.0873176
black	arachidonoylcarnitine (C20:4)	Lipid	Fatty Acid Metabolism (Acyl Carnitine, Polyunsaturated)	0.308989	0.0388971	0.278489	0.0639649	0.237561	0.116102	0.496134	0.000528314	-0.486255	0.000707675	0.843409	3.56e-13	0.478338	0.000888881	-0.449416	0.00195487	0.180812	0.23459	-0.343353	0.0209348	0.185459	0.222577	0.432723	0.00298932
black	cis-4-decenoylcarnitine (C10:1)	Lipid	Fatty Acid Metabolism (Acyl Carnitine, Monounsaturated)	0.0151538	0.921297	0.0394324	0.797042	-0.000472499	0.997542	0.128227	0.401223	-0.262177	0.0818895	0.831002	1.61e-12	0.548535	9.57e-05	-0.00611571	0.968196	0.102841	0.501422	-0.338033	0.0231412	0.270213	0.0726221	0.350542	0.0182363
black	decanoylcarnitine (C10)	Lipid	Fatty Acid Metabolism (Acyl Carnitine, Medium Chain)	0.193191	0.203547	0.0994566	0.515682	0.279076	0.0633831	0.184312	0.225502	-0.37825	0.0104087	0.779085	2.92e-10	0.403971	0.00592267	-0.0901908	0.55573	0.520613	0.000246213	-0.384015	0.00920742	0.156357	0.305041	0.600422	1.3e-05
black	diacylglycerol (16:1/18:2 [2], 16:0/18:3 [1])*	Lipid	Diacylglycerol	0.248625	0.0995854	0.163654	0.282736	0.251831	0.0951544	0.243828	0.106508	-0.122858	0.421387	0.54237	0.000118778	0.176106	0.247196	0.220068	0.146336	0.194108	0.201366	-0.120713	0.4296	-0.139153	0.361955	0.109436	0.474228
black	dihomo-linoleoylcarnitine (C20:2)*	Lipid	Fatty Acid Metabolism (Acyl Carnitine, Polyunsaturated)	0.429167	0.00326361	0.390917	0.00792771	0.384926	0.00902888	0.634592	2.85e-06	-0.498838	0.000486935	0.734225	9.48e-09	0.407323	0.00548525	-0.386699	0.0086901	0.16872	0.267895	-0.259745	0.0848692	0.201078	0.185342	0.448232	0.00201607
black	dodecanedioate (C12)	Lipid	Fatty Acid, Dicarboxylate	0.275884	0.0665961	0.201282	0.184886	0.0935445	0.541067	0.184692	0.224531	-0.216916	0.152351	0.332759	0.0255177	0.0317858	0.835793	-0.265415	0.0780507	-0.0808921	0.597335	-0.011612	0.939653	0.107438	0.482384	0.22194	0.142847
black	eicosenoylcarnitine (C20:1)*	Lipid	Fatty Acid Metabolism (Acyl Carnitine, Monounsaturated)	0.287436	0.0555511	0.310503	0.0379009	0.358348	0.0156446	0.457613	0.0015744	-0.362203	0.0144848	0.787272	1.42e-10	0.28241	0.0601607	-0.321863	0.0310758	0.266573	0.076712	-0.232576	0.124187	0.127177	0.40512	0.406419	0.00560033
black	erythritol	Xenobiotics	Food Component/Plant	0.0547882	0.72075	-0.117407	0.442432	-0.0862212	0.573323	0.013691	0.928874	0.280835	0.0616666	-0.600717	1.28e-05	-0.243737	0.106644	0.12523	0.41241	-0.0216786	0.887594	0.234262	0.121406	-0.0581069	0.704581	-0.353217	0.01731
black	heptadecanedioate (C17-DC)	Lipid	Fatty Acid, Dicarboxylate	0.0788931	0.606454	0.20515	0.17641	0.109599	0.473569	0.00633336	0.967064	-0.146614	0.336529	0.506647	0.000383303	0.378474	0.0103597	0.054243	0.723418	0.00191951	0.990015	-0.172081	0.258337	0.0325501	0.831901	0.144048	0.345147
black	hexadecanedioate (C16)	Lipid	Fatty Acid, Dicarboxylate	0.307162	0.0401278	0.324514	0.0296388	0.41574	0.00450859	0.121838	0.425283	-0.295227	0.0489713	0.700473	8.48e-08	0.39338	0.00750984	-0.0945403	0.53675	0.209207	0.167823	-0.271414	0.0713122	0.0437265	0.775484	0.501856	0.000444228
black	hexadecenedioate (C16:1-DC)*	Lipid	Fatty Acid, Dicarboxylate	0.360942	0.0148557	0.400379	0.00642468	0.399861	0.00650013	0.256778	0.0886184	-0.310716	0.0377623	0.597629	1.46e-05	0.143713	0.346282	-0.204554	0.177698	0.19973	0.188367	-0.210863	0.164409	0.0403797	0.792273	0.483228	0.000772632
black	laurylcarnitine (C12)	Lipid	Fatty Acid Metabolism (Acyl Carnitine, Medium Chain)	-0.121963	0.424803	-0.0042352	0.977972	-0.0744585	0.626894	-0.200898	0.185742	-0.242209	0.108927	0.661883	7.38e-07	0.235366	0.11961	-0.0959087	0.530844	0.0748573	0.625044	-0.279989	0.0624874	0.172487	0.257198	0.510678	0.00033799
black	linolenoylcarnitine (C18:3)*	Lipid	Fatty Acid Metabolism (Acyl Carnitine, Polyunsaturated)	0.0811434	0.596192	0.132661	0.384999	0.173247	0.255076	0.0593353	0.698627	-0.425592	0.00356137	0.923713	1.57e-19	0.285735	0.0570784	-0.213277	0.159519	0.312178	0.0368236	-0.295119	0.0490576	0.14672	0.336175	0.580164	2.95e-05
black	linoleoylcarnitine (C18:2)*	Lipid	Fatty Acid Metabolism (Acyl Carnitine, Polyunsaturated)	0.00236011	0.987724	0.0891391	0.560366	0.173285	0.25497	0.00946643	0.950788	-0.401703	0.00623554	0.914031	1.86e-18	0.258764	0.0860956	-0.27345	0.0691318	0.433871	0.00290525	-0.28259	0.0599908	0.305854	0.0410281	0.706503	5.86e-08
black	linoleoyl-linoleoyl-glycerol (18:2/18:2) [1]*	Lipid	Diacylglycerol	-0.138507	0.364212	-0.150887	0.322477	0.0615391	0.687992	-0.123911	0.417389	0.102563	0.502587	0.54481	0.00010911	0.0364774	0.811966	0.272714	0.0699134	0.130513	0.392808	0.0833302	0.586294	0.243831	0.106504	0.180282	0.235988
black	margaroylcarnitine (C17)*	Lipid	Fatty Acid Metabolism (Acyl Carnitine, Long Chain Saturated)	0.0882298	0.564389	-0.0116089	0.939669	0.0766732	0.61665	0.0894771	0.558874	-0.216915	0.152354	0.632892	3.09e-06	0.263091	0.080792	0.134427	0.378646	0.290259	0.0530896	-0.217083	0.152028	0.0949717	0.534884	0.168793	0.267683
black	myristoleoylcarnitine (C14:1)*	Lipid	Fatty Acid Metabolism (Acyl Carnitine, Monounsaturated)	0.161914	0.287955	0.251149	0.0960839	0.149782	0.326074	0.106848	0.484807	-0.496172	0.000527708	0.886935	5.1e-16	0.360347	0.0150337	-0.310636	0.0378146	0.299972	0.0452831	-0.418216	0.00425181	0.0790212	0.605867	0.66107	7.7e-07
black	myristoylcarnitine (C14)	Lipid	Fatty Acid Metabolism (Acyl Carnitine, Long Chain Saturated)	0.10947	0.474093	0.120508	0.43039	0.139492	0.360776	0.068999	0.652442	-0.415437	0.00454084	0.880728	1.51e-15	0.238467	0.114675	-0.24004	0.112231	0.328794	0.0274354	-0.261619	0.0825658	0.246276	0.102931	0.596489	1.53e-05
black	N-linoleoyltaurine*	Lipid	Endocannabinoid	-0.0628273	0.681803	0.122426	0.423034	0.00464944	0.975818	-0.0158969	0.917451	-0.361174	0.0147869	0.630026	3.53e-06	0.308273	0.0393753	-0.262256	0.0817949	0.149576	0.326749	-0.41134	0.00499827	0.18081	0.234594	0.561628	5.97e-05
black	N-oleoyltaurine	Lipid	Endocannabinoid	0.130637	0.392355	0.274151	0.068394	-0.105528	0.490249	0.145449	0.340423	-0.544603	0.000109902	0.527286	0.000197924	0.342343	0.0213395	-0.553823	7.93e-05	0.0665898	0.663845	-0.512015	0.000324062	0.127135	0.405278	0.477532	0.000909481
black	octadecadienedioate (C18:2-DC)*	Lipid	Fatty Acid, Dicarboxylate	0.170786	0.261993	0.309106	0.0388192	0.275254	0.0672455	0.241157	0.110519	-0.175691	0.24833	0.619871	5.6e-06	0.312713	0.0364849	0.00672657	0.965021	0.0987629	0.51863	-0.0626871	0.682476	0.141125	0.355126	0.186349	0.220326
black	octadecenedioate (C18:1-DC)*	Lipid	Fatty Acid, Dicarboxylate	0.264551	0.0790602	0.249046	0.0989944	0.337271	0.0234727	0.191586	0.207399	-0.321754	0.0311357	0.72506	1.77e-08	0.377783	0.0105117	-0.10786	0.480654	0.234746	0.120617	-0.334985	0.024491	0.0668995	0.662375	0.441921	0.0023718
black	octanoylcarnitine (C8)	Lipid	Fatty Acid Metabolism (Acyl Carnitine, Medium Chain)	0.109706	0.473133	0.131187	0.390348	0.227979	0.132014	0.174625	0.251259	-0.0761006	0.619292	0.743583	4.87e-09	0.412584	0.00485529	0.237431	0.116306	0.24603	0.103287	-0.144506	0.343597	0.0488579	0.749942	0.126932	0.406035
black	oleoylcarnitine (C18)	Lipid	Fatty Acid Metabolism (Acyl Carnitine, Monounsaturated)	0.163303	0.283783	0.21398	0.158115	0.220296	0.145909	0.373528	0.0114907	-0.480512	0.000835386	0.883829	8.84e-16	0.521105	0.000242322	-0.377963	0.010472	0.230298	0.128021	-0.339651	0.0224505	0.352592	0.0175226	0.580899	2.87e-05
black	palmitoleoylcarnitine (C16:1)*	Lipid	Fatty Acid Metabolism (Acyl Carnitine, Monounsaturated)	0.32238	0.030791	0.302965	0.0430748	0.284245	0.0584431	0.248334	0.0999946	-0.514244	0.000302003	0.888584	3.78e-16	0.39046	0.00800742	-0.308069	0.0395131	0.378021	0.0104592	-0.355982	0.0163948	0.22332	0.140316	0.678168	3.08e-07
black	palmitoylcarnitine (C16)	Lipid	Fatty Acid Metabolism (Acyl Carnitine, Long Chain Saturated)	0.0606291	0.692377	0.0943159	0.537721	0.0806673	0.598357	0.0684883	0.654853	-0.415597	0.00452384	0.876766	2.92e-15	0.284673	0.0580489	-0.254825	0.0911564	0.311037	0.0375545	-0.253823	0.0924789	0.311722	0.0371142	0.552944	8.18e-05
black	palmitoyl-docosahexaenoyl-glycerol (16:0/22:6) [1]*	Lipid	Diacylglycerol	0.17035	0.263232	0.144933	0.342157	0.311938	0.0369766	0.297759	0.0469738	-0.170012	0.264194	0.666115	5.91e-07	0.401803	0.00622134	0.0914602	0.550158	0.145284	0.340978	-0.190279	0.210575	0.00938005	0.951237	0.235456	0.119466
black	putrescine	Amino Acid	Polyamine Metabolism	-0.300985	0.0445259	-0.122467	0.422879	-0.0535088	0.727016	0.0415674	0.786304	-0.194967	0.19934	0.447468	0.00205649	0.163929	0.281915	-0.0254779	0.868056	-0.0743758	0.627278	-0.00325127	0.983089	0.512502	0.000319127	0.303256	0.0428651
black	stearoylcarnitine (C18)	Lipid	Fatty Acid Metabolism (Acyl Carnitine, Long Chain Saturated)	-0.0500868	0.743862	0.030638	0.841646	0.115108	0.45148	0.226718	0.134224	-0.281802	0.0607382	0.803359	3.11e-11	0.2618	0.0823469	-0.057974	0.705225	0.170541	0.262687	-0.155701	0.307098	0.270776	0.0720056	0.308453	0.0392547
black	suberoylcarnitine (C8-DC)	Lipid	Fatty Acid Metabolism (Acyl Carnitine, Dicarboxylate)	0.0781659	0.609786	0.176409	0.246372	0.198724	0.190649	-0.0666347	0.663632	-0.036588	0.811406	0.556795	7.12e-05	0.263115	0.0807633	0.0466122	0.761089	0.344475	0.0204925	-0.260008	0.0845432	0.0579125	0.705524	0.439478	0.00252375
black	tetradecanedioate (C14)	Lipid	Fatty Acid, Dicarboxylate	0.404984	0.00578731	0.243038	0.107684	0.39473	0.00728899	0.248649	0.0995508	-0.378225	0.0104143	0.584835	2.46e-05	0.199204	0.189557	-0.272395	0.0702551	0.208144	0.170045	-0.21771	0.150819	0.0778252	0.611349	0.519343	0.000256533
black	undecenoylcarnitine (C11:1)	Lipid	Fatty Acid Metabolism (Acyl Carnitine, Monounsaturated)	0.00632296	0.967119	0.100805	0.509977	0.0465023	0.761636	0.186844	0.219082	-0.199658	0.18853	0.57268	3.94e-05	0.245443	0.104138	-0.169024	0.26702	0.121665	0.425943	-0.22938	0.12959	0.108996	0.476021	0.21699	0.152209
blue	(S)-3-hydroxybutyrylcarnitine	Lipid	Fatty Acid Metabolism (Acyl Carnitine, Hydroxy)	-0.0620202	0.685679	0.0349855	0.819526	0.362069	0.0145237	0.0622801	0.68443	0.4087	0.00531381	0.225359	0.136637	-0.152015	0.318833	0.352863	0.0174303	0.449578	0.00194666	0.318891	0.0327543	-0.0219741	0.886072	-0.0543397	0.722944
blue	1-methylhistidine	Amino Acid	Histidine Metabolism	-0.0715166	0.64061	-0.217589	0.151052	-0.229998	0.128533	-0.119864	0.432877	0.345579	0.0200654	-0.112062	0.463623	-0.0712333	0.641937	0.191903	0.206634	0.0272883	0.858772	0.160016	0.293718	0.213971	0.158134	-0.243706	0.106689
blue	2,3-dihydroxy-5-methylthio-4-pentenoate (DMTPA)*	Amino Acid	Methionine, Cysteine, SAM and Taurine Metabolism	-0.0750145	0.624316	-0.182488	0.230206	0.315789	0.0345857	-0.087862	0.56602	0.684151	2.2e-07	-0.236139	0.118365	-0.262973	0.0809325	0.561797	5.93e-05	0.271578	0.0711347	0.539396	0.000131614	0.0219507	0.886193	-0.241137	0.11055
blue	2,6-dihydroxybenzoic acid	Xenobiotics	Drug - Topical Agents	-0.411324	0.00500014	-0.2472	0.101605	-0.310925	0.0376274	-0.187522	0.217384	0.699898	8.78e-08	-0.287417	0.0555681	-0.26949	0.0734212	0.709644	4.82e-08	-0.391158	0.00788603	0.626193	4.21e-06	0.182549	0.23005	-0.611015	8.28e-06
blue	2-aminoadipate	Amino Acid	Lysine Metabolism	-0.317454	0.0335929	-0.175361	0.249236	-0.0691098	0.65192	-0.188619	0.214656	0.722132	2.16e-08	-0.268703	0.0742978	-0.309096	0.0388261	0.330406	0.0266418	-0.0675003	0.659526	0.622645	4.95e-06	0.221365	0.143913	-0.296257	0.0481502
blue	2-hydroxyadipate	Lipid	Fatty Acid, Dicarboxylate	-0.472906	0.00103615	-0.277835	0.0646179	-0.239763	0.112659	-0.426092	0.00351834	0.725088	1.77e-08	-0.297263	0.0473598	-0.327288	0.0281946	0.356487	0.0162323	0.0600699	0.695076	0.550566	8.91e-05	0.189638	0.212144	-0.289966	0.0533412
blue	2-hydroxybutyrate/2-hydroxyisobutyrate	Amino Acid	Glutathione Metabolism	0.00272241	0.985839	0.0603256	0.693841	0.228479	0.131145	0.201268	0.184917	0.479466	0.000860752	-0.203403	0.180202	-0.151828	0.319437	0.238668	0.114361	0.241778	0.109576	0.35572	0.0164798	-0.198519	0.191116	-0.341041	0.0218709
blue	2-hydroxyglutarate	Lipid	Fatty Acid, Dicarboxylate	-0.0992877	0.516399	-0.00705251	0.963327	0.148158	0.331409	-0.337829	0.0232295	0.613448	7.44e-06	-0.116379	0.446468	-0.480682	0.000831335	0.410597	0.00508541	0.286662	0.0562424	0.452476	0.00180426	-0.134138	0.379682	-0.225742	0.135954
blue	2-methylbutyrylcarnitine (C5)	Amino Acid	Leucine, Isoleucine and Valine Metabolism	-0.442196	0.00235522	-0.256914	0.0884438	-0.188374	0.215262	-0.533267	0.000162113	0.632755	3.11e-06	-0.0141749	0.926367	-0.285674	0.0571339	0.527795	0.000194616	0.094364	0.537513	0.416122	0.00446808	0.0371883	0.808369	-0.292028	0.0515918
blue	2-methylcitrate/homocitrate	Energy	TCA Cycle	-0.0629172	0.681372	-0.123795	0.417826	-0.0145181	0.924589	-0.229094	0.130083	0.357637	0.015867	-0.0738836	0.629565	-0.279037	0.0634219	0.156715	0.303921	0.210009	0.166164	0.339624	0.0224618	0.158604	0.298056	-0.253557	0.0928332
blue	2-oxoadipate	Amino Acid	Lysine Metabolism	-0.366082	0.0133922	-0.26657	0.0767153	-0.197645	0.193116	-0.286285	0.0565807	0.723117	2.02e-08	-0.328079	0.0277938	-0.26209	0.0819948	0.264322	0.0793305	0.0160033	0.9169	0.500362	0.000464936	0.0243035	0.874088	-0.308718	0.039078
blue	2-pyrrolidinone	Amino Acid	Glutamate Metabolism	-0.430962	0.00312254	-0.339878	0.0223549	-0.110207	0.471104	-0.217835	0.150578	0.461656	0.00141217	0.0314642	0.837432	-0.335434	0.024288	0.256943	0.0884073	0.0120886	0.937181	0.462251	0.00138961	0.415396	0.00454522	-0.180352	0.235803
blue	2R,3R-dihydroxybutyrate	Lipid	Fatty Acid, Dihydroxy	-0.275087	0.0674183	-0.260274	0.0842151	-0.400854	0.00635619	-0.134352	0.378915	0.467226	0.00121307	-0.395196	0.00721406	-0.148871	0.329062	0.351259	0.0179838	-0.112412	0.462217	0.185139	0.223391	-0.0742582	0.627824	-0.49352	0.000571289
blue	2S,3R-dihydroxybutyrate	Lipid	Fatty Acid, Dihydroxy	-0.291675	0.051888	-0.155573	0.307502	-0.427907	0.0033659	-0.257405	0.0878162	0.194754	0.199843	-0.131827	0.388019	-0.0474291	0.757029	0.0949229	0.535096	-0.09961	0.515032	0.0302925	0.843409	0.225932	0.135616	-0.201196	0.185077
blue	3-(4-hydroxyphenyl)lactate (HPLA)	Amino Acid	Tyrosine Metabolism	-0.251588	0.0954844	-0.171075	0.261175	0.090411	0.554761	-0.208102	0.170131	0.852228	1.12e-13	-0.386849	0.0086619	-0.511078	0.000333765	0.532765	0.000164876	0.0850588	0.578523	0.75667	1.82e-09	-0.0203074	0.894663	-0.543384	0.000114669
blue	3-amino-2-piperidone	Amino Acid	Urea cycle; Arginine and Proline Metabolism	-0.263562	0.0802303	-0.231027	0.126784	-0.135961	0.373181	-0.0283898	0.853133	0.551811	8.52e-05	-0.199196	0.189576	-0.341671	0.0216123	0.649632	1.38e-06	-0.279101	0.0633585	0.568389	4.64e-05	0.23811	0.115235	-0.565219	5.22e-05
blue	3-formylindole	Xenobiotics	Food Component/Plant	-0.218048	0.150171	-0.224383	0.138389	-0.0257559	0.866629	-0.269754	0.0731286	0.692593	1.36e-07	-0.340106	0.0222592	-0.414083	0.00468784	0.264961	0.0785804	0.0738994	0.629492	0.431403	0.00308871	0.0119362	0.937971	-0.273931	0.0686256
blue	3-hydroxyisobutyrate	Amino Acid	Leucine, Isoleucine and Valine Metabolism	-0.342729	0.021184	-0.245533	0.104007	-0.0874488	0.567855	-0.426831	0.00345552	0.59937	1.36e-05	-0.299553	0.0455996	-0.241346	0.110232	0.229729	0.128992	0.165404	0.27755	0.353635	0.017169	-0.0327896	0.830682	0.00200876	0.989551
blue	3-indoleglyoxylic acid	Xenobiotics	Food Component/Plant	-0.32105	0.0315278	-0.223367	0.140231	-0.0870458	0.569648	-0.22608	0.135353	0.797516	5.48e-11	-0.508778	0.000358706	-0.387791	0.00848699	0.396843	0.00695464	-0.0503324	0.742649	0.602144	1.21e-05	0.11007	0.471656	-0.401451	0.00627109
blue	3-methyl-2-oxovalerate	Amino Acid	Leucine, Isoleucine and Valine Metabolism	-0.173768	0.253628	-0.193761	0.202189	-0.214157	0.157765	-0.413343	0.00476981	0.373314	0.0115421	-0.235602	0.11923	-0.202071	0.183133	0.222733	0.141389	0.0353859	0.817495	0.164622	0.279859	-0.0685687	0.654473	0.0989495	0.517836
blue	3-methylglutaconate	Amino Acid	Leucine, Isoleucine and Valine Metabolism	-0.458831	0.00152387	-0.359245	0.015368	-0.179841	0.237154	-0.440115	0.00248332	0.821906	4.5e-12	-0.276972	0.0654873	-0.328493	0.0275858	0.54318	0.000115486	0.0976578	0.523342	0.574898	3.62e-05	0.272203	0.0704608	-0.411909	0.0049324
blue	3-methylhistidine	Amino Acid	Histidine Metabolism	-0.365517	0.0135468	-0.400397	0.00642214	-0.439118	0.00254685	0.0115161	0.940151	0.492934	0.000581337	-0.416434	0.00443529	-0.0253738	0.86859	0.29158	0.0519681	-0.145749	0.339419	0.207366	0.171683	7.51e-05	0.999609	-0.534662	0.000154654
blue	4-hydroxyglutamate	Amino Acid	Glutamate Metabolism	-0.493346	0.000574258	-0.510865	0.000336012	-0.223295	0.140362	-0.416561	0.00442194	0.626758	4.1e-06	-0.227778	0.132363	-0.270132	0.0727115	0.558255	6.75e-05	0.06944	0.650364	0.420664	0.00401074	0.334034	0.0249252	-0.16681	0.273429
blue	4-hydroxyphenylpyruvate	Amino Acid	Tyrosine Metabolism	-0.13647	0.371377	-0.027547	0.857447	0.10007	0.513083	-0.140803	0.356234	0.738715	6.91e-09	-0.37208	0.0118412	-0.640399	2.16e-06	0.402748	0.00608963	0.0964089	0.528693	0.616705	6.45e-06	-0.169347	0.266094	-0.579735	3e-05
blue	4-methyl-2-oxopentanoate	Amino Acid	Leucine, Isoleucine and Valine Metabolism	-0.282436	0.0601358	-0.326199	0.0287543	-0.110729	0.468991	-0.268139	0.0749313	0.622916	4.89e-06	-0.319654	0.0323166	-0.154818	0.309883	0.620009	5.57e-06	-0.066694	0.66335	0.395591	0.00715109	-0.00525813	0.972654	-0.307453	0.0399292
blue	5-(galactosylhydroxy)-L-lysine	Amino Acid	Lysine Metabolism	-0.249425	0.0984651	-0.334625	0.0246545	-0.266615	0.0766635	-0.381669	0.00968111	0.499497	0.000477306	-0.25886	0.0859745	-0.251105	0.0961445	0.177149	0.244366	0.141544	0.353683	0.287628	0.0553814	0.330554	0.02657	-0.0551972	0.71875
blue	6-oxopiperidine-2-carboxylate	Amino Acid	Lysine Metabolism	-0.37816	0.0104287	-0.244165	0.10601	-0.23124	0.126425	-0.180316	0.235897	0.649107	1.41e-06	-0.308692	0.0390952	-0.141067	0.355325	0.176567	0.245942	-0.0940079	0.539056	0.416671	0.00441045	0.193659	0.202432	-0.237323	0.116477
blue	acetylcarnitine (C2)	Lipid	Fatty Acid Metabolism (Acyl Carnitine, Short Chain)	-0.457521	0.00157828	-0.274683	0.0678381	-0.112059	0.463636	-0.323122	0.0303862	0.614969	6.96e-06	-0.0208006	0.892119	-0.119061	0.435988	0.596425	1.54e-05	0.224194	0.13873	0.192362	0.205529	-0.104578	0.494185	-0.283543	0.0590959
blue	adenine	Nucleotide	Purine Metabolism, Adenine containing	-0.17139	0.260285	-0.00250652	0.986962	0.245492	0.104066	-0.0256575	0.867134	0.3617	0.0146318	0.0381627	0.803446	-0.113165	0.459208	0.500448	0.000463717	0.0872058	0.568936	0.232487	0.124336	0.144677	0.343022	-0.226208	0.135125
blue	alanine	Amino Acid	Alanine and Aspartate Metabolism	-0.148169	0.331373	-0.107888	0.48054	-0.130382	0.393289	0.110889	0.468343	0.682871	2.37e-07	-0.314346	0.0354665	-0.236497	0.117792	0.488845	0.000656026	-0.391819	0.00777236	0.726729	1.59e-08	0.207675	0.17103	-0.696536	1.07e-07
blue	alpha-hydroxyisocaproate	Amino Acid	Leucine, Isoleucine and Valine Metabolism	-0.328114	0.027776	-0.130148	0.394146	-0.257194	0.0880861	-0.322374	0.0307942	0.439951	0.00249366	-0.249779	0.0979723	-0.228183	0.13166	-0.0107655	0.944045	-0.070849	0.643739	0.242961	0.107798	0.113406	0.458243	-0.0749682	0.62453
blue	alpha-ketoglutaramate*	Amino Acid	Glutamate Metabolism	-0.58198	2.75e-05	-0.457186	0.00159245	-0.255318	0.0905109	-0.366017	0.0134098	0.718797	2.68e-08	-0.144319	0.34423	-0.185745	0.221853	0.675328	3.6e-07	-0.0286553	0.851775	0.551224	8.7e-05	0.47753	0.000909541	-0.40413	0.00590114
blue	alpha-ketoglutarate	Energy	TCA Cycle	-0.106329	0.486943	0.00599531	0.968822	0.070595	0.644931	-0.2627	0.08126	0.674341	3.8e-07	-0.194027	0.201559	-0.468359	0.00117578	0.26345	0.0803632	0.164151	0.281256	0.469713	0.00113254	-0.319617	0.0323374	-0.409594	0.00520512
blue	anserine	Amino Acid	Histidine Metabolism	-0.00527713	0.972555	-0.0748875	0.624904	0.132444	0.385782	-0.121782	0.425496	0.504659	0.000407597	-0.174005	0.252972	-0.245255	0.104412	0.0854781	0.576645	0.426444	0.00348827	0.245889	0.10349	0.0922552	0.546682	0.0326622	0.83133
blue	arabitol/xylitol	Carbohydrate	Pentose Metabolism	-0.355674	0.0164946	-0.129964	0.394819	0.0359124	0.814826	-0.301476	0.0441624	0.776721	3.58e-10	-0.226605	0.134423	-0.487835	0.000675756	0.599964	1.33e-05	0.110517	0.469849	0.672775	4.14e-07	0.0327039	0.831118	-0.477781	0.00090308
blue	asparagine	Amino Acid	Alanine and Aspartate Metabolism	-0.280198	0.0622834	-0.263953	0.0797656	-0.282308	0.0602572	0.0817446	0.593464	0.524876	0.000214272	-0.141978	0.352196	-0.0509061	0.739818	0.187002	0.218686	-0.377739	0.0105214	0.523467	0.000224386	0.4044	0.00586494	-0.500635	0.000461084
blue	beta-hydroxyisovalerate	Amino Acid	Leucine, Isoleucine and Valine Metabolism	-0.183023	0.228821	-0.0860013	0.574305	-0.0537961	0.725607	-0.292751	0.0509903	0.464016	0.00132454	-0.175748	0.248174	-0.374163	0.0113398	0.180783	0.234666	0.203144	0.18077	0.372001	0.0118606	0.18524	0.223135	-0.1942	0.201149
blue	butyrylcarnitine (C4)	Lipid	Fatty Acid Metabolism (also BCAA Metabolism)	0.0617756	0.686855	0.0573269	0.708369	0.200966	0.18559	0.119006	0.436202	0.573436	3.83e-05	-0.176445	0.246275	-0.2566	0.0888483	0.41775	0.00429916	0.214267	0.157546	0.421396	0.003941	-0.212712	0.160654	-0.539348	0.000131829
blue	caproate (6:0)	Lipid	Medium Chain Fatty Acid	0.179395	0.23834	-0.0422995	0.782631	0.0842999	0.581929	0.157924	0.300159	-0.361565	0.0146714	0.140251	0.358144	0.272394	0.0702564	-0.365741	0.0134852	0.111221	0.467005	-0.247606	0.101026	-0.105452	0.490564	0.343101	0.0210351
blue	carnosine	Amino Acid	Histidine Metabolism	-0.294462	0.049588	-0.25834	0.0866292	-0.121317	0.427277	-0.474201	0.000999191	0.476409	0.000938878	-0.176835	0.245217	-0.231206	0.126483	0.0173604	0.909881	0.364555	0.0138136	0.222076	0.142597	0.141856	0.352612	0.159665	0.294794
blue	catechol sulfate	Xenobiotics	Benzoate Metabolism	-0.592328	1.82e-05	-0.547173	0.000100437	-0.503093	0.000427718	-0.424865	0.00362474	0.655504	1.02e-06	-0.420654	0.00401173	-0.284264	0.0584262	0.568631	4.6e-05	-0.153536	0.313958	0.304884	0.0417062	-0.101351	0.507675	-0.440371	0.0024672
blue	citrulline	Amino Acid	Urea cycle; Arginine and Proline Metabolism	-0.182555	0.230033	-0.142694	0.349747	0.0620267	0.685647	0.0273666	0.858371	0.617116	6.33e-06	-0.204709	0.177362	-0.341846	0.0215408	0.33212	0.025819	0.0805935	0.598693	0.465257	0.00128039	0.149384	0.327379	-0.479283	0.000865271
blue	creatine	Amino Acid	Creatine Metabolism	-0.119522	0.434201	-0.0834477	0.585765	0.194792	0.199753	-0.0569287	0.710306	0.49618	0.000527588	-0.0337687	0.825703	-0.167624	0.27106	0.392221	0.00770414	0.338701	0.022854	0.339862	0.0223617	0.117314	0.442796	-0.142398	0.350759
blue	cystathionine	Amino Acid	Methionine, Cysteine, SAM and Taurine Metabolism	-0.529452	0.000184201	-0.451319	0.00185998	-0.364766	0.0137545	-0.388156	0.00841989	0.442698	0.0023252	-0.127759	0.402958	-0.154914	0.309579	0.37367	0.0114569	-0.0971268	0.525614	0.443151	0.00229843	0.547218	0.000100279	-0.155457	0.307867
blue	cysteine	Amino Acid	Methionine, Cysteine, SAM and Taurine Metabolism	-0.199766	0.188286	-0.301306	0.044288	-0.137024	0.36942	-0.203904	0.17911	0.549759	9.17e-05	-0.534318	0.000156465	-0.130015	0.394632	0.284954	0.0577905	0.044495	0.771644	0.385565	0.00890549	0.113543	0.457698	-0.336419	0.0238478
blue	dimethyl sulfone	Xenobiotics	Chemical	-0.177134	0.244406	-0.173997	0.252994	-0.36104	0.0148267	-0.409734	0.00518816	0.50586	0.000392762	-0.420172	0.00405819	-0.118484	0.438229	0.362103	0.0145137	-0.235472	0.11944	0.221349	0.143943	-0.139505	0.360731	-0.351514	0.0178949
blue	erythronate*	Carbohydrate	Aminosugar Metabolism	0.219831	0.146782	-0.013748	0.928578	0.199648	0.188551	0.11663	0.445482	0.415233	0.00456277	-0.321731	0.0311486	-0.252879	0.0937397	0.245327	0.104307	0.300567	0.0448372	0.286913	0.056017	-0.0505174	0.741736	-0.266438	0.0768671
blue	formiminoglutamate	Amino Acid	Histidine Metabolism	-0.257022	0.0883063	-0.105721	0.48945	-0.119281	0.435133	-0.222355	0.142083	0.619602	5.67e-06	-0.271771	0.0709262	-0.382362	0.00953909	0.410785	0.00506318	-0.204402	0.178026	0.568183	4.68e-05	0.21914	0.148089	-0.419079	0.0041654
blue	fumarate	Energy	TCA Cycle	-0.0406987	0.790669	0.0625615	0.683079	0.169806	0.26478	-0.08527	0.577577	0.715777	3.26e-08	-0.318677	0.0328785	-0.495033	0.000546043	0.317988	0.0332791	0.00630559	0.967209	0.747193	3.73e-09	-0.0404214	0.792063	-0.489916	0.000635666
blue	gamma-glutamylalanine	Peptide	Gamma-glutamyl Amino Acid	-0.39779	0.00680917	-0.317356	0.0336504	-0.220798	0.144969	-0.324	0.0299128	0.852551	1.07e-13	-0.443277	0.00229104	-0.357467	0.0159205	0.532376	0.000167045	-0.132267	0.386424	0.656622	9.68e-07	0.0593344	0.698632	-0.562679	5.74e-05
blue	gamma-glutamyl-alpha-lysine	Peptide	Gamma-glutamyl Amino Acid	-0.481084	0.000821806	-0.433775	0.00291219	-0.296082	0.0482894	-0.477751	0.000903838	0.883026	1.02e-15	-0.411904	0.004933	-0.270501	0.072307	0.599092	1.37e-05	-0.0582977	0.703655	0.554545	7.72e-05	0.256367	0.0891487	-0.398583	0.00668927
blue	gamma-glutamylcitrulline*	Peptide	Gamma-glutamyl Amino Acid	-0.378673	0.0103163	-0.285023	0.0577277	-0.100188	0.512584	-0.388003	0.00844793	0.660557	7.91e-07	-0.395922	0.00709871	-0.207296	0.171831	0.394588	0.00731194	0.132924	0.384048	0.257148	0.0881449	-0.127536	0.403784	-0.349275	0.0186891
blue	gamma-glutamylglutamate	Peptide	Gamma-glutamyl Amino Acid	-0.295967	0.0483803	-0.22053	0.145469	0.000775452	0.995966	-0.21139	0.163331	0.633675	2.98e-06	-0.089388	0.559268	0.112633	0.461335	0.456961	0.00160204	0.0415826	0.786228	0.327403	0.0281358	0.289567	0.0536846	-0.220037	0.146394
blue	gamma-glutamylglutamine	Peptide	Gamma-glutamyl Amino Acid	-0.435096	0.00281783	-0.352426	0.0175796	-0.282655	0.0599294	-0.39886	0.00664792	0.63559	2.72e-06	-0.367362	0.0130472	0.0444987	0.771625	0.453098	0.00177493	-0.111143	0.467318	0.233836	0.122104	-0.055854	0.715544	-0.422941	0.00379726
blue	gamma-glutamylglycine	Peptide	Gamma-glutamyl Amino Acid	-0.324041	0.0298907	-0.293011	0.0507747	-0.168239	0.269282	0.0104844	0.945503	0.448574	0.00199826	-0.155518	0.307673	-0.122748	0.421808	0.112384	0.46233	0.162258	0.286919	0.286705	0.0562036	0.324287	0.0297595	-0.345331	0.0201605
blue	gamma-glutamylhistidine	Peptide	Gamma-glutamyl Amino Acid	-0.48846	0.000663472	-0.470698	0.001102	-0.32223	0.030873	-0.457502	0.0015791	0.892455	1.84e-16	-0.442144	0.00235836	-0.27448	0.0680497	0.587117	2.24e-05	0.0139492	0.927536	0.493375	0.000573759	0.124924	0.413562	-0.491398	0.000608445
blue	gamma-glutamylisoleucine*	Peptide	Gamma-glutamyl Amino Acid	-0.311259	0.0374117	-0.385242	0.00896762	-0.219046	0.148268	-0.313567	0.0359493	0.879784	1.77e-15	-0.521782	0.000237053	-0.235175	0.11992	0.621229	5.27e-06	-0.0627885	0.681989	0.489876	0.000636424	0.067242	0.660751	-0.516794	0.000278425
blue	gamma-glutamylleucine	Peptide	Gamma-glutamyl Amino Acid	-0.39574	0.00712744	-0.466026	0.00125373	-0.230486	0.127701	-0.374514	0.0112573	0.901873	2.83e-17	-0.537411	0.000140865	-0.239747	0.112683	0.669155	5.03e-07	-0.045206	0.768094	0.5492	9.35e-05	0.117084	0.443699	-0.501155	0.000453831
blue	gamma-glutamylmethionine	Peptide	Gamma-glutamyl Amino Acid	-0.525729	0.000208351	-0.422015	0.00388285	-0.297568	0.0471227	-0.441739	0.00238283	0.781188	2.43e-10	-0.44689	0.00208749	-0.215101	0.155896	0.543925	0.000112532	-0.0286775	0.851661	0.375594	0.0110061	-0.145476	0.340334	-0.526596	0.000202486
blue	gamma-glutamylphenylalanine	Peptide	Gamma-glutamyl Amino Acid	-0.591243	1.9e-05	-0.550782	8.84e-05	-0.415909	0.00449058	-0.618706	5.9e-06	0.882399	1.13e-15	-0.420013	0.00407365	-0.286581	0.0563151	0.625042	4.44e-06	-0.045075	0.768748	0.461566	0.00141562	0.169369	0.26603	-0.4584	0.0015416
blue	gamma-glutamylserine	Peptide	Gamma-glutamyl Amino Acid	-0.475279	0.000969336	-0.387319	0.00857418	-0.450661	0.00189229	-0.39561	0.00714811	0.751324	2.74e-09	-0.405748	0.00568712	-0.0893095	0.559614	0.339701	0.0224295	-0.280103	0.0623766	0.426832	0.00345545	0.167562	0.27124	-0.46818	0.0011816
blue	gamma-glutamylthreonine	Peptide	Gamma-glutamyl Amino Acid	-0.317968	0.033291	-0.263204	0.0806562	-0.180149	0.236339	-0.227731	0.132447	0.849531	1.61e-13	-0.526335	0.000204232	-0.285828	0.0569943	0.511182	0.000332681	-0.0995003	0.515497	0.517078	0.000275906	-0.0586118	0.702132	-0.630636	3.43e-06
blue	gamma-glutamyltryptophan	Peptide	Gamma-glutamyl Amino Acid	-0.443143	0.00229888	-0.314331	0.0354754	-0.301954	0.0438106	-0.436143	0.00274495	0.611087	8.25e-06	-0.191766	0.206965	0.019193	0.900413	0.251479	0.0956333	-0.0722408	0.637222	0.211254	0.163609	0.176906	0.245021	-0.245685	0.103787
blue	gamma-glutamyltyrosine	Peptide	Gamma-glutamyl Amino Acid	-0.457598	0.00157502	-0.418356	0.00423778	-0.40172	0.00623315	-0.478142	0.000893869	0.886675	5.34e-16	-0.496732	0.000518904	-0.346901	0.0195635	0.542716	0.000117361	-0.170946	0.261541	0.575283	3.57e-05	0.10934	0.474619	-0.628626	3.76e-06
blue	gamma-glutamylvaline	Peptide	Gamma-glutamyl Amino Acid	-0.478225	0.000891758	-0.458273	0.00154685	-0.358259	0.0156724	-0.564139	5.44e-05	0.877654	2.53e-15	-0.417849	0.00428912	-0.282215	0.0603457	0.714149	3.62e-08	-0.0720403	0.638159	0.457534	0.00157772	0.119494	0.434307	-0.480133	0.000844498
blue	glutamate	Amino Acid	Glutamate Metabolism	-0.20532	0.176044	-0.135558	0.374611	-0.0885084	0.563155	-0.144234	0.344518	0.395142	0.00722278	0.158924	0.29707	0.110487	0.469968	0.458498	0.00153756	-0.139681	0.360118	0.285166	0.0575969	0.306666	0.0404669	-0.163819	0.282243
blue	glutarate (C5-DC)	Lipid	Fatty Acid, Dicarboxylate	-0.407981	0.00540271	-0.337324	0.0234496	0.0888045	0.561845	-0.285465	0.0573236	0.646456	1.61e-06	-0.12905	0.39818	-0.382123	0.00958784	0.481321	0.000816241	0.335967	0.0240491	0.410722	0.00507066	-0.0983595	0.520347	-0.165631	0.27688
blue	glycerate	Carbohydrate	Glycolysis, Gluconeogenesis, and Pyruvate Metabolism	-0.130878	0.391476	-0.0802494	0.60026	0.0617272	0.687088	-0.074121	0.628461	0.71806	2.82e-08	-0.224421	0.138319	-0.203652	0.179658	0.313041	0.0362782	0.120573	0.430139	0.579764	3e-05	0.109889	0.472389	-0.422376	0.00384929
blue	hexanoylcarnitine (C6)	Lipid	Fatty Acid Metabolism (Acyl Carnitine, Medium Chain)	0.226802	0.134076	0.23064	0.12744	0.506445	0.000385708	0.280452	0.0620372	0.202085	0.183103	0.244914	0.104909	0.00811063	0.957829	0.206222	0.174111	0.440176	0.00247945	0.150686	0.32313	-0.205636	0.175365	-0.102118	0.504453
blue	hippurate	Xenobiotics	Benzoate Metabolism	-0.288029	0.0550266	-0.329991	0.0268441	-0.158872	0.29723	-0.251734	0.0952868	0.594075	1.69e-05	-0.421966	0.00388741	-0.323251	0.0303162	0.594824	1.64e-05	-0.102611	0.502386	0.465645	0.00126688	-0.0907459	0.55329	-0.476168	0.000945302
blue	histidine	Amino Acid	Histidine Metabolism	-0.340719	0.0220039	-0.336321	0.0238913	-0.281676	0.0608583	-0.0176728	0.908266	0.584774	2.46e-05	-0.293149	0.0506614	-0.133666	0.381377	0.492178	0.000594536	-0.299032	0.045995	0.480642	0.0008323	0.0210562	0.890802	-0.540756	0.000125596
blue	homoarginine	Amino Acid	Urea cycle; Arginine and Proline Metabolism	-0.349183	0.0187225	-0.204633	0.177527	-0.0630407	0.68078	-0.370724	0.0121778	0.563983	5.47e-05	-0.247471	0.101218	-0.299352	0.0457514	0.250643	0.0967786	0.0581786	0.704233	0.543263	0.000115153	0.263134	0.08074	-0.0286809	0.851644
blue	homocitrulline	Amino Acid	Urea cycle; Arginine and Proline Metabolism	-0.54959	9.22e-05	-0.460676	0.00145009	-0.335756	0.0241432	-0.439208	0.00254103	0.784255	1.86e-10	-0.256725	0.0886872	-0.353407	0.0172456	0.637712	2.46e-06	0.0855396	0.57637	0.50311	0.000427491	0.200532	0.186563	-0.399474	0.0065568
blue	hydantoin-5-propionate	Amino Acid	Histidine Metabolism	-0.467053	0.00121885	-0.377157	0.0106512	-0.208476	0.169349	-0.429496	0.00323729	0.812351	1.25e-11	-0.407213	0.00549913	-0.32201	0.0309947	0.548357	9.63e-05	-0.0986467	0.519124	0.511373	0.000330685	-0.05098	0.739453	-0.358115	0.0157173
blue	hydroxy-N6,N6,N6-trimethyllysine*	Amino Acid	Lysine Metabolism	-0.296698	0.0478026	-0.297318	0.047317	-0.217843	0.150563	-0.281982	0.0605671	0.273846	0.0687144	0.0443666	0.772285	0.0623355	0.684164	0.235997	0.118594	0.223686	0.13965	0.109035	0.475861	0.539923	0.00012925	0.113013	0.459812
blue	hydroxyproline	Amino Acid	Urea cycle; Arginine and Proline Metabolism	-0.587337	2.22e-05	-0.413286	0.00477621	-0.469672	0.00113382	-0.311729	0.0371097	0.455271	0.00167575	-0.177209	0.244203	-0.0288155	0.850955	0.259792	0.0848113	-0.400729	0.00637422	0.316647	0.0340709	0.467883	0.00119133	-0.200978	0.185564
blue	indoleacetate	Amino Acid	Tryptophan Metabolism	-0.250202	0.0973857	-0.0846661	0.580284	-0.231633	0.125764	-0.230154	0.128266	0.694669	1.2e-07	-0.341343	0.0217467	-0.279801	0.0626712	0.271759	0.0709383	-0.0050642	0.973662	0.359337	0.0153396	-0.0295418	0.847243	-0.426247	0.00350505
blue	indoleacetylglycine	Amino Acid	Tryptophan Metabolism	-0.228247	0.131548	-0.157522	0.301407	-0.164079	0.281469	-0.0835318	0.585385	0.67084	4.6e-07	-0.32119	0.0314491	-0.132113	0.386982	0.454736	0.0016997	0.0483315	0.75255	0.259879	0.0847037	-0.108096	0.47969	-0.482342	0.000792616
blue	indolelactate	Amino Acid	Tryptophan Metabolism	-0.248083	0.100349	-0.237446	0.116283	0.0932505	0.542345	-0.324022	0.0299014	0.665135	6.23e-07	-0.1641	0.281408	-0.422271	0.00385903	0.419731	0.00410118	0.345886	0.0199478	0.472498	0.00104805	0.302219	0.0436173	-0.178583	0.240504
blue	indoxyl glucuronide	Amino Acid	Tryptophan Metabolism	-0.123917	0.417365	-0.0872243	0.568853	-0.218093	0.150085	-0.432699	0.00299113	0.364655	0.0137857	-0.0575349	0.707358	-0.200433	0.186784	0.430802	0.00313491	0.10347	0.498796	0.0558014	0.7158	-0.00583939	0.969632	-0.257799	0.0873146
blue	isobutyrylcarnitine (C4)	Amino Acid	Leucine, Isoleucine and Valine Metabolism	-0.155306	0.308343	0.00875321	0.954492	0.236018	0.118561	-0.328376	0.0276446	0.45885	0.00152309	0.11073	0.468986	-0.374635	0.0112288	0.475656	0.000959081	0.322987	0.0304593	0.306664	0.0404683	-0.190975	0.208881	-0.091349	0.550645
blue	isocitric lactone	Energy	TCA Cycle	0.179124	0.239061	0.0760965	0.619311	0.0804705	0.599253	0.0741159	0.628485	0.4534	0.00176082	-0.223871	0.139314	-0.329598	0.0270372	0.21414	0.157797	0.127957	0.402222	0.45863	0.00153212	-0.104953	0.49263	-0.302635	0.0433144
blue	isoleucine	Amino Acid	Leucine, Isoleucine and Valine Metabolism	-0.293699	0.0502096	-0.310105	0.0381611	-0.00142479	0.992589	-0.00751714	0.960913	0.568871	4.56e-05	-0.155098	0.308999	-0.168644	0.268114	0.532739	0.000165022	0.0555854	0.716854	0.531668	0.000171062	0.186858	0.219046	-0.336441	0.023838
blue	isovalerylcarnitine (C5)	Amino Acid	Leucine, Isoleucine and Valine Metabolism	-0.577411	3.29e-05	-0.527782	0.000194704	-0.409669	0.00519602	-0.525362	0.00021088	0.863259	2.38e-14	-0.330675	0.0265113	-0.338234	0.0230543	0.591712	1.86e-05	-0.070999	0.643035	0.514731	0.000297361	0.144206	0.344611	-0.482248	0.000794778
blue	kynurenate	Amino Acid	Tryptophan Metabolism	-0.354305	0.0169448	-0.290493	0.0528892	0.00276097	0.985639	-0.408984	0.00527904	0.445373	0.00217093	-0.200269	0.187153	-0.322699	0.0306166	0.0495705	0.746414	0.32455	0.0296198	0.324415	0.0296912	0.0290089	0.849967	-0.0517268	0.735773
blue	kynurenine	Amino Acid	Tryptophan Metabolism	-0.100333	0.51197	0.0384036	0.80223	-0.118242	0.439173	-0.117479	0.442153	0.307186	0.0401111	-0.45331	0.00176505	-0.390014	0.00808595	-0.198331	0.191546	0.0964528	0.528505	0.177128	0.244421	-0.0854083	0.576957	-0.224933	0.137399
blue	leucine	Amino Acid	Leucine, Isoleucine and Valine Metabolism	-0.365854	0.0134544	-0.392786	0.0076089	-0.0612627	0.689323	-0.0516613	0.736096	0.644759	1.75e-06	-0.134926	0.376863	-0.0751113	0.623867	0.574102	3.73e-05	-0.047146	0.758435	0.585136	2.43e-05	0.253599	0.0927769	-0.33084	0.0264314
blue	lysine	Amino Acid	Lysine Metabolism	-0.523495	0.000224187	-0.43498	0.00282597	-0.259645	0.0849941	-0.217997	0.150268	0.737001	7.8e-09	-0.255145	0.0907359	-0.223699	0.139627	0.464361	0.00131213	-0.260077	0.0844585	0.675458	3.58e-07	0.473065	0.00103155	-0.388276	0.00839792
blue	malate	Energy	TCA Cycle	-0.0954434	0.532849	0.0345317	0.821828	0.190816	0.209266	-0.0933989	0.5417	0.682934	2.36e-07	-0.218887	0.148569	-0.470189	0.00111767	0.410303	0.00512022	0.0192087	0.900332	0.70246	7.52e-08	0.0333057	0.828057	-0.413342	0.00476997
blue	methionine	Amino Acid	Methionine, Cysteine, SAM and Taurine Metabolism	-0.523123	0.000226924	-0.515143	0.000293491	-0.395119	0.00722648	-0.321486	0.0312844	0.777395	3.37e-10	-0.298888	0.0461049	-0.177721	0.24282	0.655442	1.03e-06	-0.324767	0.0295045	0.589888	2.01e-05	0.312092	0.0368785	-0.594348	1.67e-05
blue	methionine sulfoxide	Amino Acid	Methionine, Cysteine, SAM and Taurine Metabolism	-0.433613	0.00292394	-0.376999	0.0106865	-0.437543	0.00265009	-0.202699	0.181747	0.75279	2.45e-09	-0.265162	0.0783457	-0.169353	0.266078	0.678753	2.98e-07	-0.375025	0.0111378	0.604377	1.1e-05	0.305397	0.0413464	-0.66307	6.94e-07
blue	methylmalonate (MMA)	Lipid	Fatty Acid Metabolism (also BCAA Metabolism)	-0.315842	0.0345542	-0.193427	0.202984	-0.270288	0.0725407	-0.502068	0.000441348	0.675759	3.52e-07	-0.401702	0.00623563	-0.36791	0.012902	0.51773	0.000270199	-0.0519961	0.734448	0.37887	0.0102735	-0.112737	0.460918	-0.423712	0.00372729
blue	N1-Methyl-2-pyridone-5-carboxamide	Cofactors and Vitamins	Nicotinate and Nicotinamide Metabolism	0.309455	0.0385884	0.199391	0.189132	0.0418351	0.78496	0.292372	0.0513047	-0.47909	0.000870042	0.099744	0.514464	0.106488	0.486288	-0.320865	0.0316311	0.15154	0.320364	-0.324451	0.0296722	-0.0196213	0.898203	0.344953	0.0203067
blue	N1-Methyl-4-pyridone-3-carboxamide	Cofactors and Vitamins	Nicotinate and Nicotinamide Metabolism	0.319749	0.032262	0.234826	0.120486	0.104586	0.494153	0.297352	0.0472905	-0.470655	0.00110332	0.149825	0.325936	0.113353	0.458457	-0.30509	0.0415616	0.175416	0.249083	-0.251745	0.0952712	0.0314133	0.837691	0.352306	0.0176207
blue	N2,N2-dimethylguanosine	Nucleotide	Purine Metabolism, Guanine containing	0.0758557	0.620423	0.109619	0.473488	0.0651872	0.670518	0.0984492	0.519965	-0.673955	3.88e-07	0.644878	1.74e-06	0.22576	0.135921	-0.50356	0.000421627	0.0800083	0.601359	-0.369622	0.0124571	0.254541	0.0915298	0.687885	1.78e-07
blue	N2,N5-diacetylornithine	Amino Acid	Urea cycle; Arginine and Proline Metabolism	-0.413532	0.00474882	-0.420821	0.00399565	-0.421885	0.00389502	-0.343326	0.0209453	0.514342	0.000301062	-0.384595	0.00909347	-0.0803447	0.599826	0.596445	1.53e-05	-0.105538	0.490209	0.014583	0.924253	-0.212936	0.160204	-0.463007	0.00136139
blue	N2,N6-diacetyllysine	Amino Acid	Lysine Metabolism	-0.12687	0.406267	-0.11161	0.465441	0.116148	0.447375	-0.190446	0.210166	0.685316	2.06e-07	-0.115241	0.450956	-0.291922	0.0516813	0.259043	0.0857459	0.188296	0.215456	0.513152	0.000312638	0.241308	0.11029	-0.100611	0.510796
blue	N2-acetyllysine	Amino Acid	Lysine Metabolism	-0.189214	0.213188	-0.260062	0.0844766	0.00866539	0.954948	-0.32183	0.0310938	0.66206	7.31e-07	-0.30514	0.0415263	-0.219238	0.147903	0.602494	1.19e-05	0.16473	0.279541	0.378336	0.0103899	-0.00411051	0.978621	-0.201264	0.184925
blue	N6-acetyllysine	Amino Acid	Lysine Metabolism	-0.486827	0.000695952	-0.321124	0.031486	-0.363069	0.0142344	-0.43026	0.00317705	0.762111	1.19e-09	-0.349	0.0187887	-0.344489	0.0204873	0.451618	0.00184543	-0.2319	0.125316	0.695206	1.16e-07	0.373764	0.0114344	-0.445937	0.00213955
blue	N6-carboxymethyllysine	Carbohydrate	Advanced Glycation End-product	0.355651	0.0165022	0.334486	0.0247179	0.314591	0.0353154	0.424201	0.00368349	-0.257472	0.0877308	0.39641	0.00702208	0.305059	0.0415833	-0.326771	0.0284593	0.11158	0.465562	0.0890785	0.560634	0.545143	0.000107848	0.385588	0.00890115
blue	N-acetylalanine	Amino Acid	Alanine and Aspartate Metabolism	-0.258061	0.0869821	-0.244662	0.105279	-0.112255	0.462848	-0.370534	0.0122255	0.368647	0.0127088	-0.213277	0.15952	-0.253337	0.0931268	0.114001	0.455872	0.17939	0.238352	0.296208	0.0481897	0.268617	0.0743937	0.201641	0.184087
blue	N-acetylarginine	Amino Acid	Urea cycle; Arginine and Proline Metabolism	-0.165379	0.277622	-0.213803	0.158468	-0.109844	0.472572	-0.274306	0.0682319	0.790579	1.05e-10	-0.404976	0.00578836	-0.261911	0.0822115	0.659462	8.37e-07	0.00556058	0.971081	0.402105	0.006179	-0.104105	0.496153	-0.512397	0.000320182
blue	N-acetylasparagine	Amino Acid	Alanine and Aspartate Metabolism	-0.420739	0.00400357	-0.366948	0.0131581	-0.217593	0.151044	-0.420042	0.00407086	0.888218	4.04e-16	-0.354769	0.016791	-0.33925	0.0226199	0.653337	1.14e-06	-0.041637	0.785955	0.575204	3.58e-05	0.0230742	0.880409	-0.494782	0.000550164
blue	N-acetylaspartate (NAA)	Amino Acid	Alanine and Aspartate Metabolism	0.0604991	0.693004	0.119626	0.433798	0.228402	0.131278	0.0935384	0.541094	0.280349	0.0621372	0.0155694	0.919146	-0.103141	0.500171	-0.0399249	0.794562	0.187111	0.218411	0.279843	0.0626296	-0.184729	0.224437	-0.141071	0.355311
blue	N-acetyl-aspartyl-glutamate (NAAG)	Amino Acid	Glutamate Metabolism	-0.480243	0.000841854	-0.182876	0.229202	-0.178027	0.241997	-0.305745	0.0411038	0.402289	0.0061533	0.0195801	0.898415	-0.228081	0.131836	0.138759	0.363329	0.282859	0.0597368	0.232722	0.123946	0.163393	0.283514	-0.0436204	0.776015
blue	N-acetylcitrulline	Amino Acid	Urea cycle; Arginine and Proline Metabolism	-0.11852	0.438089	-0.00124176	0.993541	0.119452	0.434473	0.0265454	0.862579	0.731408	1.15e-08	-0.209668	0.166868	-0.409632	0.00520044	0.441663	0.00238748	0.131791	0.388151	0.661818	7.41e-07	0.127176	0.405126	-0.56487	5.29e-05
blue	N-acetylglucosaminylasparagine	Carbohydrate	Aminosugar Metabolism	-0.412458	0.00486969	-0.351327	0.0179602	-0.26277	0.0811757	-0.265521	0.0779271	0.310651	0.037805	-0.0291903	0.849039	0.106107	0.487858	0.345698	0.0200197	-0.0113269	0.941132	0.271562	0.0711511	0.608665	9.16e-06	0.0427338	0.780454
blue	N-acetylglutamate	Amino Acid	Glutamate Metabolism	-0.303025	0.0430319	-0.288052	0.055006	-0.127534	0.403792	-0.424235	0.00368047	0.895763	9.73e-17	-0.357555	0.0158928	-0.364542	0.013817	0.74104	5.85e-09	0.107763	0.481052	0.52495	0.000213755	0.0248352	0.871356	-0.468861	0.00115958
blue	N-acetylglutamine	Amino Acid	Glutamate Metabolism	-0.288416	0.0546867	-0.243836	0.106497	-0.135343	0.375376	-0.435916	0.00276059	0.792453	8.82e-11	-0.419585	0.00411548	-0.35934	0.0153389	0.554755	7.67e-05	0.0376948	0.805809	0.519543	0.000254883	-0.10778	0.480984	-0.341982	0.0214856
blue	N-acetylhistidine	Amino Acid	Histidine Metabolism	-0.390071	0.00807583	-0.359508	0.0152874	-0.16066	0.291756	-0.384466	0.00911858	0.873651	4.84e-15	-0.491023	0.000615229	-0.333876	0.0249978	0.688133	1.76e-07	-0.0112601	0.941478	0.516715	0.000279123	-0.137185	0.368849	-0.470633	0.00110399
blue	N-acetylhomocitrulline	Amino Acid	Urea cycle; Arginine and Proline Metabolism	-0.328318	0.0276734	-0.253346	0.0931151	-0.126727	0.406797	-0.277972	0.0644799	0.816221	8.33e-12	-0.220029	0.146409	-0.338437	0.022967	0.648085	1.49e-06	0.0288694	0.85068	0.526953	0.00020011	0.0739443	0.629283	-0.471234	0.00108566
blue	N-acetylisoleucine	Amino Acid	Leucine, Isoleucine and Valine Metabolism	-0.237717	0.115855	-0.255669	0.0900521	0.0359484	0.814644	-0.215267	0.155571	0.762256	1.18e-09	-0.342223	0.0213878	-0.347545	0.019323	0.441828	0.00237744	-0.0143384	0.92552	0.612549	7.74e-06	-0.0246248	0.872437	-0.289032	0.0541484
blue	N-acetylkynurenine (2)	Amino Acid	Tryptophan Metabolism	-0.239067	0.113738	-0.0215917	0.888042	-0.190753	0.20942	-0.345623	0.0200486	0.475844	0.000954001	-0.302728	0.0432466	-0.368044	0.0128669	-0.0192251	0.900248	0.130127	0.394224	0.268328	0.0747183	-0.0823478	0.590732	-0.256051	0.0895572
blue	N-acetylleucine	Amino Acid	Leucine, Isoleucine and Valine Metabolism	-0.451249	0.00186336	-0.336125	0.0239784	-0.0568006	0.71093	-0.391229	0.00787379	0.849492	1.62e-13	-0.329476	0.0270971	-0.41098	0.00504028	0.621726	5.16e-06	0.032807	0.830594	0.682432	2.43e-07	0.0354293	0.817275	-0.338073	0.0231238
blue	N-acetylmethionine	Amino Acid	Methionine, Cysteine, SAM and Taurine Metabolism	-0.508159	0.000365702	-0.363321	0.0141622	-0.185565	0.222309	-0.495947	0.000531283	0.84113	4.74e-13	-0.309072	0.0388419	-0.302709	0.0432602	0.713123	3.87e-08	-0.0362205	0.813266	0.545066	0.000108139	0.0455046	0.766606	-0.402867	0.00607316
blue	N-acetylphenylalanine	Amino Acid	Phenylalanine Metabolism	-0.397468	0.00685834	-0.168831	0.267574	-0.0380477	0.804027	-0.258053	0.0869921	0.755822	1.95e-09	-0.282063	0.0604901	-0.372366	0.0117712	0.410827	0.00505821	0.0387661	0.800401	0.606766	9.94e-06	-0.0542749	0.723262	-0.4353	0.0028035
blue	N-acetylserine	Amino Acid	Glycine, Serine and Threonine Metabolism	-0.523815	0.000221852	-0.330192	0.0267458	-0.341321	0.0217556	-0.537979	0.000138162	0.644407	1.78e-06	-0.185242	0.223128	-0.285838	0.0569847	0.394929	0.00725685	-0.0291775	0.849105	0.434442	0.00286418	0.14789	0.332294	-0.17844	0.240888
blue	N-acetylthreonine	Amino Acid	Glycine, Serine and Threonine Metabolism	-0.52659	0.000202522	-0.358927	0.0154656	-0.294102	0.0498803	-0.525208	0.000211954	0.736352	8.17e-09	-0.300097	0.0451889	-0.37183	0.0119026	0.426703	0.00346639	-0.0516593	0.736106	0.586074	2.34e-05	0.379627	0.0101102	-0.246823	0.102145
blue	N-acetyltryptophan	Amino Acid	Tryptophan Metabolism	0.0627858	0.682002	0.248383	0.0999263	0.268421	0.0746142	-0.0188548	0.90216	0.433645	0.00292167	-0.0212761	0.889669	-0.319827	0.0322181	-0.114726	0.452995	0.123331	0.419587	0.463488	0.00134371	-0.000678873	0.996469	-0.052342	0.732747
blue	N-acetyltyrosine	Amino Acid	Tyrosine Metabolism	-0.386615	0.00870586	-0.206146	0.174273	-0.311644	0.037164	-0.257237	0.0880302	0.782067	2.25e-10	-0.305767	0.0410885	-0.279098	0.0633615	0.450641	0.00189329	-0.240611	0.111353	0.606102	1.02e-05	0.0773775	0.613407	-0.634972	2.8e-06
blue	N-acetylvaline	Amino Acid	Leucine, Isoleucine and Valine Metabolism	-0.498201	0.000496421	-0.422604	0.0038282	-0.0237087	0.877145	-0.357377	0.0159488	0.796054	6.29e-11	-0.266367	0.0769487	-0.39712	0.00691184	0.580261	2.94e-05	0.0381799	0.803359	0.693021	1.32e-07	0.172759	0.256439	-0.308373	0.0393083
blue	N-alpha-acetylornithine	Amino Acid	Urea cycle; Arginine and Proline Metabolism	-0.520827	0.000244511	-0.454934	0.0016908	-0.306062	0.0408836	-0.405841	0.00567495	0.679653	2.84e-07	-0.189649	0.212116	-0.288658	0.0544746	0.670073	4.79e-07	0.0655646	0.66872	0.335908	0.0240756	0.172261	0.257832	-0.295576	0.0486922
blue	N-delta-acetylornithine	Amino Acid	Urea cycle; Arginine and Proline Metabolism	-0.504565	0.000408782	-0.463604	0.00133945	-0.440494	0.00245952	-0.42315	0.00377816	0.583765	2.56e-05	-0.397957	0.00678377	-0.245707	0.103754	0.607999	9.43e-06	-0.0789036	0.606405	0.140427	0.357533	-0.169194	0.266531	-0.491708	0.000602893
blue	N-formylphenylalanine	Amino Acid	Tyrosine Metabolism	-0.198035	0.192222	-0.125311	0.412102	-0.146574	0.336663	0.0241108	0.875078	0.317033	0.0338413	0.012469	0.935208	0.162512	0.286155	0.234187	0.12153	-0.282911	0.0596877	0.335269	0.0243625	0.377592	0.0105542	-0.155214	0.308633
blue	O-sulfo-L-tyrosine	Xenobiotics	Chemical	-0.289329	0.0538908	-0.397624	0.0068344	-0.179772	0.237336	-0.123428	0.419221	0.207888	0.170583	0.0865972	0.571646	-0.0771683	0.614369	0.262666	0.0813007	0.00553242	0.971228	0.343461	0.0208918	0.711655	4.25e-08	0.0672393	0.660763
blue	pantothenate (Vitamin B5)	Cofactors and Vitamins	Pantothenate and CoA Metabolism	-0.164213	0.281072	-0.0894475	0.559005	-0.0278006	0.856148	-0.051229	0.738226	0.508535	0.000361441	-0.115842	0.448584	-0.169621	0.265309	0.36643	0.0132976	-0.0880178	0.565329	0.492363	0.000591296	0.237782	0.115752	-0.323972	0.0299279
blue	phenylalanine	Amino Acid	Phenylalanine Metabolism	-0.588883	2.09e-05	-0.531131	0.000174166	-0.255855	0.0898109	-0.38091	0.00983878	0.674666	3.73e-07	-0.11651	0.445951	-0.201469	0.184468	0.455945	0.00164599	0.0255559	0.867656	0.531344	0.000172925	0.386769	0.008677	-0.269686	0.0732037
blue	phenylalanylhydroxyproline*	Peptide	Dipeptide	-0.311011	0.0375713	-0.205198	0.176306	-0.170884	0.261715	-0.318278	0.0331096	0.378565	0.0103399	-0.0855931	0.57613	-0.238485	0.114647	0.0497735	0.745411	0.156413	0.304864	0.174326	0.252083	0.0789409	0.606235	-0.0758198	0.620589
blue	phenylpyruvate	Amino Acid	Phenylalanine Metabolism	-0.235399	0.119557	-0.239298	0.11338	-0.0375398	0.806592	-0.256441	0.089053	0.742917	5.11e-09	-0.409454	0.00522202	-0.551927	8.49e-05	0.571225	4.17e-05	-0.0693381	0.650844	0.57201	4.04e-05	-0.208826	0.168617	-0.521718	0.000237544
blue	picolinate	Amino Acid	Tryptophan Metabolism	-0.288639	0.0544914	-0.261951	0.0821634	-0.212227	0.161633	-0.266845	0.0764003	0.724951	1.79e-08	-0.539773	0.000129919	-0.492098	0.000595963	0.299946	0.0453027	-0.0560771	0.714455	0.535068	0.000152545	-0.130828	0.391658	-0.659161	8.5e-07
blue	picolinoylglycine	Lipid	Fatty Acid Metabolism (Acyl Glycine)	-0.182426	0.230369	-0.332108	0.0258244	-0.0200371	0.896057	-0.228989	0.130263	0.524728	0.000215319	-0.355779	0.0164605	-0.335717	0.0241607	0.60408	1.11e-05	0.110019	0.471862	0.407248	0.00549465	-0.0798003	0.602307	-0.410348	0.00511487
blue	pipecolate	Amino Acid	Lysine Metabolism	-0.27572	0.0667645	-0.350384	0.018292	-0.294689	0.049404	-0.13349	0.382011	0.560052	6.32e-05	-0.348112	0.0191133	-0.20012	0.187489	0.28868	0.0544554	0.167661	0.270953	0.297698	0.0470217	0.19321	0.2035	-0.325868	0.0289262
blue	proline	Amino Acid	Urea cycle; Arginine and Proline Metabolism	-0.483352	0.000769861	-0.343507	0.0208737	-0.300891	0.0445952	-0.195981	0.196967	0.767954	7.44e-10	-0.325634	0.0290483	-0.339981	0.0223117	0.507259	0.000376087	-0.332536	0.0256222	0.72733	1.52e-08	0.340245	0.022201	-0.631199	3.34e-06
blue	prolylglycine	Peptide	Dipeptide	-0.372621	0.0117093	-0.399702	0.00652338	-0.131513	0.38916	-0.265264	0.0782265	0.654591	1.07e-06	-0.160191	0.293185	-0.0114703	0.940388	0.524793	0.000214856	-0.010545	0.945189	0.416811	0.00439595	0.219691	0.147047	-0.226524	0.134567
blue	propionylcarnitine (C3)	Lipid	Fatty Acid Metabolism (also BCAA Metabolism)	-0.449459	0.00195269	-0.300031	0.0452388	-0.296562	0.0479096	-0.467019	0.00121998	0.822968	4.01e-12	-0.384104	0.00918974	-0.412256	0.00489261	0.689504	1.62e-07	-0.127232	0.404918	0.491158	0.000612776	-0.164644	0.279793	-0.652098	1.22e-06
blue	propionylglycine (C3)	Lipid	Fatty Acid Metabolism (also BCAA Metabolism)	-0.171825	0.259059	-0.295817	0.0484999	-0.0364713	0.811996	-0.0533531	0.72778	0.570561	4.27e-05	-0.17133	0.260455	-0.225232	0.136863	0.397268	0.00688902	0.398514	0.00669966	0.188346	0.215332	-0.119331	0.434938	-0.265566	0.0778752
blue	pterin	Cofactors and Vitamins	Pterin Metabolism	-0.117287	0.442904	-0.151265	0.321254	-0.022169	0.885069	-0.0905955	0.55395	0.659475	8.36e-07	-0.408336	0.00535867	-0.351163	0.0180174	0.62878	3.74e-06	-0.0467065	0.76062	0.437458	0.00265576	0.0293725	0.848108	-0.601884	1.22e-05
blue	pyridoxal	Cofactors and Vitamins	Vitamin B6 Metabolism	-0.141831	0.352698	-0.0635989	0.678106	0.0489437	0.749517	-0.16848	0.268584	0.723802	1.93e-08	-0.30526	0.0414421	-0.413271	0.00477788	0.457839	0.0015649	0.0484103	0.75216	0.529482	0.000184016	-0.172799	0.256326	-0.432075	0.00303778
blue	pyroglutamine*	Amino Acid	Glutamate Metabolism	0.0128362	0.933305	0.0759395	0.620036	-0.168233	0.2693	0.123595	0.418587	-0.346929	0.0195532	0.200344	0.186983	0.0017529	0.990882	-0.397545	0.00684645	0.101445	0.50728	-0.30873	0.03907	0.0947133	0.536001	0.160112	0.293425
blue	quinolinate	Cofactors and Vitamins	Nicotinate and Nicotinamide Metabolism	-0.118165	0.439472	-0.182656	0.229771	-0.143151	0.34819	-0.190757	0.20941	0.717675	2.89e-08	-0.56134	6.03e-05	-0.3875	0.00854062	0.353945	0.0170648	-0.0344377	0.822306	0.35242	0.0175815	-0.259467	0.0852155	-0.60785	9.49e-06
blue	S-adenosylhomocysteine (SAH)	Amino Acid	Methionine, Cysteine, SAM and Taurine Metabolism	-0.443696	0.00226658	-0.303746	0.0425133	0.00859603	0.955308	-0.314361	0.0354571	0.555541	7.45e-05	-0.0575202	0.70743	-0.314913	0.0351181	0.510825	0.000336431	0.142758	0.349529	0.517771	0.000269836	0.361021	0.0148322	-0.237388	0.116375
blue	sarcosine	Amino Acid	Glycine, Serine and Threonine Metabolism	-0.184684	0.224551	-0.204731	0.177315	0.0963964	0.528747	0.235714	0.119049	0.262085	0.0820007	0.0235067	0.878184	0.00957074	0.950247	0.186988	0.218719	0.153526	0.313988	0.248659	0.0995369	0.294633	0.0494499	-0.150358	0.324198
blue	serine	Amino Acid	Glycine, Serine and Threonine Metabolism	-0.227506	0.132839	-0.197973	0.192364	-0.202015	0.183258	0.211011	0.164105	0.415285	0.00455717	-0.047402	0.757163	0.0984746	0.519857	0.201794	0.183748	-0.434465	0.00286256	0.410044	0.0051511	0.333478	0.025182	-0.425749	0.00354781
blue	suberylglycine	Lipid	Fatty Acid Metabolism (Acyl Glycine)	-0.0569798	0.710058	0.010442	0.945724	0.0514388	0.737192	0.0631421	0.680294	0.64593	1.65e-06	-0.464436	0.00130943	-0.18047	0.23549	0.507112	0.000377812	-0.0703244	0.646202	0.378467	0.0103612	-0.0819768	0.592411	-0.525756	0.000208163
blue	succinate	Energy	TCA Cycle	0.0617699	0.686882	0.210691	0.16476	0.575104	3.59e-05	0.000418433	0.997823	0.412395	0.00487685	-0.0747487	0.625548	-0.295711	0.0485839	0.0841181	0.582746	0.370171	0.0123174	0.538535	0.000135558	-0.00731668	0.961954	-0.0564551	0.712613
blue	sucrose	Carbohydrate	Disaccharides and Oligosaccharides	-0.333753	0.0250546	-0.2967	0.0478013	-0.323527	0.0301673	-0.270186	0.0726518	0.579565	3.02e-05	-0.359122	0.0154056	-0.396478	0.00701133	0.565125	5.24e-05	-0.2888	0.0543508	0.588571	2.11e-05	0.165397	0.27757	-0.496033	0.00052992
blue	tartarate	Xenobiotics	Food Component/Plant	-0.509966	0.000345623	-0.309538	0.0385335	-0.375375	0.0110567	-0.291024	0.052438	0.592837	1.78e-05	-0.344157	0.0206172	-0.308012	0.0395509	0.58233	2.71e-05	-0.426981	0.00344294	0.668178	5.3e-07	0.264946	0.0785979	-0.571733	4.09e-05
blue	thiamin (Vitamin B1)	Cofactors and Vitamins	Thiamine Metabolism	0.0707888	0.644022	0.0913444	0.550665	0.41692	0.00438459	0.224315	0.138512	0.537688	0.000139538	-0.339463	0.0225296	-0.349558	0.0185872	0.379224	0.0101969	0.129393	0.396917	0.678718	2.99e-07	-0.109201	0.475185	-0.535307	0.000151316
blue	thiamin monophosphate	Cofactors and Vitamins	Thiamine Metabolism	0.0801365	0.600774	-0.00298711	0.984463	0.284636	0.0580824	0.131734	0.388357	0.467101	0.00121725	-0.283459	0.0591739	-0.242538	0.108432	0.450914	0.0018798	0.0965271	0.528186	0.551889	8.5e-05	0.0509872	0.739418	-0.474859	0.000980867
blue	threonate	Cofactors and Vitamins	Ascorbate and Aldarate Metabolism	0.0766449	0.61678	0.0565212	0.712291	0.334077	0.0249056	-0.0895731	0.558451	0.447955	0.00203064	-0.132363	0.386076	-0.444721	0.00220767	0.110263	0.470875	0.511864	0.00032561	0.374512	0.0112578	-0.159498	0.295304	-0.141138	0.355078
blue	threonine	Amino Acid	Glycine, Serine and Threonine Metabolism	-0.228222	0.131592	-0.215135	0.155829	-0.106345	0.486876	0.0966963	0.52746	0.769658	6.47e-10	-0.352598	0.0175207	-0.137558	0.367538	0.436006	0.00275437	-0.180356	0.235791	0.621921	5.11e-06	0.140271	0.358073	-0.624023	4.65e-06
blue	tiglyl carnitine (C5)	Amino Acid	Leucine, Isoleucine and Valine Metabolism	-0.411885	0.00493522	-0.296383	0.048051	-0.279131	0.0633288	-0.427016	0.00343998	0.745655	4.18e-09	-0.333253	0.0252866	-0.253985	0.092264	0.580569	2.91e-05	-0.13522	0.375815	0.357446	0.0159271	-0.0470064	0.759129	-0.565373	5.19e-05
blue	trans-urocanate	Amino Acid	Histidine Metabolism	-0.2369	0.117149	-0.223012	0.140878	-0.132208	0.386638	-0.0513624	0.737568	0.318836	0.0327864	-0.109191	0.475227	-0.335802	0.024123	0.230479	0.127712	-0.196552	0.195639	0.349033	0.0187768	0.156346	0.305076	-0.26503	0.0784997
blue	tryptophan	Amino Acid	Tryptophan Metabolism	-0.144116	0.344917	-0.117284	0.442915	-0.0575624	0.707225	-0.0660289	0.666511	0.439595	0.00251625	-0.349457	0.0186235	-0.346094	0.0198688	-0.109431	0.474248	-0.00220983	0.988505	0.346643	0.0196608	0.00225118	0.98829	-0.197289	0.193935
blue	tyrosine	Amino Acid	Tyrosine Metabolism	-0.423612	0.00373625	-0.386253	0.00877431	-0.376311	0.010842	-0.298923	0.0460785	0.800333	4.18e-11	-0.341556	0.0216593	-0.227926	0.132107	0.592566	1.8e-05	-0.256092	0.0895042	0.61202	7.92e-06	0.212681	0.160716	-0.673536	3.97e-07
blue	urea	Amino Acid	Urea cycle; Arginine and Proline Metabolism	0.00421676	0.978068	-0.0999782	0.513471	-0.128155	0.401489	0.179727	0.237457	0.48887	0.000655532	-0.230298	0.12802	0.100786	0.510059	0.405484	0.00572158	-0.0165591	0.914025	0.150749	0.322927	0.00300112	0.98439	-0.424808	0.00362976
blue	ursodeoxycholate	Lipid	Secondary Bile Acid Metabolism	-0.28401	0.0586613	-0.206748	0.17299	-0.289432	0.0538014	-0.285178	0.057586	0.337466	0.0233874	-0.0717518	0.639509	-0.120977	0.428586	0.39419	0.00737672	0.0125953	0.934554	0.0627631	0.682111	-0.0401246	0.793557	-0.413622	0.00473873
blue	valerylcarnitine (C5)	Lipid	Fatty Acid Metabolism (Acyl Carnitine, Short Chain)	0.0407919	0.7902	0.179096	0.239134	0.262651	0.0813192	0.120315	0.431133	0.609734	8.75e-06	-0.305621	0.0411899	-0.353115	0.0173446	0.451157	0.00186789	-0.0503651	0.742488	0.541267	0.000123399	-0.260885	0.0834623	-0.637864	2.44e-06
blue	valine	Amino Acid	Leucine, Isoleucine and Valine Metabolism	-0.489228	0.000648683	-0.44049	0.00245977	-0.19076	0.209403	-0.266408	0.0769018	0.782939	2.08e-10	-0.251229	0.0959747	-0.199401	0.18911	0.651746	1.24e-06	-0.130497	0.392867	0.590154	1.98e-05	0.157325	0.302017	-0.407284	0.00549007
blue	xanthine	Nucleotide	Purine Metabolism, (Hypo)Xanthine/Inosine containing	0.370193	0.0123118	0.349135	0.0187397	0.466936	0.00122277	0.398622	0.00668346	-0.373151	0.0115811	0.241983	0.109268	0.175705	0.248294	-0.409045	0.00527165	0.105029	0.492313	0.104496	0.494527	0.122446	0.422959	0.324347	0.0297275
brown	(12 or 13)-methylmyristate (a15:0 or i15:0)	Lipid	Fatty Acid, Branched	-0.110461	0.470074	-0.173216	0.255163	-0.163697	0.282607	-0.286507	0.0563814	0.032238	0.83349	0.0793358	0.604429	0.375186	0.0111003	0.366934	0.0131617	0.00345152	0.982048	-0.34574	0.0200037	-0.155544	0.307594	-0.076492	0.617485
brown	(14 or 15)-methylpalmitate (a17:0 or i17:0)	Lipid	Fatty Acid, Branched	0.0977112	0.523114	0.0132632	0.931091	0.0487562	0.750445	0.0573892	0.708067	-0.229476	0.129425	0.285682	0.0571266	0.712922	3.92e-08	0.124563	0.414922	0.0679178	0.65755	-0.443132	0.00229954	-0.0755669	0.621758	0.132916	0.384078
brown	(16 or 17)-methylstearate (a19:0 or i19:0)	Lipid	Fatty Acid, Branched	0.173226	0.255137	0.0366473	0.811106	-0.0312252	0.83865	0.274791	0.0677259	-0.380636	0.00989618	0.335325	0.0243371	0.830135	1.78e-12	-0.0889164	0.56135	-0.0317544	0.835953	-0.525367	0.000210848	-0.0138734	0.927929	0.176134	0.247123
brown	1-(1-enyl-oleoyl)-GPE (P-18:1)*	Lipid	Lysoplasmalogen	-0.0727476	0.634856	-0.185489	0.222502	-0.130054	0.394491	0.180955	0.234212	0.156072	0.305933	-0.182533	0.230091	0.332275	0.0257458	0.16615	0.275357	-0.50261	0.000434089	0.192428	0.205372	0.185744	0.221854	-0.321213	0.0314365
brown	1-(1-enyl-palmitoyl)-GPE (P-16:0)*	Lipid	Lysoplasmalogen	0.0586295	0.702046	-0.113136	0.459323	-0.122849	0.421423	0.278652	0.0638027	-0.00413064	0.978516	-0.195598	0.197862	0.486951	0.000693443	0.0193514	0.899596	-0.579836	2.99e-05	0.0581962	0.704147	0.120929	0.42877	-0.236088	0.118448
brown	1-(1-enyl-stearoyl)-GPE (P-18:0)*	Lipid	Lysoplasmalogen	-0.0696389	0.649427	-0.184214	0.225754	-0.107125	0.483668	0.313519	0.0359791	-0.0202655	0.894879	0.019044	0.901183	0.605795	1.04e-05	-0.0399844	0.794262	-0.393514	0.00748762	-0.043387	0.777183	0.245302	0.104343	-0.0965878	0.527925
brown	10-heptadecenoate (17:1n7)	Lipid	Long Chain Monounsaturated Fatty Acid	0.281694	0.0608418	0.188105	0.21593	0.173083	0.255534	0.401342	0.00628652	-0.498058	0.000498567	0.46722	0.00121325	0.934045	7.65e-21	-0.200207	0.187292	-0.00709865	0.963087	-0.580968	2.86e-05	0.0246042	0.872542	0.335178	0.0244036
brown	10-nonadecenoate (19:1n9)	Lipid	Long Chain Monounsaturated Fatty Acid	0.0976697	0.523292	0.0919752	0.547905	0.030555	0.842069	0.249104	0.0989129	-0.456686	0.00161384	0.473573	0.00101698	0.934917	5.8e-21	-0.175414	0.249088	-0.0561211	0.714241	-0.553171	8.12e-05	0.0913022	0.55085	0.348575	0.0189434
brown	12,13-DiHOME	Lipid	Fatty Acid, Dihydroxy	-0.322085	0.0309528	-0.193248	0.203411	-0.176956	0.244886	-0.445768	0.00214892	-0.203525	0.179935	0.533027	0.000163429	0.450992	0.00187597	0.0245678	0.87273	0.107399	0.482546	-0.425976	0.00352826	0.167306	0.271985	0.453174	0.00177139
brown	12-HEPE	Lipid	Eicosanoid	0.24354	0.106935	0.116797	0.444824	0.0332821	0.828177	0.348265	0.019057	-0.498894	0.000486112	0.376453	0.0108098	0.909667	5.17e-18	-0.2444	0.105664	-0.150574	0.323495	-0.561251	6.05e-05	0.112514	0.461809	0.388979	0.00827051
brown	12-HETE	Lipid	Eicosanoid	0.170474	0.262878	0.107331	0.482823	-0.0315623	0.836932	0.48926	0.000648076	-0.414882	0.00460061	0.217985	0.150291	0.756412	1.86e-09	-0.22592	0.135637	-0.327528	0.0280726	-0.349284	0.018686	0.216116	0.153908	0.114079	0.455562
brown	12-HHTrE	Lipid	Eicosanoid	0.154629	0.310483	0.0481267	0.753566	-0.063076	0.68061	0.544464	0.000110436	-0.143066	0.348477	0.0519741	0.734556	0.547722	9.85e-05	0.0568353	0.710761	-0.46747	0.00120493	-0.129174	0.397725	0.16621	0.275183	-0.271401	0.0713261
brown	13-HODE + 9-HODE	Lipid	Fatty Acid, Monohydroxy	0.176609	0.245828	0.0895638	0.558492	0.14715	0.334746	0.346384	0.0197588	-0.290038	0.0532792	0.327162	0.0282589	0.816424	8.15e-12	-0.0493259	0.747625	-0.144511	0.343581	-0.303355	0.0427941	0.065929	0.666986	0.13971	0.360019
brown	14-HDoHE/17-HDoHE	Lipid	Docosanoid	0.158992	0.296858	0.10689	0.484635	-0.0112193	0.94169	0.340821	0.0219619	-0.517341	0.000273589	0.454079	0.00172952	0.867686	1.23e-14	-0.344464	0.020497	-0.162175	0.287169	-0.548135	9.71e-05	0.152865	0.316102	0.440206	0.00247756
brown	16-hydroxypalmitate	Lipid	Fatty Acid, Monohydroxy	-0.212603	0.160874	-0.117719	0.441213	0.00983699	0.948864	-0.381129	0.00979308	-0.144455	0.34377	0.514126	0.00030313	0.422463	0.00384118	0.0955511	0.532385	0.228076	0.131845	-0.326537	0.0285795	0.201537	0.184319	0.500562	0.000462106
brown	1-arachidonylglycerol (20:4)	Lipid	Monoacylglycerol	0.246437	0.102699	0.120034	0.432218	-0.0899767	0.556672	0.254019	0.0922188	-0.369996	0.0123616	0.302197	0.0436333	0.786311	1.54e-10	-0.0611925	0.689661	-0.160808	0.291306	-0.688474	1.72e-07	-0.197455	0.193553	0.135776	0.373837
brown	1-dihomo-linolenylglycerol (20:3)	Lipid	Monoacylglycerol	0.27082	0.0719576	0.137265	0.368571	0.0216582	0.887699	0.304646	0.0418743	-0.234219	0.121477	0.295422	0.0488148	0.802921	3.24e-11	-0.0215575	0.888218	-0.162337	0.28668	-0.49864	0.000489874	-0.158895	0.297159	0.112957	0.460038
brown	1-docosahexaenoylglycerol (22:6)	Lipid	Monoacylglycerol	0.267479	0.0756775	0.184135	0.225956	-0.020856	0.891834	0.309209	0.0387512	-0.459005	0.0015168	0.336709	0.0237196	0.841578	4.48e-13	-0.183906	0.226543	-0.247122	0.101716	-0.655037	1.05e-06	-0.19351	0.202786	0.180053	0.236591
brown	1-heptadecenoylglycerol (17:1)*	Lipid	Monoacylglycerol	0.327124	0.0282784	0.152418	0.317537	0.0867474	0.570977	0.453377	0.00176192	-0.209097	0.168053	0.195438	0.198235	0.75915	1.5e-09	0.0403042	0.792653	-0.213143	0.159788	-0.3551	0.016682	-0.212856	0.160364	-0.102996	0.500777
brown	1-linolenoylglycerol (18:3)	Lipid	Monoacylglycerol	0.201345	0.184746	0.150131	0.324937	-0.00864076	0.955076	0.246998	0.101894	-0.197294	0.193924	0.24212	0.109061	0.758287	1.61e-09	0.0374862	0.806863	-0.217139	0.151921	-0.407569	0.00545425	-0.169724	0.265015	0.0126336	0.934355
brown	1-linolenoyl-GPC (18:3)*	Lipid	Lysophospholipid	-0.243784	0.106573	-0.167194	0.272309	-0.140229	0.35822	0.0424638	0.781807	-0.0190362	0.901223	0.185874	0.221526	0.43347	0.00293438	0.219671	0.147084	-0.168234	0.269295	-0.208907	0.168448	0.0332353	0.828415	0.142987	0.348747
brown	1-linoleoylglycerol (18:2)	Lipid	Monoacylglycerol	0.198193	0.19186	0.132398	0.385949	-0.0305316	0.842188	0.289747	0.0535295	-0.289252	0.0539573	0.240761	0.111124	0.793596	7.93e-11	-0.069768	0.648819	-0.267273	0.075912	-0.435843	0.00276565	-0.149039	0.32851	0.0528588	0.730207
brown	1-linoleoyl-GPC (18:2)	Lipid	Lysophospholipid	0.11372	0.456992	0.145166	0.341374	0.0496646	0.745949	0.506378	0.000386505	0.0672688	0.660623	0.0922288	0.546798	0.488962	0.000653766	0.175289	0.249433	-0.317196	0.0337451	-0.105481	0.490442	-0.0911789	0.55139	-0.202332	0.182556
brown	1-linoleoyl-GPI* (18:2)*	Lipid	Lysophospholipid	-0.135717	0.374046	-0.112174	0.463174	-0.193448	0.202934	0.0301434	0.84417	0.0680987	0.656695	0.180734	0.234796	0.450786	0.00188611	0.303179	0.0429209	-0.297224	0.0473902	-0.210931	0.164269	0.0263886	0.863384	0.0165359	0.914145
brown	1-myristoylglycerol (14:0)	Lipid	Monoacylglycerol	0.0294691	0.847614	0.069761	0.648852	-0.172407	0.257425	0.175797	0.248041	0.236402	0.117944	-0.0496529	0.746007	0.428867	0.00328771	0.274749	0.0677693	-0.405295	0.00574635	0.0671072	0.66139	0.0868301	0.570608	-0.426751	0.00346232
brown	1-oleoylglycerol (18:1)	Lipid	Monoacylglycerol	0.241989	0.109258	0.155972	0.306248	0.0959248	0.530775	0.440438	0.00246304	-0.186002	0.221202	0.236062	0.118489	0.759489	1.46e-09	-0.0751069	0.623888	-0.199623	0.188608	-0.333207	0.0253081	-0.188127	0.215876	-0.0520099	0.73438
brown	1-oleoyl-GPE (18:1)	Lipid	Lysophospholipid	-0.415446	0.00453996	-0.264576	0.0790309	-0.361503	0.0146895	-0.0327137	0.831068	0.301517	0.0441322	-0.132171	0.386774	0.258288	0.0866945	0.338557	0.0229157	-0.468407	0.0011742	0.205141	0.176429	0.168433	0.268721	-0.359976	0.0151456
brown	1-palmitoleoylglycerol (16:1)*	Lipid	Monoacylglycerol	0.416044	0.0044763	0.256031	0.0895833	0.15633	0.305124	0.497266	0.000510626	-0.251956	0.0949849	0.101829	0.505668	0.728401	1.42e-08	-0.0418694	0.784788	-0.208435	0.169434	-0.390267	0.0080413	-0.304037	0.0423057	-0.0850248	0.578675
brown	2-aminophenol sulfate	Xenobiotics	Chemical	-0.291749	0.0518257	-0.349762	0.018514	-0.406573	0.0055806	-0.510334	0.000341662	0.61832	6e-06	-0.43052	0.00315672	-0.579589	3.02e-05	0.475735	0.000956939	-0.0917689	0.548807	0.346595	0.019679	-0.125767	0.41039	-0.437671	0.00264153
brown	3-indoxyl sulfate	Amino Acid	Tryptophan Metabolism	0.135256	0.375687	0.0654799	0.669124	0.0182642	0.90521	-0.0756011	0.6216	0.439272	0.00253692	-0.288049	0.0550094	-0.467102	0.00121722	0.281749	0.0607886	0.237022	0.116955	0.303822	0.042459	-0.116672	0.445316	-0.423654	0.00373252
brown	3-phosphoglycerate	Carbohydrate	Glycolysis, Gluconeogenesis, and Pyruvate Metabolism	0.0290141	0.84994	0.00683717	0.964446	-0.109176	0.475286	0.167119	0.272529	-0.172052	0.258418	0.134496	0.378401	0.470043	0.00112222	0.106358	0.486823	-0.377461	0.0105832	0.0389518	0.799465	0.477212	0.000917786	0.0307681	0.840982
brown	6-hydroxyindole sulfate	Xenobiotics	Chemical	0.0241026	0.87512	0.0375084	0.806751	-0.147065	0.335028	-0.198338	0.191529	0.403303	0.00601329	-0.226563	0.134497	-0.454007	0.00173282	0.258208	0.0867963	0.0998006	0.514224	0.253074	0.0934785	-0.0793763	0.604244	-0.455933	0.00164654
brown	7-methylguanine	Nucleotide	Purine Metabolism, Guanine containing	-0.229149	0.129988	-0.24421	0.105944	0.0906264	0.553815	-0.353983	0.0170523	0.322515	0.0307171	-0.0946349	0.536341	-0.473658	0.00101455	0.115707	0.449114	0.570502	4.28e-05	0.273895	0.068663	0.12618	0.408842	0.239325	0.113336
brown	9,10-DiHOME	Lipid	Fatty Acid, Dihydroxy	-0.25046	0.0970308	-0.117692	0.441321	-0.0322413	0.833473	-0.416279	0.00445157	-0.151349	0.320983	0.508616	0.000360527	0.305633	0.0411818	-0.0161944	0.915911	0.171699	0.259413	-0.29327	0.0505611	0.184588	0.224797	0.45934	0.00150318
brown	9-hydroxystearate	Lipid	Fatty Acid, Monohydroxy	0.414109	0.00468497	0.262478	0.0815274	0.293477	0.0503912	0.330864	0.02642	-0.248269	0.100087	0.275614	0.0668738	0.662186	7.27e-07	-0.0259801	0.865479	-0.0961996	0.529593	-0.168589	0.268272	0.0355803	0.816509	0.126451	0.407828
brown	adrenate (22:4n6)	Lipid	Long Chain Polyunsaturated Fatty Acid (n3 and n6)	0.294768	0.0493403	0.228262	0.131521	0.154735	0.310147	0.513747	0.000306798	-0.520294	0.000248773	0.50278	0.000431843	0.903623	1.95e-17	-0.294738	0.0493649	-0.141326	0.354432	-0.540055	0.000128664	0.114913	0.452255	0.333073	0.0253706
brown	anthranilate	Amino Acid	Tryptophan Metabolism	-0.176221	0.246883	-0.160729	0.291546	-0.073749	0.630191	-0.345837	0.0199667	0.301456	0.0441774	-0.14341	0.347308	-0.419046	0.00416869	0.128328	0.400848	0.239493	0.113077	0.375017	0.0111397	0.367793	0.012933	-0.0677425	0.65838
brown	arachidate (20:0)	Lipid	Long Chain Saturated Fatty Acid	0.0365471	0.811613	-0.119946	0.432559	-0.0474076	0.757136	0.126145	0.408973	-0.184343	0.225423	0.362977	0.0142609	0.773533	4.68e-10	0.136364	0.37175	-0.155868	0.306574	-0.362362	0.0144384	0.0920023	0.547787	0.173721	0.253759
brown	arachidonate (20:4n6)	Lipid	Long Chain Polyunsaturated Fatty Acid (n3 and n6)	0.348306	0.0190419	0.209455	0.16731	0.188868	0.214041	0.540065	0.000128621	-0.420083	0.00406681	0.334544	0.0246916	0.885514	6.57e-16	-0.210606	0.164935	-0.284842	0.0578936	-0.372204	0.0118109	0.127757	0.402965	0.214304	0.157472
brown	arginine	Amino Acid	Urea cycle; Arginine and Proline Metabolism	-0.0681433	0.656483	-0.0994209	0.515834	-0.0922724	0.546607	-0.0434456	0.77689	0.0358878	0.814951	-0.033131	0.828945	0.396611	0.00699059	-0.0289212	0.850415	0.00809601	0.957905	-0.131111	0.390624	-0.0489322	0.749574	0.0695142	0.650014
brown	aspartate	Amino Acid	Alanine and Aspartate Metabolism	-0.0348777	0.820073	0.0358363	0.815212	-0.0149741	0.922228	0.201136	0.185211	-0.0274424	0.857983	0.306142	0.040828	0.597313	1.48e-05	0.189099	0.213471	-0.186255	0.220563	0.0121126	0.937056	0.497305	0.00051003	0.0711552	0.642303
brown	biopterin	Cofactors and Vitamins	Tetrahydrobiopterin Metabolism	-0.176668	0.245669	-0.10172	0.506123	-0.206405	0.173721	-0.160919	0.290967	0.156996	0.303043	0.0241755	0.874746	0.380756	0.00987104	0.295552	0.0487113	-0.0540198	0.724511	0.042348	0.782388	0.428733	0.0032985	0.0549936	0.719746
brown	branched-chain, straight-chain, or cyclopropyl 10:1 fatty acid (1)*	Partially Characterized Molecules	Partially Characterized Molecules	-0.105112	0.491971	-0.0204352	0.894004	0.0179317	0.906928	-0.0851676	0.578035	0.0140875	0.926819	0.367147	0.0131048	0.408552	0.005332	0.101999	0.504951	-0.0937582	0.540139	-0.121696	0.425827	0.086307	0.572941	0.163242	0.283965
brown	caprate (10:0)	Lipid	Medium Chain Fatty Acid	0.0873365	0.568355	0.0762489	0.618607	0.230548	0.127595	0.2134	0.159273	-0.299451	0.0456764	0.609779	8.73e-06	0.757294	1.74e-09	-0.0745129	0.626641	0.159579	0.295057	-0.418849	0.00418836	0.164537	0.280112	0.442518	0.00233594
brown	caprylate (8:0)	Lipid	Medium Chain Fatty Acid	-0.00718153	0.962657	0.0319139	0.835141	0.167564	0.271235	-0.0848653	0.579391	-0.300009	0.045255	0.447699	0.00204422	0.349235	0.0187034	-0.182277	0.230756	0.220961	0.144665	-0.419128	0.00416056	-0.0371177	0.808726	0.587062	2.25e-05
brown	cysteine s-sulfate	Amino Acid	Methionine, Cysteine, SAM and Taurine Metabolism	-0.164119	0.281352	0.026743	0.861566	-0.00311209	0.983813	-0.25322	0.093283	0.464926	0.00129203	-0.0892545	0.559856	-0.651725	1.24e-06	0.0901851	0.555755	0.103094	0.500368	0.487799	0.000676468	-0.0747973	0.625322	-0.257794	0.0873213
brown	cysteinylglycine disulfide*	Amino Acid	Glutathione Metabolism	-0.21544	0.15523	-0.26019	0.0843181	-0.186567	0.219777	-0.0704933	0.645409	0.204809	0.177146	-0.0707487	0.64421	0.457371	0.0015846	0.332054	0.0258502	0.021834	0.886794	-0.251478	0.095635	-0.081063	0.596557	-0.07594	0.620033
brown	dihomolinoleate (20:2n6)	Lipid	Long Chain Polyunsaturated Fatty Acid (n3 and n6)	0.167591	0.271156	0.0936336	0.54068	0.097158	0.52548	0.331901	0.0259228	-0.42185	0.00389826	0.481111	0.00082118	0.967059	3.51e-27	-0.152166	0.318345	-0.12654	0.407496	-0.503271	0.000425382	0.100779	0.510085	0.375389	0.0110533
brown	dihomolinolenate (20:3n3 or 3n6)	Lipid	Long Chain Polyunsaturated Fatty Acid (n3 and n6)	0.330367	0.0266608	0.217274	0.151659	0.197035	0.194522	0.511923	0.000325008	-0.404732	0.00582076	0.290349	0.0530129	0.90176	2.89e-17	-0.203747	0.17945	-0.211542	0.163023	-0.439833	0.00250112	0.00745212	0.961251	0.262491	0.0815113
brown	docosadienoate (22:2n6)	Lipid	Long Chain Polyunsaturated Fatty Acid (n3 and n6)	-0.0120716	0.937269	-0.109005	0.475984	-0.0279492	0.855388	0.0898447	0.557254	-0.317908	0.0333262	0.451824	0.00183545	0.880869	1.47e-15	-0.014198	0.926247	-0.162298	0.286797	-0.455363	0.00167165	0.169976	0.264296	0.384681	0.00907666
brown	docosahexaenoate (DHA; 22:6n3)	Lipid	Long Chain Polyunsaturated Fatty Acid (n3 and n6)	0.276516	0.0659502	0.12777	0.402917	0.171347	0.260407	0.43475	0.00284231	-0.494187	0.000560041	0.426569	0.00347769	0.912399	2.74e-18	-0.305965	0.0409507	-0.128017	0.402002	-0.493295	0.000575131	0.135615	0.374409	0.423286	0.0037658
brown	docosapentaenoate (DPA; 22:5n3)	Lipid	Long Chain Polyunsaturated Fatty Acid (n3 and n6)	0.341333	0.0217508	0.16486	0.279154	0.1804	0.235675	0.418448	0.0042285	-0.470284	0.00111473	0.404255	0.00588442	0.917476	8.01e-19	-0.2676	0.0755406	-0.0726102	0.635497	-0.545973	0.000104761	0.0431491	0.778374	0.414528	0.00463904
brown	docosapentaenoate (n6 DPA; 22:5n6)	Lipid	Long Chain Polyunsaturated Fatty Acid (n3 and n6)	0.176658	0.245697	0.144817	0.342549	0.0912038	0.551281	0.481792	0.000805275	-0.390686	0.00796802	0.517897	0.000268751	0.817494	7.27e-12	-0.332635	0.0255759	-0.155712	0.307066	-0.4131	0.0047971	0.16861	0.268211	0.270965	0.0717997
brown	docosatrienoate (22:3n3)	Lipid	Long Chain Polyunsaturated Fatty Acid (n3 and n6)	0.148815	0.329244	-0.0193364	0.899673	-0.0112156	0.941709	0.349826	0.018491	-0.333553	0.0251473	0.444384	0.00222685	0.89047	2.67e-16	-0.0667929	0.662881	-0.259859	0.0847283	-0.459635	0.0014913	0.0956259	0.532062	0.242909	0.107876
brown	docosatrienoate (22:3n6)*	Lipid	Long Chain Polyunsaturated Fatty Acid (n3 and n6)	0.3974	0.00686868	0.321928	0.0310396	0.232264	0.124708	0.600185	1.31e-05	-0.419757	0.00409866	0.351506	0.0178977	0.797762	5.35e-11	-0.290051	0.0532675	-0.208402	0.169503	-0.444652	0.00221156	-0.0814495	0.594802	0.181937	0.231641
brown	eicosapentaenoate (EPA; 20:5n3)	Lipid	Long Chain Polyunsaturated Fatty Acid (n3 and n6)	0.345929	0.0199316	0.150612	0.323371	0.182321	0.230642	0.42132	0.00394819	-0.492345	0.000591597	0.352446	0.0175729	0.9067	1e-17	-0.236453	0.117862	-0.142916	0.348988	-0.509741	0.000348066	0.0818235	0.593106	0.380295	0.00996816
brown	eicosenoate (20:1n9 or 1n11)	Lipid	Long Chain Monounsaturated Fatty Acid	0.186668	0.219523	0.124083	0.416738	0.0139658	0.92745	0.320752	0.0316946	-0.505501	0.000397147	0.464698	0.00130011	0.936674	3.28e-21	-0.171448	0.260121	-0.196462	0.195848	-0.609688	8.77e-06	0.0657646	0.667768	0.285229	0.0575387
brown	erucate (22:1n9)	Lipid	Long Chain Monounsaturated Fatty Acid	0.0694569	0.650284	-0.132221	0.386593	-0.0948178	0.535549	0.148116	0.331547	-0.216843	0.152493	0.437759	0.0026357	0.780105	2.67e-10	0.0738833	0.629566	-0.107936	0.480347	-0.433503	0.00293198	0.120689	0.429692	0.134206	0.379438
brown	glucuronate	Carbohydrate	Aminosugar Metabolism	0.00868545	0.954844	-0.0891351	0.560384	-0.263733	0.0800271	-0.0215123	0.888451	-0.0475593	0.756382	0.190436	0.210192	0.524493	0.000216983	0.258286	0.0866981	-0.11614	0.447406	-0.334474	0.0247236	0.0143581	0.925418	-0.142902	0.349036
brown	glycerol	Lipid	Glycerolipid Metabolism	0.351961	0.0177396	0.208156	0.17002	0.341261	0.0217803	0.258116	0.0869124	-0.363591	0.0140853	0.407715	0.00543586	0.684589	2.15e-07	-0.14268	0.349793	0.155409	0.308019	-0.441404	0.00240325	0.047659	0.755887	0.412274	0.00489063
brown	glycerophosphoethanolamine	Lipid	Phospholipid Metabolism	-0.164168	0.281205	-0.260591	0.0838232	-0.191939	0.206548	0.192213	0.205887	0.200414	0.186827	-0.0599119	0.695839	0.319164	0.0325972	0.370306	0.012283	-0.424502	0.00365672	0.26359	0.0801964	0.482237	0.000795026	-0.333543	0.0251518
brown	glycerophosphoinositol*	Lipid	Phospholipid Metabolism	0.121866	0.425174	0.0182588	0.905238	0.0646828	0.672924	0.161563	0.289016	-0.391343	0.00785412	0.370432	0.0122511	0.534293	0.000156597	-0.0124436	0.93534	0.0537782	0.725695	-0.238733	0.114259	0.124396	0.415553	0.243844	0.106485
brown	glycylleucine	Peptide	Dipeptide	-0.0734951	0.631373	-0.126135	0.409012	-0.146392	0.33727	0.234911	0.120349	0.157547	0.301327	0.0249936	0.870542	0.530478	0.000178006	0.307487	0.0399064	-0.254513	0.0915661	0.0360661	0.814048	0.207059	0.172332	-0.215334	0.155438
brown	glycylvaline	Peptide	Dipeptide	-0.170617	0.262472	-0.340177	0.0222297	-0.133613	0.381568	0.0235986	0.877712	0.359792	0.0152013	-0.0324862	0.832226	0.374494	0.011262	0.305887	0.0410049	-0.0918991	0.548238	0.25281	0.0938322	0.454993	0.00168816	-0.137131	0.369041
brown	guanidinoacetate	Amino Acid	Creatine Metabolism	-0.0345461	0.821755	0.17246	0.257274	0.258964	0.0858449	0.200659	0.186278	-0.13914	0.362	0.333937	0.0249698	0.0247907	0.871584	-0.16323	0.284	0.137772	0.366787	-0.00721971	0.962458	0.089864	0.557169	0.11801	0.440076
brown	heme	Cofactors and Vitamins	Hemoglobin and Porphyrin Metabolism	0.169889	0.264546	0.103286	0.499562	-0.0326791	0.831244	0.301006	0.0445101	-0.175776	0.248099	0.341853	0.0215382	0.598758	1.39e-05	0.0471958	0.758188	-0.231494	0.125997	-0.0948307	0.535494	0.212768	0.160541	0.0378819	0.804864
brown	heneicosapentaenoate (21:5n3)	Lipid	Long Chain Polyunsaturated Fatty Acid (n3 and n6)	0.300044	0.0452289	0.0976521	0.523367	0.0783774	0.608816	0.433033	0.00296646	-0.394448	0.00733471	0.195594	0.197872	0.831502	1.52e-12	-0.209269	0.167696	-0.226884	0.13393	-0.498129	0.000497497	-0.0924075	0.546018	0.177759	0.242719
brown	hexadecadienoate (16:2n6)	Lipid	Long Chain Polyunsaturated Fatty Acid (n3 and n6)	-0.0106553	0.944617	-0.0461808	0.763236	0.0708757	0.643614	0.0454296	0.76698	-0.354598	0.0168477	0.512855	0.000315583	0.840888	4.88e-13	-0.0767164	0.616451	0.0754983	0.622076	-0.548081	9.73e-05	0.18696	0.218791	0.458241	0.00154815
brown	histamine	Amino Acid	Histidine Metabolism	0.187735	0.216852	0.0835928	0.585111	0.115206	0.451095	0.49402	0.000562832	-0.375969	0.0109199	0.249302	0.0986369	0.674927	3.68e-07	-0.0661232	0.666062	-0.0106077	0.944864	-0.42496	0.00361635	-0.0255038	0.867923	0.0892094	0.560056
brown	histidine betaine (hercynine)*	Xenobiotics	Food Component/Plant	0.234983	0.120232	0.235599	0.119235	-0.0506839	0.740914	0.336466	0.0238269	0.0486688	0.750878	0.0505246	0.7417	0.462088	0.00139576	0.380764	0.00986935	-0.381792	0.00965575	-0.104944	0.492667	0.123924	0.417338	-0.296037	0.0483249
brown	inosine 5'-monophosphate (IMP)	Nucleotide	Purine Metabolism, (Hypo)Xanthine/Inosine containing	0.00773425	0.959785	-0.0518243	0.735294	-0.124555	0.414951	0.236044	0.118519	0.0533764	0.727666	0.0717478	0.639527	0.377917	0.010482	0.344682	0.0204118	-0.268029	0.0750556	0.0470058	0.759132	0.413996	0.00469738	-0.249134	0.0988714
brown	isoleucylglycine	Peptide	Dipeptide	-0.0567833	0.711014	-0.0891927	0.560129	-0.101281	0.507973	0.180356	0.235791	0.155979	0.306227	-0.0301273	0.844252	0.492159	0.000594877	0.244865	0.104981	-0.320148	0.0320353	0.0275095	0.857639	0.101289	0.507936	-0.216093	0.153951
brown	laurate (12:0)	Lipid	Medium Chain Fatty Acid	0.244678	0.105255	0.181205	0.233557	0.306084	0.0408683	0.345962	0.0199189	-0.502209	0.000439459	0.564901	5.29e-05	0.803915	2.94e-11	-0.174335	0.252059	0.143961	0.345441	-0.497676	0.000504349	0.138582	0.363949	0.455601	0.00166114
brown	lignoceroylcarnitine (C24)*	Lipid	Fatty Acid Metabolism (Acyl Carnitine, Long Chain Saturated)	0.0974393	0.524277	-0.0742488	0.627868	0.216424	0.153306	0.345769	0.0199925	-0.179963	0.236832	0.458776	0.00152612	0.38805	0.0084394	0.131342	0.389785	0.0287313	0.851386	-0.148992	0.328664	0.244214	0.105938	0.0962577	0.529343
brown	linoleate (18:2n6)	Lipid	Long Chain Polyunsaturated Fatty Acid (n3 and n6)	0.0910045	0.552155	0.0655478	0.6688	0.0545729	0.721803	0.172182	0.258056	-0.376684	0.0107575	0.446431	0.00211245	0.930886	2.03e-20	-0.0942517	0.538	-0.0676995	0.658583	-0.483751	0.000761044	0.14431	0.34426	0.355792	0.0164563
brown	linolenate (18:3n3 or 3n6)	Lipid	Long Chain Polyunsaturated Fatty Acid (n3 and n6)	0.165117	0.278397	0.0934162	0.541625	0.13551	0.374782	0.19361	0.202549	-0.362717	0.0143358	0.449875	0.00193163	0.921492	2.85e-19	-0.045589	0.766185	-0.0354182	0.817331	-0.493949	0.000564026	0.0610935	0.690138	0.352568	0.0175311
brown	linoleoyl ethanolamide	Lipid	Endocannabinoid	0.503496	0.000422454	0.396567	0.00699756	0.469058	0.00115326	0.402112	0.00617803	-0.543231	0.00011528	0.342074	0.0214482	0.453182	0.001771	-0.393136	0.00755043	0.181096	0.233843	-0.398227	0.00674291	-0.0728322	0.634461	0.58094	2.86e-05
brown	margarate (17:0)	Lipid	Long Chain Saturated Fatty Acid	0.0101785	0.947091	0.0743784	0.627266	-0.0325506	0.831898	0.0616843	0.687294	-0.31824	0.0331319	0.445585	0.00215908	0.87764	2.53e-15	-0.0382218	0.803147	-0.0658758	0.667239	-0.469194	0.00114894	0.157959	0.300051	0.298287	0.0465663
brown	mead acid (20:3n9)	Lipid	Long Chain Polyunsaturated Fatty Acid (n3 and n6)	0.339317	0.0225915	0.18986	0.2116	0.19517	0.198864	0.570925	4.21e-05	-0.208395	0.169519	0.380521	0.00992049	0.759965	1.41e-09	-0.134619	0.377959	-0.150869	0.322538	-0.318332	0.0330787	0.0221932	0.884944	0.0162679	0.915531
brown	myristate (14:0)	Lipid	Long Chain Saturated Fatty Acid	0.285185	0.0575793	0.186824	0.219132	0.259415	0.0852809	0.319885	0.032185	-0.467289	0.00121096	0.442048	0.00236413	0.86865	1.06e-14	-0.120119	0.431892	0.0536475	0.726336	-0.557521	6.94e-05	0.0243931	0.873628	0.365974	0.0134215
brown	myristoleate (14:1n5)	Lipid	Long Chain Monounsaturated Fatty Acid	0.399144	0.00660569	0.234358	0.12125	0.36488	0.0137229	0.363793	0.014028	-0.634419	2.87e-06	0.58974	2.02e-05	0.69125	1.47e-07	-0.391168	0.00788431	0.274677	0.067844	-0.565251	5.22e-05	0.0961238	0.529919	0.695363	1.15e-07
brown	N6-carbamoylthreonyladenosine	Nucleotide	Purine Metabolism, Adenine containing	-0.190355	0.21039	-0.165972	0.27588	-0.243188	0.107459	-0.111717	0.465009	-0.195586	0.197889	0.382887	0.00943266	0.530652	0.000176974	-0.0537409	0.725878	-0.106662	0.48557	-0.31403	0.0356613	0.398325	0.00672809	0.406405	0.00560211
brown	N-formylanthranilic acid	Amino Acid	Tryptophan Metabolism	-0.105286	0.49125	-0.0481255	0.753572	0.0390773	0.798832	-0.26637	0.0769451	0.280535	0.0619564	-0.197336	0.193827	-0.642128	1.99e-06	-0.199458	0.188981	0.217235	0.151734	0.396513	0.00700595	0.0253936	0.868489	-0.0723919	0.636516
brown	nisinate (24:6n3)	Lipid	Long Chain Polyunsaturated Fatty Acid (n3 and n6)	0.1581	0.299613	0.09423	0.538094	0.0415862	0.78621	0.382281	0.00955544	-0.451915	0.00183108	0.430222	0.00318005	0.917384	8.19e-19	-0.216937	0.152311	-0.219212	0.147953	-0.485291	0.000727798	0.133874	0.380627	0.323046	0.0304273
brown	nonadecanoate (19:0)	Lipid	Long Chain Saturated Fatty Acid	-0.0578433	0.70586	-0.029312	0.848417	-0.106059	0.488056	0.0973155	0.524806	-0.469165	0.00114985	0.490361	0.000627394	0.818492	6.53e-12	-0.145924	0.338834	-0.166537	0.274226	-0.506641	0.000383368	0.244788	0.105094	0.332052	0.0258513
brown	oleate/vaccenate (18:1)	Lipid	Long Chain Monounsaturated Fatty Acid	0.232323	0.12461	0.183824	0.226754	0.152118	0.3185	0.355236	0.0166375	-0.468548	0.00116965	0.453648	0.00174935	0.945846	1.24e-22	-0.177575	0.243215	-0.0348682	0.820121	-0.556329	7.24e-05	0.04045	0.791919	0.335369	0.0243174
brown	oleoyl ethanolamide	Lipid	Endocannabinoid	0.542343	0.000118892	0.361312	0.0147461	0.315722	0.0346263	0.331732	0.0260034	-0.374161	0.0113403	0.38281	0.00944823	0.340607	0.0220504	-0.429321	0.0032513	0.247112	0.101731	-0.329636	0.0270186	0.0262602	0.864042	0.550288	9e-05
brown	orotidine	Nucleotide	Pyrimidine Metabolism, Orotate containing	0.0560001	0.714831	0.0542623	0.723323	0.00518735	0.973022	0.174711	0.251021	-0.0604673	0.693158	0.13772	0.36697	0.3979	0.00679234	0.140953	0.355718	-0.22424	0.138646	0.165158	0.278275	0.354252	0.0169625	0.0598846	0.695971
brown	palmitate (16:0)	Lipid	Long Chain Saturated Fatty Acid	0.248467	0.0998072	0.183044	0.228767	0.124138	0.416526	0.327965	0.0278512	-0.473609	0.00101594	0.418868	0.00418645	0.952209	9.02e-24	-0.185196	0.223245	-0.101764	0.505937	-0.543932	0.000112506	0.0643901	0.674322	0.344394	0.0205244
brown	palmitoleate (16:1n7)	Lipid	Long Chain Monounsaturated Fatty Acid	0.435966	0.00275711	0.285152	0.0576096	0.296503	0.0479563	0.460381	0.00146166	-0.555933	7.35e-05	0.476725	0.000930539	0.870106	8.46e-15	-0.217772	0.1507	0.0628625	0.681634	-0.583439	2.59e-05	0.00812835	0.957737	0.351697	0.0178314
brown	palmitoyl ethanolamide	Lipid	Endocannabinoid	0.431919	0.00304951	0.241302	0.110299	0.115972	0.448069	0.222645	0.141551	-0.33909	0.0226878	0.294107	0.0498766	0.5069	0.000380308	-0.158138	0.299494	0.0895306	0.558638	-0.46317	0.00135537	-0.0289488	0.850274	0.379879	0.0100564
brown	pentadecanoate (15:0)	Lipid	Long Chain Saturated Fatty Acid	-0.041497	0.786657	-0.0797598	0.602492	-0.104337	0.495188	-0.115162	0.451266	-0.15398	0.312543	0.397776	0.00681116	0.790652	1.04e-10	0.0903551	0.555007	0.017071	0.911378	-0.461293	0.00142613	0.104477	0.494606	0.281062	0.0614475
brown	phosphoethanolamine (PE)	Lipid	Phospholipid Metabolism	-0.243181	0.10747	-0.1824	0.230435	-0.317601	0.0335063	-0.0248581	0.871238	-0.18247	0.230253	0.0987683	0.518607	0.266434	0.0768717	-0.0463105	0.762591	-0.293174	0.0506406	0.0515076	0.736853	0.513539	0.000308822	0.0987784	0.518564
brown	pyridoxate	Cofactors and Vitamins	Vitamin B6 Metabolism	-0.124085	0.416727	0.0593185	0.698709	0.316859	0.0339447	-0.115498	0.449938	0.0461981	0.76315	0.0812081	0.595899	-0.393142	0.0075494	-0.0414754	0.786766	0.43207	0.00303815	0.401479	0.00626721	0.427286	0.00341743	0.243624	0.10681
brown	riboflavin (Vitamin B2)	Cofactors and Vitamins	Riboflavin Metabolism	-0.0772793	0.613859	-0.0958903	0.530923	-0.0444221	0.772008	-0.016274	0.9155	0.0224017	0.883871	0.207794	0.170779	0.491501	0.000606595	0.348638	0.0189206	-0.17717	0.244308	-0.128642	0.399687	0.141463	0.353962	-0.0940977	0.538667
brown	ribonate	Carbohydrate	Pentose Metabolism	-0.0278277	0.85601	-0.0552481	0.718502	0.343863	0.0207327	0.0341972	0.823527	0.244366	0.105714	-0.145977	0.338656	-0.387406	0.00855811	0.123451	0.41913	0.353159	0.0173296	0.348055	0.0191345	-0.0901979	0.555699	-0.160118	0.293406
brown	stearate (18:0)	Lipid	Long Chain Saturated Fatty Acid	0.171592	0.259715	0.166232	0.275117	0.087502	0.567619	0.303667	0.0425701	-0.455507	0.00166529	0.416553	0.00442282	0.902732	2.36e-17	-0.160418	0.292492	-0.206147	0.174272	-0.47542	0.000965476	0.17296	0.255876	0.330202	0.0267411
brown	stearidonate (18:4n3)	Lipid	Long Chain Polyunsaturated Fatty Acid (n3 and n6)	0.0231685	0.879924	-0.0716884	0.639806	0.0203593	0.894395	0.0236641	0.877375	-0.382428	0.00952558	0.52547	0.000210133	0.868721	1.05e-14	-0.0446756	0.770741	0.0770876	0.614741	-0.575824	3.49e-05	0.163743	0.282469	0.509724	0.000348251
brown	sulfate*	Xenobiotics	Chemical	-0.118862	0.436759	-0.239581	0.112941	-0.296453	0.0479955	-0.272282	0.0703757	0.274054	0.0684964	-0.216163	0.153815	-0.314341	0.0354695	0.222565	0.141697	-0.117918	0.440438	0.198077	0.192125	0.0444766	0.771735	-0.125093	0.412923
brown	taurochenodeoxycholate	Lipid	Primary Bile Acid Metabolism	-0.161189	0.290148	-0.13334	0.382549	-0.381369	0.00974308	0.0498239	0.745162	0.178855	0.239779	0.0165799	0.913917	0.385685	0.00888255	0.401836	0.00621669	-0.41403	0.00469362	-0.0593471	0.69857	0.272342	0.0703121	-0.426586	0.00347628
brown	taurocholate	Lipid	Primary Bile Acid Metabolism	-0.0249005	0.871021	-0.0154206	0.919916	-0.284818	0.0579151	0.0873309	0.56838	0.0494849	0.746838	0.101163	0.508469	0.397489	0.00685501	0.337484	0.0233795	-0.36913	0.0125836	-0.149846	0.325867	0.176273	0.246743	-0.360674	0.0149356
brown	taurodeoxycholate	Lipid	Secondary Bile Acid Metabolism	-0.128429	0.400474	0.0343597	0.822701	-0.275287	0.0672109	-0.00575135	0.97009	-0.187214	0.218154	0.20677	0.172944	0.487353	0.000685355	-0.10814	0.47951	-0.410624	0.0050822	-0.292978	0.0508026	-0.0845096	0.580987	-0.009273	0.951792
brown	tauroursodeoxycholate	Lipid	Secondary Bile Acid Metabolism	-0.00139842	0.992726	-0.000109128	0.999432	-0.233489	0.122676	0.284642	0.0580774	-0.0411431	0.788435	0.103363	0.499244	0.487377	0.000684859	0.182677	0.229716	-0.484592	0.000742729	-0.153787	0.313156	0.295448	0.0487944	-0.274715	0.0678048
green	(2 or 3)-decenoate (10:1n7 or n8)	Lipid	Medium Chain Fatty Acid	0.277225	0.0652306	0.201915	0.183479	0.194842	0.199634	0.115945	0.448174	-0.55992	6.35e-05	0.531146	0.000174079	0.503849	0.000417893	-0.371815	0.0119064	0.190302	0.210519	-0.582369	2.71e-05	0.19027	0.210596	0.794427	7.33e-11
green	(N(1) + N(8))-acetylspermidine	Amino Acid	Polyamine Metabolism	-0.285449	0.0573383	-0.0499816	0.744382	0.182744	0.229543	-0.0452105	0.768072	-0.0649416	0.67169	0.329321	0.0271737	-0.0639785	0.67629	-0.161828	0.288215	0.300334	0.0450112	0.104581	0.494172	0.401073	0.00632484	0.475219	0.000970967
green	10-undecenoate (11:1n1)	Lipid	Medium Chain Fatty Acid	-0.139243	0.361641	0.101962	0.505107	0.011617	0.939627	-0.2668	0.0764514	-0.192121	0.206109	0.486535	0.000701919	0.123028	0.420738	-0.239097	0.113692	0.21887	0.148601	-0.223741	0.13955	0.0468791	0.759762	0.523876	0.000221409
green	1-methyladenosine	Nucleotide	Purine Metabolism, Adenine containing	-0.15649	0.304625	-0.107242	0.48319	0.0649078	0.671851	-0.228824	0.130548	-0.160522	0.292174	0.176115	0.247173	-0.00470731	0.975517	0.0322843	0.833254	0.287412	0.0555725	-0.158369	0.29878	0.170898	0.261677	0.459432	0.00149947
green	2'-deoxycytidine	Nucleotide	Pyrimidine Metabolism, Cytidine containing	-0.299977	0.0452794	-0.19663	0.19546	-0.280356	0.0621299	-0.356929	0.016091	-0.231281	0.126356	0.180016	0.236691	0.153706	0.313416	-0.232371	0.12453	-0.0079932	0.95844	-0.32762	0.0280257	0.257632	0.0875271	0.464265	0.00131555
green	2-hydroxypalmitate	Lipid	Fatty Acid, Monohydroxy	0.0028806	0.985017	0.125663	0.410782	0.0476321	0.756021	-0.182828	0.229325	-0.542753	0.000117211	0.604441	1.1e-05	0.279293	0.0631693	-0.434461	0.00286285	0.208855	0.168557	-0.442008	0.00236657	0.233593	0.122505	0.81025	1.55e-11
green	2-hydroxystearate	Lipid	Fatty Acid, Monohydroxy	0.357979	0.0157595	0.352268	0.0176338	0.0918325	0.548529	0.165589	0.277005	-0.638178	2.4e-06	0.477447	0.000911675	0.279287	0.0631753	-0.448839	0.00198451	0.0508883	0.739906	-0.630824	3.4e-06	-0.118654	0.437569	0.712987	3.9e-08
green	2-O-methylascorbic acid	Cofactors and Vitamins	Ascorbate and Aldarate Metabolism	0.0092409	0.951959	-0.0760416	0.619564	0.296278	0.0481338	-0.187922	0.216386	0.206734	0.173021	0.0788419	0.606688	-0.167937	0.270152	0.0798007	0.602306	0.543668	0.000113543	0.219163	0.148044	0.259229	0.0855128	0.323824	0.0300071
green	2'-O-methylcytidine	Nucleotide	Pyrimidine Metabolism, Cytidine containing	-0.0804658	0.599274	-0.0169102	0.912209	0.0540735	0.724248	-0.192579	0.205009	-0.234426	0.121139	0.455864	0.00164956	0.0984204	0.520088	-0.328258	0.0277035	0.258309	0.0866682	-0.134352	0.378916	0.334334	0.0247876	0.737718	7.42e-09
green	3,4-methylene heptanoylglycine	Lipid	Fatty Acid Metabolism (Acyl Glycine)	0.182069	0.231298	0.105237	0.491452	0.41677	0.00440022	-0.095278	0.533562	-0.265716	0.0777013	0.427776	0.00337672	0.114862	0.452456	-0.25215	0.0947228	0.58825	2.14e-05	-0.283546	0.0590926	-0.0216778	0.887598	0.784349	1.84e-10
green	3-hydroxy-3-methylglutarate	Lipid	Mevalonate Metabolism	-0.120746	0.429473	-0.0214171	0.888942	0.18606	0.221055	-0.432926	0.0029743	0.203005	0.181075	0.157831	0.300447	-0.242213	0.10892	-0.0278084	0.856109	0.478768	0.000878069	0.193355	0.203154	0.214737	0.156615	0.532182	0.000168135
green	3-hydroxybutyrate (BHBA)	Lipid	Ketone Bodies	-0.0697586	0.648863	0.0226525	0.882579	0.149158	0.328118	-0.220948	0.144688	-0.292463	0.0512292	0.449579	0.00194661	0.194623	0.200151	-0.270028	0.0728258	0.468919	0.0011577	-0.409068	0.00526878	0.103911	0.496958	0.725897	1.68e-08
green	3-hydroxydecanoate	Lipid	Fatty Acid, Monohydroxy	0.272445	0.0702014	0.274227	0.0683143	0.381031	0.0098135	0.040105	0.793655	-0.552227	8.4e-05	0.563587	5.55e-05	0.282429	0.0601426	-0.417301	0.00434523	0.442704	0.00232486	-0.453724	0.00174586	0.0436084	0.776075	0.924799	1.17e-19
green	3-hydroxyhexanoate	Lipid	Fatty Acid, Monohydroxy	0.153843	0.312979	0.186243	0.220593	0.381234	0.00977116	-0.119037	0.436079	-0.408067	0.00539205	0.514001	0.000304337	0.0974812	0.524097	-0.396942	0.00693925	0.526614	0.000202365	-0.397886	0.00679443	-0.00901639	0.953125	0.862501	2.66e-14
green	3-hydroxylaurate	Lipid	Fatty Acid, Monohydroxy	0.324237	0.0297864	0.325629	0.029051	0.451597	0.00184645	0.154362	0.31133	-0.606777	9.93e-06	0.623397	4.78e-06	0.332148	0.0258057	-0.391377	0.00784812	0.444338	0.00222953	-0.500416	0.000464171	0.0353289	0.817784	0.896589	8.27e-17
green	3-hydroxymyristate	Lipid	Fatty Acid, Monohydroxy	0.393145	0.00754896	0.368186	0.0128295	0.488584	0.000661066	0.234542	0.12095	-0.584678	2.47e-05	0.609531	8.83e-06	0.30724	0.0400747	-0.438699	0.00257397	0.437197	0.00267322	-0.446932	0.00208526	0.0204742	0.893803	0.870301	8.21e-15
green	3-hydroxyoctanoate	Lipid	Fatty Acid, Monohydroxy	0.240661	0.111277	0.224809	0.137622	0.367243	0.0130791	-0.0468436	0.759939	-0.5144	0.000300507	0.473082	0.00103105	0.124882	0.413719	-0.48215	0.000797025	0.510239	0.000342675	-0.416773	0.00439986	-0.0459924	0.764175	0.911288	3.56e-18
green	3-hydroxyoleate*	Lipid	Fatty Acid, Monohydroxy	0.655223	1.04e-06	0.631405	3.31e-06	0.585203	2.42e-05	0.465786	0.00126198	-0.606266	1.02e-05	0.516648	0.000279726	0.276159	0.0663149	-0.540911	0.000124926	0.340286	0.0221839	-0.3474	0.0193771	-0.0336942	0.826082	0.669571	4.92e-07
green	3-hydroxypalmitate	Lipid	Fatty Acid, Monohydroxy	0.524588	0.000216307	0.424017	0.00369995	0.496007	0.000530331	0.2537	0.0926428	-0.390131	0.00806524	0.363636	0.0140724	0.254447	0.091653	-0.238053	0.115325	0.27994	0.0625357	-0.311087	0.0375228	-0.210156	0.165861	0.595916	1.57e-05
green	3-hydroxystearate	Lipid	Fatty Acid, Monohydroxy	0.414581	0.00463329	0.295009	0.0491464	0.342824	0.0211457	0.0653535	0.669726	-0.129234	0.397502	0.0988088	0.518434	-0.0860354	0.574153	0.000180264	0.999062	0.192092	0.206179	-0.102555	0.502621	-0.248347	0.0999766	0.334939	0.0245117
green	4-hydroxybutyrate (GHB)	Lipid	Fatty Acid, Monohydroxy	0.365366	0.0135883	0.315261	0.0349062	0.414779	0.00461179	0.0460346	0.763964	-0.134627	0.37793	0.121304	0.42733	-0.120263	0.431334	-0.171911	0.258816	0.143493	0.347027	0.0212941	0.889576	-0.202044	0.183194	0.309709	0.0384209
green	4-methylcatechol sulfate	Xenobiotics	Benzoate Metabolism	0.0369975	0.809334	0.138335	0.364812	-0.199858	0.188079	0.176213	0.246907	0.248939	0.0991447	-0.129902	0.395048	-0.261193	0.0830855	-0.0159059	0.917404	-0.198981	0.190064	0.349353	0.0186612	0.158219	0.299245	-0.407216	0.00549869
green	5-dodecenoate (12:1n7)	Lipid	Medium Chain Fatty Acid	0.357728	0.0158382	0.253763	0.0925588	0.34076	0.0219871	0.172081	0.258338	-0.586036	2.34e-05	0.627553	3.95e-06	0.523747	0.000222344	-0.35463	0.0168371	0.34847	0.018982	-0.597525	1.47e-05	0.0224619	0.88356	0.810858	1.46e-11
green	5-methyl-2'-deoxycytidine	Nucleotide	Pyrimidine Metabolism, Cytidine containing	0.0270658	0.859912	-0.112961	0.460023	-0.0799556	0.601599	-0.0275995	0.857178	-0.242628	0.108297	0.173521	0.254314	0.103737	0.497682	-0.385094	0.00899634	0.217764	0.150715	-0.307438	0.03994	0.320751	0.0316953	0.496654	0.000520115
green	5-methylcytidine	Nucleotide	Pyrimidine Metabolism, Cytidine containing	-0.104293	0.495367	-0.138374	0.364677	-0.133351	0.382509	-0.207857	0.170647	-0.448133	0.00202129	0.328317	0.0276742	0.331232	0.0262428	-0.31036	0.037994	0.116546	0.445812	-0.53762	0.000139866	0.067663	0.658756	0.702541	7.48e-08
green	beta-muricholate	Lipid	Primary Bile Acid Metabolism	-0.311889	0.0370074	-0.269197	0.0737461	-0.420132	0.00406206	-0.354989	0.0167187	0.323695	0.0300769	-0.108493	0.478069	0.0442423	0.772906	0.519746	0.000253216	-0.220214	0.146062	0.0128336	0.933318	-0.0151892	0.921114	-0.469039	0.00115389
green	carnitine	Lipid	Carnitine Metabolism	-0.193321	0.203236	-0.080653	0.598422	-0.311966	0.0369583	-0.109299	0.474788	0.581712	2.78e-05	-0.348856	0.0188409	-0.266877	0.0763643	0.497753	0.000503172	-0.228553	0.131017	0.322526	0.0307107	-0.293947	0.0500064	-0.810947	1.45e-11
green	choline	Lipid	Phospholipid Metabolism	0.0964217	0.528639	-0.00327554	0.982963	0.230077	0.128397	0.181848	0.231874	-0.434605	0.00285261	0.468068	0.00118526	0.533208	0.000162438	-0.256518	0.0889531	0.117401	0.442458	-0.202445	0.182307	0.525167	0.000212235	0.634788	2.82e-06
green	cis-4-decenoate (10:1n6)*	Lipid	Medium Chain Fatty Acid	0.0674845	0.659602	0.000309444	0.99839	-0.049687	0.745838	-0.197626	0.19316	-0.475542	0.000962158	0.417578	0.00431673	0.432342	0.00301775	-0.309542	0.038531	0.143527	0.346913	-0.600769	1.28e-05	0.0957626	0.531473	0.779272	2.87e-10
green	cysteine sulfinic acid	Amino Acid	Methionine, Cysteine, SAM and Taurine Metabolism	0.0385368	0.801558	-0.0888255	0.561752	-0.089336	0.559497	0.198873	0.190309	0.298859	0.0461272	-0.125873	0.409994	0.0704451	0.645635	0.284043	0.0586308	-0.182867	0.229224	0.109353	0.474567	0.0656587	0.668272	-0.386078	0.00880748
green	cytidine	Nucleotide	Pyrimidine Metabolism, Cytidine containing	0.101432	0.507335	0.167508	0.271397	0.239441	0.113158	0.11683	0.444696	-0.480171	0.000843602	0.447562	0.0020515	0.388024	0.00844415	-0.308518	0.0392111	0.114825	0.452602	-0.374875	0.0111727	0.0624174	0.68377	0.681421	2.57e-07
green	decadienedioic acid (C10:2-DC)	Lipid	Fatty Acid, Dicarboxylate	0.53944	0.000131416	0.479286	0.000865203	0.497736	0.000503432	0.31102	0.037566	-0.352893	0.0174202	0.356832	0.0161219	0.170469	0.262894	-0.499517	0.000477026	0.460635	0.0014517	-0.281772	0.0607665	-0.148141	0.331465	0.520881	0.00024409
green	dihydroorotate	Nucleotide	Pyrimidine Metabolism, Orotate containing	0.121658	0.425969	0.0630678	0.68065	0.13629	0.372014	0.331616	0.0260586	0.383647	0.0092803	-0.328506	0.0275791	-0.274549	0.0679775	0.0350087	0.819408	-0.0429403	0.779419	0.291017	0.0524436	-0.431358	0.0030921	-0.484522	0.000744234
green	dodecadienoate (12:2)*	Lipid	Fatty Acid, Dicarboxylate	0.0980761	0.521556	0.111152	0.467286	0.125773	0.41037	-0.0377174	0.805695	-0.592844	1.78e-05	0.619709	5.64e-06	0.382359	0.00953957	-0.383678	0.00927418	0.333687	0.0250851	-0.563849	5.5e-05	0.104629	0.493974	0.878486	2.2e-15
green	ergothioneine	Xenobiotics	Food Component/Plant	0.163864	0.282109	0.143996	0.345322	0.024177	0.874738	0.268604	0.0744082	0.306702	0.0404422	-0.060602	0.692507	0.189738	0.211898	0.48819	0.000668748	-0.185915	0.221422	0.170455	0.262931	0.0256091	0.867383	-0.558392	6.72e-05
green	fructose	Carbohydrate	Fructose, Mannose and Galactose Metabolism	0.295293	0.0489182	0.260992	0.0833314	0.433321	0.00294525	0.11328	0.458749	-0.278665	0.0637901	0.233364	0.122882	0.180169	0.236285	-0.241634	0.109795	0.478744	0.000878668	-0.438652	0.002577	-0.313949	0.0357117	0.445768	0.00214895
green	hypotaurine	Amino Acid	Methionine, Cysteine, SAM and Taurine Metabolism	-0.0823655	0.590652	-0.0816101	0.594074	-0.28157	0.0609595	0.201244	0.184971	0.283673	0.0589746	-0.116395	0.446405	-0.0172656	0.910371	0.158052	0.29976	-0.405987	0.0056561	0.213986	0.158104	0.0518235	0.735298	-0.605931	1.03e-05
green	malonate	Lipid	Fatty Acid Synthesis	-0.221085	0.144433	-0.114362	0.454439	-0.0225509	0.883102	-0.222256	0.142265	0.0141348	0.926575	0.101513	0.506997	0.224146	0.138817	-0.0462748	0.762768	0.125267	0.412269	-0.167349	0.271858	-0.0146181	0.924071	0.341874	0.0215298
green	mannose	Carbohydrate	Fructose, Mannose and Galactose Metabolism	0.0119512	0.937893	0.0327817	0.830722	0.124296	0.415931	-0.232416	0.124454	-0.508711	0.000359455	0.398812	0.00665508	0.177156	0.244345	-0.378871	0.0102732	0.501072	0.000454989	-0.532885	0.00016421	0.0157473	0.918225	0.797444	5.51e-11
green	N,N-dimethylalanine	Amino Acid	Alanine and Aspartate Metabolism	0.238202	0.11509	0.177229	0.244149	-0.00617083	0.967909	0.151444	0.320676	0.181284	0.233349	-0.234327	0.1213	-0.0398135	0.795123	0.0655469	0.668805	-0.0106511	0.944639	0.0461798	0.763242	-0.278778	0.0636783	-0.276928	0.065531
green	N1-methylinosine	Nucleotide	Purine Metabolism, (Hypo)Xanthine/Inosine containing	0.0242829	0.874193	0.168759	0.267783	0.0688257	0.65326	-0.258268	0.0867208	-0.260886	0.0834613	0.322696	0.0306181	-0.0483312	0.752552	-0.332754	0.0255201	0.279102	0.0633581	-0.0706397	0.644721	0.212102	0.161885	0.467089	0.00121764
green	N-acetyl-2-aminooctanoate*	Lipid	Fatty Acid, Amino	0.0992708	0.516471	0.265386	0.0780836	0.360822	0.0148915	0.0658089	0.667557	-0.00988577	0.948611	0.257628	0.0875321	-0.146077	0.338322	-0.24317	0.107486	0.197122	0.194321	0.258519	0.0864036	0.294025	0.0499427	0.417333	0.00434188
green	N-acetyl-3-methylhistidine*	Amino Acid	Histidine Metabolism	-0.306723	0.0404281	-0.163021	0.284626	-0.0959146	0.530819	0.0742168	0.628016	0.326336	0.0286835	-0.254578	0.0914813	-0.127027	0.40568	0.237672	0.115925	0.038255	0.80298	0.192214	0.205885	-0.288189	0.0548858	-0.488164	0.000669275
green	N-palmitoyltaurine	Lipid	Endocannabinoid	0.182075	0.231282	0.301739	0.0439687	0.00295158	0.984648	-0.0648856	0.671957	-0.331804	0.0259688	0.22381	0.139425	-0.136782	0.370272	-0.482759	0.000783155	0.153446	0.314242	-0.2855	0.0572919	-0.0780334	0.610394	0.478077	0.000895513
green	orotate	Nucleotide	Pyrimidine Metabolism, Orotate containing	-0.00158766	0.991742	-7.36e-05	0.999617	-0.0908377	0.552887	0.18029	0.235967	0.475627	0.000959857	-0.482538	0.000788162	-0.0714858	0.640754	0.404837	0.00580677	-0.400058	0.00647131	0.27516	0.0673428	-0.421693	0.00391296	-0.715514	3.32e-08
green	p-cresol glucuronide*	Amino Acid	Tyrosine Metabolism	0.162366	0.286593	0.179209	0.238833	-0.0928205	0.544217	0.193434	0.202966	0.0235614	0.877903	0.0650139	0.671345	-0.150927	0.32235	-0.217087	0.15202	0.0759903	0.619801	0.143047	0.348542	0.176518	0.246077	-0.21019	0.165791
green	p-cresol sulfate	Xenobiotics	Benzoate Metabolism	0.153217	0.314977	0.113991	0.455915	-0.112044	0.463695	0.236372	0.117992	0.202126	0.183011	-0.185509	0.22245	-0.270438	0.0723753	-0.100913	0.509521	0.0151993	0.921061	0.250392	0.0971245	0.117561	0.441832	-0.325987	0.0288643
green	phenol sulfate	Amino Acid	Tyrosine Metabolism	0.00493958	0.97431	-0.0537808	0.725683	-0.217707	0.150825	-0.0453245	0.767503	0.191931	0.206568	-0.214459	0.157165	-0.184894	0.224015	0.383884	0.00923329	-0.121641	0.426035	-0.058425	0.703037	-0.34287	0.0211274	-0.394422	0.00733883
green	succinoyltaurine	Amino Acid	Methionine, Cysteine, SAM and Taurine Metabolism	0.270662	0.0721302	0.33096	0.0263734	0.458043	0.00155639	0.12796	0.40221	-0.440573	0.00245462	0.436755	0.00270309	0.00634196	0.96702	-0.465362	0.00127673	0.518456	0.000263969	-0.132203	0.386658	0.119399	0.434678	0.713086	3.88e-08
green	tauro-beta-muricholate	Lipid	Primary Bile Acid Metabolism	-0.13377	0.381001	-0.102512	0.5028	-0.330215	0.026735	0.0121879	0.936666	0.152798	0.316317	0.062456	0.683585	0.355408	0.0165813	0.458555	0.00153521	-0.427393	0.0034085	-0.0381263	0.80363	0.302299	0.043559	-0.421143	0.00396499
green	tetradecadienoate (14:2)*	Lipid	Long Chain Polyunsaturated Fatty Acid (n3 and n6)	0.227284	0.133228	0.21704	0.152112	0.312349	0.036715	0.104795	0.493286	-0.625845	4.28e-06	0.621888	5.12e-06	0.308211	0.0394173	-0.489576	0.000642066	0.392916	0.00758717	-0.523514	0.000224048	0.0769821	0.615227	0.895643	9.96e-17
grey	2,3-dihydroxyisovalerate	Xenobiotics	Food Component/Plant	-0.149409	0.327296	-0.183995	0.226314	-0.253175	0.0933434	-0.00931288	0.951585	0.253978	0.0922737	0.0743253	0.627512	0.144874	0.342356	0.37391	0.0113998	0.0783152	0.609101	-0.158056	0.29975	0.182061	0.231319	-0.10053	0.511136
grey	2-hydroxy-3-methylvalerate	Amino Acid	Leucine, Isoleucine and Valine Metabolism	-0.121709	0.425776	0.00717686	0.962681	-0.150207	0.324689	0.0227494	0.882081	0.302049	0.043741	-0.132761	0.384637	-0.185934	0.221375	0.125125	0.412802	0.0755202	0.621974	0.0732637	0.63245	0.112762	0.460816	-0.0745212	0.626603
grey	3-aminoisobutyrate	Nucleotide	Pyrimidine Metabolism, Thymine containing	-0.133828	0.380795	-0.0771215	0.614585	-0.0422186	0.783037	-0.0377681	0.805439	0.255006	0.090919	-0.0413574	0.787359	-0.0768177	0.615984	0.272536	0.0701045	-0.20182	0.183689	0.261255	0.0830095	0.277462	0.0649923	-0.178623	0.240398
grey	3-carboxy-4-methyl-5-pentyl-2-furanpropionate (3-CMPFP)	Lipid	Fatty Acid, Dicarboxylate	-0.048511	0.751661	0.0580492	0.70486	0.04745	0.756925	-0.118624	0.437685	-0.117541	0.44191	-0.000108603	0.999435	0.0630817	0.680583	-0.0170466	0.911503	-0.0827991	0.588691	-0.151954	0.319028	-0.0615933	0.687731	0.172887	0.256082
grey	3-hydroxy-2-ethylpropionate	Amino Acid	Leucine, Isoleucine and Valine Metabolism	0.116257	0.446946	0.10918	0.475271	-0.148637	0.329829	0.0776807	0.612013	0.167483	0.27147	-0.328166	0.0277498	0.0958268	0.531197	-0.151007	0.322089	-0.21177	0.162559	-0.0344633	0.822175	-0.483011	0.000777472	-0.206623	0.173256
grey	3-methoxytyrosine	Amino Acid	Tyrosine Metabolism	-0.281755	0.0607832	-0.239237	0.113474	-0.277586	0.0648679	-0.089985	0.556636	0.0450181	0.769032	0.117529	0.441956	0.131853	0.387926	-0.000725625	0.996225	-0.0637829	0.677225	0.148385	0.33066	0.573597	3.81e-05	0.0459051	0.76461
grey	4-chlorobenzoic acid	Xenobiotics	Chemical	-0.169867	0.264608	-0.146024	0.338499	-0.0811468	0.596177	0.0261682	0.864514	0.162432	0.286394	-0.0439397	0.774418	0.220394	0.145724	0.224418	0.138326	-0.0641859	0.675298	0.0203445	0.894472	0.219965	0.146531	0.0493831	0.747342
grey	5,6-dihydrouridine	Nucleotide	Pyrimidine Metabolism, Uracil containing	-0.0886746	0.56242	-0.168987	0.267128	-0.220445	0.145629	-0.202338	0.182544	-0.00949895	0.950619	-0.101638	0.506469	0.0128097	0.933442	-0.0187612	0.902643	0.216982	0.152224	-0.114918	0.452232	0.0962516	0.52937	0.157744	0.300716
grey	7-HOCA	Lipid	Sterol	-0.228656	0.130839	-0.127539	0.403775	-0.288356	0.0547395	0.0281886	0.854162	0.174694	0.251069	0.108338	0.478704	0.0799303	0.601715	0.00258356	0.986562	-0.201627	0.184118	-0.0799842	0.601469	-0.0548658	0.72037	-0.122779	0.42169
grey	alpha-hydroxyisovalerate	Amino Acid	Leucine, Isoleucine and Valine Metabolism	-0.236993	0.117002	-0.036829	0.810186	-0.203065	0.180943	-0.0461239	0.76352	0.0563021	0.713359	0.0660209	0.666549	0.0113025	0.941258	-0.12182	0.425352	-0.0804944	0.599144	0.0292264	0.848855	0.290866	0.0525715	0.181219	0.233521
grey	benzoate	Xenobiotics	Benzoate Metabolism	-0.104711	0.493634	0.0684991	0.654802	0.0919209	0.548143	0.183635	0.227241	0.0224755	0.88349	0.109129	0.475477	0.0424663	0.781795	-0.0302165	0.843797	0.0367888	0.81039	0.0607149	0.691963	0.174562	0.251432	0.0431457	0.778391
grey	butyrate (4:0)	Lipid	Short Chain Fatty Acid	-0.150728	0.322994	-0.105698	0.489548	0.160497	0.292251	-0.269097	0.073858	0.00528626	0.972507	0.27366	0.06891	0.106305	0.487043	-0.021658	0.8877	0.191334	0.208009	-0.0298722	0.845555	0.271479	0.0712415	0.280849	0.0616526
grey	carboxyethyl-GABA	Amino Acid	Glutamate Metabolism	-0.14842	0.330543	0.063094	0.680524	0.035403	0.817408	-0.142533	0.350297	-0.0181393	0.905856	0.328605	0.0275298	-0.114157	0.455252	0.0474048	0.75715	0.215914	0.154301	-0.155268	0.308462	-0.186777	0.219249	0.115512	0.449885
grey	corticosterone	Lipid	Corticosteroids	0.168006	0.269954	0.117401	0.442459	0.422113	0.00387375	0.151448	0.320661	0.0889807	0.561066	-0.267709	0.0754164	-0.189094	0.213482	-0.103191	0.499963	0.180977	0.234156	0.0504815	0.741913	-0.298536	0.0463743	-0.0115728	0.939856
grey	cytosine	Nucleotide	Pyrimidine Metabolism, Cytidine containing	-0.17155	0.259833	-0.0669246	0.662256	-0.160107	0.29344	-0.0841177	0.582748	0.0252807	0.869068	0.109479	0.474053	0.297375	0.0472722	0.263092	0.0807908	-0.120275	0.431289	0.129142	0.397844	0.54542	0.000106807	0.0177412	0.907913
grey	deoxycarnitine	Lipid	Carnitine Metabolism	-0.230813	0.127147	-0.0136738	0.928963	-0.0235877	0.877767	0.0392234	0.798095	0.170713	0.262201	0.293517	0.0503581	0.156374	0.304986	0.0932362	0.542408	-0.100153	0.512732	0.257516	0.0876747	0.463311	0.00135019	-0.0531758	0.72865
grey	dimethylarginine (ADMA + SDMA)	Amino Acid	Urea cycle; Arginine and Proline Metabolism	-0.266538	0.076752	-0.216141	0.153857	-0.251183	0.0960382	-0.166608	0.274018	0.0369277	0.809687	0.0797776	0.602411	-0.11157	0.465602	-0.189832	0.211669	0.119737	0.433366	0.139161	0.361928	0.602094	1.21e-05	0.311847	0.0370344
grey	dimethylguanidino valeric acid (DMGV)*	Amino Acid	Urea cycle; Arginine and Proline Metabolism	-0.242466	0.10854	-0.195208	0.198776	-0.14137	0.354281	-0.272083	0.0705896	-0.0873027	0.568505	0.145105	0.341578	0.0129642	0.932641	0.0936184	0.540746	0.331607	0.0260628	-0.237076	0.116869	-0.149131	0.328207	0.0807243	0.598098
grey	docosadioate (C22-DC)	Lipid	Fatty Acid, Dicarboxylate	-0.186615	0.219656	-0.156402	0.3049	-0.070697	0.644452	-0.156544	0.304453	0.121304	0.427327	-0.270148	0.0726944	0.00548057	0.971497	0.0692343	0.651333	-0.0948376	0.535464	-0.181078	0.233891	-0.329328	0.0271706	-0.0573809	0.708107
grey	eicosenedioate (C20:1-DC)*	Lipid	Fatty Acid, Dicarboxylate	-0.00590018	0.969316	0.19067	0.20962	-0.051797	0.735428	0.115261	0.450876	0.0251594	0.869691	0.0397083	0.795652	-0.063862	0.676847	0.105333	0.491054	-0.293812	0.0501166	-0.00625694	0.967462	-0.271349	0.071382	-0.293225	0.0505983
grey	gamma-glutamyl-epsilon-lysine	Peptide	Gamma-glutamyl Amino Acid	-0.273071	0.0695344	-0.162016	0.287647	-0.295378	0.04885	-0.209465	0.167288	0.211454	0.163201	0.0682261	0.656092	-0.0466348	0.760977	0.068637	0.654151	-0.0256822	0.867007	0.294059	0.0499155	0.785169	1.71e-10	0.0246865	0.87212
grey	glycerol 3-phosphate	Lipid	Glycerolipid Metabolism	-0.0821304	0.591716	-0.0555248	0.71715	0.222957	0.140979	0.142472	0.350503	0.104423	0.494827	0.150379	0.32413	0.188852	0.21408	0.0752719	0.623124	-0.0157262	0.918334	0.311187	0.0374578	0.646728	1.59e-06	0.0824662	0.590196
grey	glycerophosphoserine*	Lipid	Phospholipid Metabolism	-0.0837395	0.58445	-0.138985	0.362542	0.0681313	0.65654	-0.0564045	0.712859	0.173023	0.255702	0.0390024	0.799209	0.123746	0.418013	0.149707	0.326321	0.0628175	0.68185	0.298774	0.0461925	0.456473	0.00162305	0.105741	0.48937
grey	heptanoate (7:0)	Lipid	Medium Chain Fatty Acid	-0.220903	0.144773	-0.191459	0.207707	-0.0264305	0.863169	-0.0319859	0.834774	-0.00343123	0.982153	0.0199516	0.896498	0.0408917	0.789698	0.0673097	0.66043	-0.108579	0.477716	0.101455	0.507239	-0.0481217	0.753591	-0.0734818	0.631434
grey	heptenedioate (C7:1-DC)*	Lipid	Fatty Acid, Dicarboxylate	0.0640966	0.675725	0.319889	0.0321825	0.201101	0.185288	-0.0171431	0.911005	-0.0957961	0.531329	0.132809	0.384465	-0.189912	0.211473	-0.290932	0.0525157	0.211469	0.163171	0.0602062	0.694418	0.115845	0.448571	0.181714	0.232225
grey	hydroxyasparagine	Amino Acid	Alanine and Aspartate Metabolism	-0.02208	0.885527	-0.134862	0.377091	-0.11469	0.453139	-0.0974532	0.524217	-0.0998795	0.51389	0.0500765	0.743913	-0.172113	0.25825	-0.156585	0.304326	0.379425	0.0101536	-0.136324	0.371891	0.325967	0.0288746	0.253006	0.0935695
grey	indoleacrylate	Amino Acid	Tryptophan Metabolism	0.307309	0.0400276	0.222601	0.141631	0.0184355	0.904325	-0.0024318	0.987351	0.0696833	0.649217	-0.116798	0.444823	0.0159278	0.917291	-0.14322	0.347955	-0.0321341	0.834019	-0.0818309	0.593073	-0.474379	0.000994205	0.0131032	0.931921
grey	indolepropionate	Amino Acid	Tryptophan Metabolism	0.105079	0.492105	0.0546678	0.721339	-0.0352319	0.818276	0.0289901	0.850062	0.101473	0.507165	-0.183617	0.227287	0.0837358	0.584466	-0.0804896	0.599165	-0.108126	0.479567	-0.0666205	0.663699	-0.416374	0.00444156	0.0224701	0.883518
grey	isocaproate (i6:0)	Lipid	Fatty Acid, Branched	0.0439304	0.774465	0.148829	0.329199	0.341925	0.0215087	0.0140971	0.92677	-0.0165785	0.913924	0.0478347	0.755015	0.0512024	0.738357	-0.224261	0.138608	0.271658	0.0710474	-0.137364	0.368219	-0.334439	0.0247395	0.252146	0.0947281
grey	leucylhydroxyproline*	Peptide	Dipeptide Derivative	-0.192066	0.206241	-0.237351	0.116434	-0.135742	0.373956	-0.327	0.0283416	0.0611627	0.689805	0.0843842	0.58155	-0.0532318	0.728375	-0.157204	0.302394	0.236821	0.117276	0.0553336	0.718084	0.425361	0.00358136	0.389997	0.00808883
grey	myo-inositol	Lipid	Inositol Metabolism	-0.00295584	0.984625	-0.0657132	0.668013	-0.241095	0.110615	0.0455141	0.766558	-0.130807	0.391735	0.0802057	0.600459	0.186798	0.219198	0.116232	0.447046	-0.0927153	0.544675	-0.0821663	0.591553	0.0103975	0.945955	-0.111459	0.466048
grey	N2-acetyl,N6-methyllysine	Amino Acid	Lysine Metabolism	-0.0151193	0.921476	-0.0852509	0.577662	0.260577	0.083841	-0.154622	0.310506	0.0123595	0.935776	0.15511	0.308963	-0.116589	0.445641	0.199691	0.188454	0.353986	0.0170512	-0.0847547	0.579887	-0.305883	0.0410077	0.211276	0.163565
grey	N6,N6,N6-trimethyllysine	Amino Acid	Lysine Metabolism	-0.0713884	0.64121	-0.213574	0.158925	-0.085802	0.575196	0.00797168	0.958551	0.122976	0.420936	0.161431	0.289415	0.317388	0.0336319	0.220403	0.145707	0.0335103	0.827016	0.111789	0.464718	0.637245	2.51e-06	0.168219	0.269338
grey	N6,N6-dimethyllysine	Amino Acid	Lysine Metabolism	-0.230935	0.126939	-0.242217	0.108915	-0.230981	0.126862	-0.337595	0.0233314	0.253963	0.092294	-0.00690232	0.964108	-0.237358	0.116422	0.0755223	0.621965	0.252372	0.0944226	0.23254	0.124247	0.645015	1.73e-06	0.15196	0.319009
grey	N-acetyl-isoputreanine	Amino Acid	Polyamine Metabolism	0.0249009	0.871019	0.167875	0.270334	0.20807	0.170199	0.0773351	0.613602	-0.0779025	0.610995	0.153175	0.31511	-0.114994	0.451935	-0.313318	0.0361048	0.159083	0.29658	0.207389	0.171634	0.354557	0.0168612	0.251343	0.0958185
grey	N-monomethylarginine	Amino Acid	Urea cycle; Arginine and Proline Metabolism	-0.307105	0.0401663	-0.205681	0.175269	-0.221197	0.144225	-0.0496653	0.745946	0.153753	0.313264	0.052054	0.734163	-0.143538	0.346873	-0.144463	0.343743	-0.061628	0.687565	0.351768	0.0178065	0.637533	2.48e-06	0.0663338	0.665061
grey	oxalate (ethanedioate)	Cofactors and Vitamins	Ascorbate and Aldarate Metabolism	0.0250399	0.870305	-0.113666	0.457208	0.116047	0.447773	-0.0542604	0.723333	0.169234	0.266418	-0.127298	0.404671	-0.126498	0.407654	0.0121551	0.936836	0.439997	0.00249073	-0.0979481	0.522102	-0.14294	0.348908	0.0654511	0.669261
grey	phosphocholine	Lipid	Phospholipid Metabolism	-0.0443824	0.772206	-0.0476427	0.755968	0.0949718	0.534884	0.242818	0.108011	0.136615	0.370863	0.223947	0.139177	0.27792	0.0645325	0.435729	0.00277358	-0.119331	0.434941	0.244872	0.104971	0.557192	7.02e-05	-0.189199	0.213224
grey	prolylhydroxyproline	Amino Acid	Urea cycle; Arginine and Proline Metabolism	-0.0586515	0.701939	-0.109632	0.473433	-0.0481189	0.753604	-0.0456792	0.765735	-0.181981	0.231527	0.0821448	0.591651	-0.0246313	0.872403	-0.330526	0.0265836	0.214894	0.156305	-0.138685	0.363587	0.364452	0.0138422	0.379038	0.010237
grey	S-1-pyrroline-5-carboxylate	Amino Acid	Glutamate Metabolism	-0.181967	0.231563	-0.300674	0.0447571	-0.287998	0.0550542	0.143217	0.347965	0.181968	0.23156	-0.0230175	0.880701	0.211898	0.1623	0.366816	0.0131934	-0.418908	0.00418248	0.114479	0.453976	0.458437	0.00154007	-0.395163	0.00721943
grey	spermidine	Amino Acid	Polyamine Metabolism	-0.142063	0.351902	0.0643303	0.674608	-0.0666576	0.663523	-0.0102833	0.946548	-0.0268164	0.86119	0.25376	0.0925632	0.29175	0.051825	0.210027	0.166126	-0.130485	0.392911	0.191606	0.207351	0.677515	3.19e-07	0.104189	0.495801
grey	spermine	Amino Acid	Polyamine Metabolism	-0.0848605	0.579412	-0.0263098	0.863788	-0.108477	0.478136	0.0862978	0.572982	0.106864	0.48474	0.0529297	0.729858	0.153295	0.314727	0.349566	0.0185843	-0.323777	0.0300328	0.152059	0.318691	0.452158	0.00181942	-0.217028	0.152134
grey	uracil	Nucleotide	Pyrimidine Metabolism, Uracil containing	-0.149021	0.328567	0.022071	0.885573	0.126071	0.409251	-0.0485335	0.751549	0.00758071	0.960583	0.359729	0.0152202	-0.0934222	0.541599	-0.0372854	0.807878	0.13769	0.367076	0.27782	0.0646324	0.589557	2.03e-05	0.200569	0.18648
pink	1-carboxyethylisoleucine	Amino Acid	Leucine, Isoleucine and Valine Metabolism	-0.185799	0.221717	-0.159636	0.294881	0.16649	0.274361	-0.0463093	0.762597	0.490452	0.000625711	-0.206966	0.172528	-0.424284	0.0036761	0.228304	0.131449	0.139393	0.361119	0.792584	8.71e-11	0.168289	0.269137	-0.22089	0.144797
pink	1-carboxyethylleucine	Amino Acid	Leucine, Isoleucine and Valine Metabolism	-0.112884	0.46033	-0.113225	0.458966	0.153489	0.314107	0.0186425	0.903256	0.538985	0.00013348	-0.281252	0.0612645	-0.410698	0.00507349	0.25096	0.0963424	-0.0139764	0.927395	0.833241	1.24e-12	0.146817	0.335853	-0.287376	0.0556041
pink	1-carboxyethylphenylalanine	Amino Acid	Phenylalanine Metabolism	-0.220725	0.145105	-0.0992478	0.516569	0.0945091	0.536885	-0.152086	0.318605	0.599071	1.38e-05	-0.299611	0.0455557	-0.473179	0.00102827	0.214254	0.157571	-0.00393859	0.979515	0.886627	5.39e-16	0.145168	0.341369	-0.343567	0.0208497
pink	1-carboxyethyltyrosine	Amino Acid	Tyrosine Metabolism	-0.240756	0.111132	-0.125055	0.413068	-0.0478348	0.755014	-0.164013	0.281666	0.78634	1.54e-10	-0.356961	0.0160806	-0.443129	0.00229972	0.391922	0.00775491	-0.182936	0.229047	0.870495	7.96e-15	0.20054	0.186543	-0.603217	1.16e-05
pink	1-carboxyethylvaline	Amino Acid	Leucine, Isoleucine and Valine Metabolism	-0.176465	0.24622	-0.127229	0.404926	0.134322	0.379024	-0.0794287	0.604004	0.596927	1.5e-05	-0.242377	0.108674	-0.396521	0.00700467	0.225615	0.136179	-0.00928094	0.951751	0.85695	5.87e-14	0.204659	0.177469	-0.253462	0.0929604
pink	1-oleoyl-GPI (18:1)	Lipid	Lysophospholipid	0.103839	0.497259	-0.0280264	0.854993	-0.361841	0.0145904	0.130218	0.393888	-0.373989	0.0113812	0.0550779	0.719334	0.46277	0.00137017	-0.226364	0.134849	-0.305344	0.0413837	-0.659723	8.26e-07	-0.170751	0.262094	0.123734	0.41806
pink	1-palmitoyl-GPI* (16:0)	Lipid	Lysophospholipid	0.029981	0.844999	-0.119487	0.434334	-0.337156	0.0235232	-0.0558348	0.715637	-0.41314	0.00479262	0.218056	0.150156	0.609015	9.02e-06	-0.0808583	0.597488	-0.112988	0.459915	-0.823678	3.7e-12	-0.087722	0.566642	0.314354	0.0354616
pink	1-stearoyl-GPI (18:0)	Lipid	Lysophospholipid	0.205485	0.17569	0.10355	0.498464	-0.161295	0.289826	0.139648	0.360233	-0.563021	5.67e-05	0.239276	0.113414	0.606512	1e-05	-0.381039	0.00981169	-0.0567753	0.711053	-0.89101	2.42e-16	-0.173982	0.253035	0.400987	0.00633713
pink	2-aminobutyrate	Amino Acid	Glutathione Metabolism	-0.24305	0.107665	-0.188378	0.215254	-0.0770051	0.615121	-0.0110521	0.942557	0.526482	0.000203245	-0.0910258	0.552062	-0.190923	0.209007	0.336009	0.0240301	-0.0794325	0.603987	0.53011	0.000180205	0.432488	0.00300682	-0.392943	0.00758257
pink	4-hydroxyphenylacetylglycine	Peptide	Acetylated Peptides	-0.309976	0.0382452	-0.221188	0.144241	-0.136795	0.370227	0.0193668	0.899517	0.579071	3.08e-05	-0.272813	0.069808	-0.271569	0.0711439	0.331724	0.0260072	-0.236809	0.117295	0.683606	2.27e-07	0.281007	0.0615006	-0.546446	0.000103036
pink	5-oxoproline	Amino Acid	Glutathione Metabolism	-0.353463	0.0172269	-0.146449	0.337078	-0.272008	0.0706704	-0.205762	0.175095	0.424109	0.0036917	-0.188244	0.215585	-0.121282	0.427415	0.203001	0.181083	-0.401582	0.00625263	0.588953	2.08e-05	0.523937	0.000220969	-0.253038	0.0935269
pink	arabonate/xylonate	Carbohydrate	Pentose Metabolism	0.00499713	0.974011	0.0539626	0.724791	0.210722	0.164698	0.0901806	0.555775	0.405102	0.00577172	-0.0650296	0.67127	-0.224285	0.138566	0.381342	0.00974862	0.0289563	0.850235	0.526222	0.000204996	0.0157636	0.918141	-0.352241	0.0176432
pink	arachidonoylcholine	Lipid	Fatty Acid Metabolism (Acyl Choline)	0.43276	0.00298659	0.210195	0.165781	0.0460927	0.763675	0.273164	0.069435	-0.653143	1.15e-06	0.455053	0.0016855	0.466586	0.0012346	-0.420347	0.00404123	0.158143	0.299481	-0.885405	6.7e-16	-0.261453	0.0827684	0.57658	3.39e-05
pink	argininosuccinate	Amino Acid	Urea cycle; Arginine and Proline Metabolism	-0.180898	0.234363	-0.154002	0.312473	0.0901797	0.555779	-0.254774	0.091223	0.602855	1.17e-05	-0.0818628	0.592928	-0.360776	0.0149053	0.378778	0.0102935	0.216605	0.152954	0.641146	2.09e-06	0.251152	0.0960794	-0.268583	0.0744325
pink	azelate (C9-DC)	Lipid	Fatty Acid, Dicarboxylate	-0.161375	0.289584	-0.153089	0.315383	-0.0443375	0.77243	-0.159921	0.294009	0.351234	0.0179926	-0.28591	0.0569198	-0.349192	0.018719	0.0519473	0.734688	0.0527479	0.730752	0.490692	0.000621291	-0.0312045	0.838756	-0.302972	0.0430701
pink	dehydroascorbate	Cofactors and Vitamins	Ascorbate and Aldarate Metabolism	-0.088036	0.565249	-0.0872567	0.568709	0.186475	0.220009	0.124444	0.41537	0.583088	2.63e-05	-0.140822	0.35617	-0.322143	0.030921	0.22749	0.132867	0.00998305	0.948106	0.755532	1.99e-09	0.184151	0.225916	-0.339634	0.0224575
pink	dihomo-linolenoyl-choline	Lipid	Fatty Acid Metabolism (Acyl Choline)	0.449603	0.00194536	0.187324	0.217879	0.0823573	0.590689	0.256939	0.0884121	-0.590227	1.98e-05	0.43148	0.00308281	0.461012	0.00143699	-0.31584	0.0345552	0.175929	0.247679	-0.850498	1.42e-13	-0.274798	0.0677184	0.538858	0.000134066
pink	docosahexaenoylcholine	Lipid	Fatty Acid Metabolism (Acyl Choline)	0.407444	0.00546994	0.183881	0.226607	0.0590113	0.700196	0.236025	0.118548	-0.65942	8.38e-07	0.44424	0.00223512	0.444192	0.00223787	-0.438857	0.00256368	0.221019	0.144556	-0.861447	3.1e-14	-0.241533	0.109949	0.63528	2.76e-06
pink	FAD	Cofactors and Vitamins	Riboflavin Metabolism	-0.35122	0.0179974	-0.244446	0.105597	0.0729149	0.634076	-0.200712	0.186159	0.155628	0.30733	0.0420177	0.784044	-0.105411	0.490733	0.218542	0.149225	0.0145677	0.924332	0.469972	0.00112442	0.581345	2.82e-05	0.0741786	0.628194
pink	fructosyllysine	Amino Acid	Lysine Metabolism	-0.285023	0.0577278	-0.172145	0.258159	0.121678	0.425895	-0.00124796	0.993508	0.596443	1.53e-05	-0.22119	0.144238	-0.262194	0.0818694	0.296495	0.0479624	-0.129726	0.395692	0.821481	4.72e-12	0.368732	0.0126868	-0.318041	0.0332481
pink	glutamine	Amino Acid	Glutamate Metabolism	-0.101129	0.508613	-0.0045471	0.97635	-0.00657983	0.965784	0.147974	0.332016	0.525423	0.000210461	-0.224103	0.138894	-0.191379	0.207901	0.354608	0.0168442	-0.099981	0.51346	0.588821	2.09e-05	0.154568	0.310674	-0.560385	6.25e-05
pink	glutarylcarnitine (C5-DC)	Amino Acid	Lysine Metabolism	-0.0406695	0.790816	-0.088347	0.56387	0.137053	0.369317	0.131006	0.391008	0.377369	0.0106037	-0.0249451	0.870792	-0.231268	0.126378	0.180428	0.235601	0.240583	0.111397	0.496772	0.000518271	0.454524	0.00170928	-0.273239	0.0693559
pink	hydroxymethylpyrimidine	Cofactors and Vitamins	Thiamine Metabolism	-0.186789	0.219219	-0.0677375	0.658404	0.0167861	0.912851	-0.223652	0.139712	0.189323	0.212918	-0.296256	0.0481517	-0.234002	0.121832	-0.0405803	0.791264	-0.0718574	0.639015	0.302268	0.0435814	-0.303675	0.0425647	-0.00865816	0.954985
pink	lactate	Carbohydrate	Glycolysis, Gluconeogenesis, and Pyruvate Metabolism	-0.0206945	0.892666	0.0306488	0.84159	0.254505	0.0915765	-0.0440826	0.773704	0.501389	0.000450602	-0.227789	0.132346	-0.525073	0.000212895	0.206905	0.172658	0.150422	0.323989	0.796821	5.85e-11	0.110391	0.470359	-0.254375	0.0917488
pink	linoleoylcholine*	Lipid	Fatty Acid Metabolism (Acyl Choline)	0.239895	0.112455	-0.00115219	0.994007	-0.0364657	0.812025	0.069483	0.650161	-0.521745	0.00023734	0.447712	0.0020435	0.420976	0.00398083	-0.20348	0.180035	0.227423	0.132985	-0.841159	4.72e-13	-0.220735	0.145087	0.570834	4.23e-05
pink	maleate	Lipid	Fatty Acid, Dicarboxylate	0.108519	0.477962	0.0660265	0.666522	0.0860125	0.574255	-0.00206816	0.989242	0.41257	0.00485696	-0.479914	0.000849826	-0.360429	0.015009	0.154648	0.310422	0.0113352	0.941089	0.560029	6.33e-05	-0.175866	0.247851	-0.328292	0.0276868
pink	methyl indole-3-acetate	Xenobiotics	Food Component/Plant	0.0192338	0.900203	0.067837	0.657932	0.0997859	0.514286	-0.0661976	0.665709	0.294982	0.0491683	-0.0469438	0.75944	-0.223203	0.14053	0.0296869	0.846501	0.130066	0.394446	0.367197	0.0130915	0.0684245	0.655154	0.0295824	0.847035
pink	N6-succinyladenosine	Nucleotide	Purine Metabolism, Adenine containing	0.0219448	0.886223	0.213183	0.159707	0.036457	0.812069	-0.153113	0.315309	0.211592	0.162921	-0.173364	0.254751	-0.371302	0.0120332	-0.282589	0.0599913	0.0259803	0.865478	0.399	0.00662703	-0.0491008	0.748739	0.0877682	0.566437
pink	N-acetylproline	Amino Acid	Urea cycle; Arginine and Proline Metabolism	-0.19869	0.190725	-0.123467	0.419071	-0.134354	0.378908	-0.151377	0.320892	0.57324	3.86e-05	-0.145315	0.340874	-0.340014	0.0222977	0.471901	0.00106568	-0.0209311	0.891447	0.615681	6.75e-06	0.473242	0.00102645	-0.427812	0.00337375
pink	N-glycolylneuraminate	Carbohydrate	Aminosugar Metabolism	-0.299214	0.0458565	-0.286806	0.0561125	0.0456375	0.765943	-0.191027	0.208752	0.282659	0.0599249	0.0707714	0.644103	-0.0961997	0.529593	0.237839	0.115662	0.033227	0.828457	0.419647	0.0041094	0.57912	3.07e-05	0.0883246	0.563969
pink	oleoylcholine	Lipid	Fatty Acid Metabolism (Acyl Choline)	0.336618	0.0237597	0.0816141	0.594056	0.0346779	0.821086	0.167613	0.271091	-0.581314	2.82e-05	0.395853	0.00710958	0.4566	0.00161754	-0.276037	0.0664393	0.238302	0.114934	-0.871542	6.76e-15	-0.248638	0.0995672	0.563981	5.47e-05
pink	ornithine	Amino Acid	Urea cycle; Arginine and Proline Metabolism	-0.168779	0.267724	-0.131787	0.388166	-0.0548329	0.720531	0.0698295	0.64853	0.226156	0.135217	0.0343439	0.822782	-0.154417	0.311155	0.25874	0.0861254	-0.19491	0.199475	0.386727	0.00868492	0.528132	0.000192458	-0.251428	0.0957035
pink	palmitoylcholine	Lipid	Fatty Acid Metabolism (Acyl Choline)	0.310356	0.0379971	0.0555714	0.716923	0.0104401	0.945734	0.217292	0.151624	-0.571567	4.11e-05	0.4374	0.00265963	0.549882	9.13e-05	-0.257754	0.0873718	0.175632	0.248491	-0.888127	4.11e-16	-0.220994	0.144603	0.532752	0.000164945
pink	ribitol	Carbohydrate	Pentose Metabolism	-0.0758486	0.620456	0.032232	0.83352	0.149499	0.327001	-0.139266	0.361563	0.288037	0.0550198	-0.257909	0.0871753	-0.408007	0.00539945	-0.00430415	0.977614	0.120054	0.432144	0.638851	2.33e-06	0.214349	0.157383	-0.024706	0.87202
pink	sedoheptulose	Carbohydrate	Pentose Metabolism	0.138025	0.365898	0.0820472	0.592093	0.333899	0.0249875	0.184729	0.224437	-0.126258	0.40855	0.0659878	0.666706	0.00279803	0.985446	-0.367223	0.0130844	0.232741	0.123913	0.289033	0.0541477	0.31046	0.0379289	0.293039	0.0507518
pink	stearoylcholine*	Lipid	Fatty Acid Metabolism (Acyl Choline)	0.385679	0.00888368	0.153849	0.31296	0.060427	0.693352	0.222563	0.141701	-0.608026	9.42e-06	0.429201	0.0032609	0.44131	0.00240905	-0.340178	0.0222293	0.205011	0.176711	-0.858527	4.7e-14	-0.250964	0.0963373	0.583253	2.61e-05
pink	uridine	Nucleotide	Pyrimidine Metabolism, Uracil containing	-0.262348	0.0816836	-0.0620355	0.685605	0.33845	0.0229613	-0.296681	0.0478162	0.36201	0.0145409	0.0894381	0.559046	-0.309396	0.0386271	0.181674	0.232328	0.381206	0.00977693	0.494101	0.000561472	0.250326	0.0972153	0.202682	0.181786
red	(R)-3-hydroxybutyrylcarnitine	Lipid	Fatty Acid Metabolism (Acyl Carnitine, Hydroxy)	-0.0307177	0.841239	0.0472064	0.758135	0.0858474	0.574993	-0.200822	0.185912	0.139304	0.361431	0.151345	0.320994	-0.0922275	0.546803	0.0202503	0.894957	0.596977	1.5e-05	-0.0501288	0.743655	-0.0858738	0.574875	0.178103	0.241792
red	1-linoleoyl-GPG (18:2)*	Lipid	Lysophospholipid	0.0150802	0.921678	0.179436	0.238229	-0.015127	0.921436	0.0668917	0.662412	-0.167957	0.270096	0.213576	0.158922	0.257849	0.0872515	-0.213682	0.158711	-0.379267	0.0101877	-0.0151135	0.921506	0.0375011	0.806788	0.213853	0.158369
red	1-oleoyl-GPG (18:1)*	Lipid	Lysophospholipid	-0.165326	0.277779	0.114715	0.453037	-0.189075	0.21353	-0.130047	0.394516	0.265337	0.0781412	-0.103994	0.496611	-0.278607	0.0638476	0.0484415	0.752005	-0.448044	0.00202595	0.351404	0.0179331	-0.0860808	0.57395	-0.211315	0.163485
red	1-palmitoyl-GPG (16:0)*	Lipid	Lysophospholipid	0.0466685	0.760809	0.0676677	0.658734	-0.0257642	0.866587	0.153435	0.314278	0.142481	0.350474	0.0129911	0.932501	0.412818	0.00482884	0.0869685	0.569992	-0.521157	0.000241915	0.0625186	0.683284	0.00850128	0.9558	-0.185634	0.222133
red	2-aminoheptanoate	Lipid	Fatty Acid, Amino	0.137182	0.368861	0.197544	0.193349	-0.0391315	0.798559	0.379585	0.0101193	0.176376	0.246463	-0.185085	0.22353	-0.0565862	0.711974	0.0624342	0.68369	-0.406908	0.00553773	0.379497	0.0101382	0.0492114	0.748192	-0.499506	0.000477183
red	2-butenoylglycine	Lipid	Fatty Acid Metabolism (Acyl Glycine)	-0.0557031	0.71628	-0.12015	0.431772	0.31773	0.0334305	0.0292043	0.848968	-0.0247833	0.871623	0.306746	0.040412	0.00258519	0.986553	-0.057032	0.709804	0.887076	4.97e-16	-0.1038	0.497419	0.111778	0.464762	0.393637	0.00746735
red	2-hydroxysebacate	Lipid	Fatty Acid, Dicarboxylate	-0.193662	0.202425	-0.148436	0.330493	-0.0617516	0.68697	-0.460446	0.00145908	-0.0234314	0.878572	0.40084	0.00635823	-0.173396	0.254663	-0.0507396	0.740639	0.632966	3.08e-06	-0.156306	0.3052	-0.00155042	0.991935	0.338111	0.0231075
red	2-methylbutyrylglycine (C5)	Amino Acid	Leucine, Isoleucine and Valine Metabolism	0.00475062	0.975292	-0.0679833	0.65724	0.340905	0.0219268	-0.166661	0.273862	0.111823	0.464584	0.15927	0.296003	-0.25261	0.0941013	0.14808	0.331667	0.901818	2.86e-17	0.0300212	0.844794	-0.0285586	0.852269	0.296531	0.0479339
red	3-hydroxybutyroylglycine	Lipid	Fatty Acid Metabolism (Acyl Glycine)	-0.0981778	0.521122	-0.0740789	0.628657	0.227633	0.132618	-0.0357433	0.815683	-0.129992	0.394719	0.463565	0.00134089	0.219964	0.146531	-0.127475	0.404013	0.710809	4.48e-08	-0.230311	0.127999	0.245628	0.103869	0.566301	5.02e-05
red	3-methylcrotonylglycine	Amino Acid	Leucine, Isoleucine and Valine Metabolism	-0.22202	0.142699	-0.275731	0.0667538	0.174807	0.250758	-0.142014	0.352072	0.268996	0.0739701	0.126783	0.40659	-0.130897	0.391407	0.267372	0.0757995	0.747095	3.76e-09	0.0226917	0.882377	-0.00071828	0.996264	0.212013	0.162067
red	4-methylhexanoylglycine	Lipid	Fatty Acid Metabolism (Acyl Glycine)	-0.0978192	0.522653	-0.222605	0.141623	0.103311	0.499462	-0.366688	0.0132279	-0.00194667	0.989874	0.181002	0.234089	-0.0816793	0.59376	0.203445	0.180111	0.730615	1.22e-08	-0.253682	0.092667	-0.116227	0.447065	0.327539	0.0280669
red	5-hydroxyhexanoate	Lipid	Fatty Acid, Monohydroxy	-0.306453	0.0406137	0.0257756	0.866528	-0.0650203	0.671314	-0.544282	0.000111142	0.0948384	0.53546	0.193228	0.203459	-0.114731	0.452974	-0.064368	0.674427	0.377103	0.0106633	-0.021541	0.888303	0.0715465	0.64047	0.327027	0.0283281
red	allantoic acid	Nucleotide	Purine Metabolism, (Hypo)Xanthine/Inosine containing	-0.0229706	0.880942	-0.126957	0.405942	-0.0331174	0.829014	-0.259428	0.0852645	-0.000715917	0.996276	-0.15555	0.307575	-0.11229	0.46271	-0.164331	0.280722	0.466649	0.00123245	-0.228234	0.13157	0.1094	0.474378	0.300673	0.044758
red	ascorbate (Vitamin C)	Cofactors and Vitamins	Ascorbate and Aldarate Metabolism	0.248101	0.100324	0.139934	0.359239	0.520343	0.000248374	0.0370479	0.809079	-0.00479096	0.975083	0.0167374	0.913103	-0.421241	0.00395565	-0.187663	0.217031	0.56506	5.26e-05	0.114601	0.453492	-0.264431	0.0792015	0.146424	0.337163
red	branched chain 14:0 dicarboxylic acid	Lipid	Fatty Acid, Dicarboxylate	-0.325139	0.0293079	-0.215055	0.155987	-0.110966	0.468034	-0.506482	0.00038527	0.0280432	0.854907	0.364413	0.0138532	-0.0741749	0.628211	0.0562952	0.713392	0.533117	0.000162932	-0.139053	0.362303	0.188935	0.213874	0.312289	0.036753
red	butyrylglycine (C4)	Lipid	Fatty Acid Metabolism (also BCAA Metabolism)	0.227326	0.133156	0.135168	0.376	0.565441	5.18e-05	0.260384	0.0840785	0.00537099	0.972067	0.251801	0.0951948	-0.128465	0.400343	-0.0233425	0.879029	0.795499	6.63e-11	0.0984045	0.520156	-0.0818376	0.593042	0.144157	0.344775
red	creatinine	Amino Acid	Creatine Metabolism	-0.160702	0.291627	-0.168605	0.268224	0.130916	0.391336	-0.189885	0.211537	0.287172	0.0557863	0.0816849	0.593735	-0.0985474	0.519547	0.0886357	0.562592	0.514614	0.000298471	0.0575317	0.707374	0.116451	0.446185	0.253156	0.0933691
red	cystine	Amino Acid	Methionine, Cysteine, SAM and Taurine Metabolism	0.0384722	0.801884	-0.0591624	0.699464	0.251914	0.0950426	-0.144586	0.343327	0.237999	0.11541	-0.274468	0.0680628	-0.270545	0.0722588	0.276552	0.0659133	0.388621	0.00833522	0.0396638	0.795877	-0.355807	0.0164514	0.0210895	0.89063
red	diglycerol	Xenobiotics	Chemical	0.137501	0.367738	-0.0128767	0.933095	-0.0266253	0.86217	-0.015073	0.921716	-0.0326516	0.831384	0.114876	0.452402	0.052079	0.73404	0.0133811	0.93048	0.287846	0.0551881	-0.122222	0.423815	0.218992	0.14837	0.113844	0.4565
red	dimethylglycine	Amino Acid	Glycine, Serine and Threonine Metabolism	0.121619	0.426119	0.0639382	0.676482	0.275833	0.0666489	0.225729	0.135977	-0.102856	0.501363	0.221354	0.143933	-0.0826508	0.589362	-0.198293	0.191631	0.586833	2.27e-05	-0.0271724	0.859366	0.230233	0.128131	0.226769	0.134134
red	ethylmalonate	Amino Acid	Leucine, Isoleucine and Valine Metabolism	0.34188	0.0215269	0.363673	0.014062	0.501899	0.000443636	0.167948	0.270122	-0.0081592	0.957577	0.173254	0.255058	-0.146389	0.337278	-0.310714	0.0377636	0.655197	1.04e-06	0.176447	0.24627	-0.0225062	0.883333	0.193006	0.203988
red	gluconate	Xenobiotics	Food Component/Plant	0.0342765	0.823124	-0.0119273	0.938017	0.327517	0.0280782	-0.0974675	0.524156	0.258128	0.0868978	0.144391	0.343987	-0.234138	0.121609	0.0615673	0.687857	0.468393	0.00117468	0.309155	0.0387868	-0.142712	0.349684	0.0962209	0.529501
red	glucose	Carbohydrate	Glycolysis, Gluconeogenesis, and Pyruvate Metabolism	0.553709	7.96e-05	0.453067	0.00177639	0.956598	1.19e-24	0.414869	0.00460198	-0.262587	0.0813955	0.237808	0.11571	-0.0386655	0.800909	-0.26237	0.0816574	0.518247	0.000265744	0.0815111	0.594523	-0.128317	0.400889	0.42032	0.00404384
red	glycine conjugate of C10H14O2 (1)*	Partially Characterized Molecules	Partially Characterized Molecules	0.127175	0.405129	0.0239188	0.876065	0.361924	0.014566	0.219054	0.148253	-0.205741	0.17514	0.191504	0.207598	-0.196271	0.196292	-0.346836	0.019588	0.531566	0.000171644	-0.0320415	0.834491	-0.00812684	0.957745	0.44569	0.00215328
red	glycine conjugate of C6H10O2 (2)*	Partially Characterized Molecules	Partially Characterized Molecules	-0.174718	0.251003	-0.228445	0.131205	0.156832	0.303554	-0.20466	0.177469	0.1394	0.361095	0.248851	0.0992681	-0.13948	0.360818	0.163694	0.282618	0.850196	1.47e-13	-0.0696647	0.649305	-0.0400785	0.793788	0.214083	0.157911
red	glycine conjugate of C6H10O2 (3)*	Partially Characterized Molecules	Partially Characterized Molecules	0.116687	0.445259	-0.0190247	0.901282	0.275004	0.0675043	-0.0393069	0.797675	-0.394886	0.00726389	0.50316	0.000426834	0.168621	0.268179	-0.234999	0.120206	0.756422	1.86e-09	-0.454776	0.0016979	0.0245075	0.87304	0.719579	2.55e-08
red	heptanoyl glycine	Lipid	Fatty Acid Metabolism (Acyl Glycine)	-0.120895	0.428901	0.0736349	0.630722	0.491074	0.000614304	0.00666499	0.965341	0.278301	0.0641521	-0.0267711	0.861422	-0.372308	0.0117855	0.103918	0.496928	0.677924	3.12e-07	0.348759	0.0188766	-0.0401312	0.793524	-0.0266274	0.862159
red	hexanoylglycine (C6)	Lipid	Fatty Acid Metabolism (Acyl Glycine)	0.0696437	0.649404	-0.0447891	0.770175	0.387468	0.00854651	0.0697993	0.648672	-0.187024	0.218629	0.353444	0.0172331	-0.00357502	0.981405	-0.155874	0.306555	0.890131	2.85e-16	-0.194076	0.201444	-0.0138851	0.927868	0.466054	0.00125276
red	hexanoyltaurine	Lipid	Endocannabinoid	0.160745	0.291496	0.0400691	0.793836	0.413976	0.00469959	-0.0565121	0.712335	-0.278272	0.0641812	0.431054	0.00311545	0.0228626	0.881498	-0.354261	0.0169594	0.807131	2.13e-11	-0.254907	0.0910488	0.0335932	0.826595	0.739417	6.57e-09
red	hypoxanthine	Nucleotide	Purine Metabolism, (Hypo)Xanthine/Inosine containing	0.437359	0.00266238	0.305032	0.0416021	0.5339	0.00015869	0.401032	0.00633076	-0.12641	0.407982	0.117567	0.441808	0.154806	0.309923	-0.172065	0.258383	0.194444	0.200574	0.0304144	0.842787	-0.13459	0.378063	0.164096	0.281421
red	isocaproylglycine	Lipid	Fatty Acid Metabolism (Acyl Glycine)	-0.0826375	0.589422	-0.0344189	0.822401	0.39738	0.00687176	-0.210132	0.165909	-0.00982795	0.948911	0.298862	0.0461248	-0.217046	0.1521	-0.00618315	0.967845	0.94363	2.88e-22	0.00101902	0.994699	-0.00188331	0.990204	0.430783	0.00313637
red	isovalerylglycine	Amino Acid	Leucine, Isoleucine and Valine Metabolism	-0.247924	0.100575	-0.34105	0.0218672	0.123654	0.418363	-0.155375	0.308126	0.532338	0.000167259	-0.193052	0.203877	-0.369417	0.0125097	0.497618	0.000505235	0.564689	5.33e-05	0.360891	0.014871	0.0144859	0.924756	-0.192705	0.204708
red	mannonate*	Xenobiotics	Food Component/Plant	0.529215	0.00018566	0.29137	0.0521453	0.503939	0.000416744	0.162309	0.286763	-0.193123	0.203709	0.159675	0.294763	0.00768009	0.960066	-0.292256	0.0514013	0.477796	0.000902684	-0.0178606	0.907296	0.0523459	0.732727	0.413299	0.0047748
red	N-acetylglycine	Amino Acid	Glycine, Serine and Threonine Metabolism	-0.197669	0.193061	-0.198391	0.191407	-0.0769959	0.615163	-0.179213	0.238823	-0.238251	0.115015	0.351753	0.0178116	0.150067	0.325146	-0.242409	0.108626	0.592579	1.8e-05	-0.397963	0.00678286	0.21017	0.165833	0.529084	0.000186472
red	nicotinamide riboside	Cofactors and Vitamins	Nicotinate and Nicotinamide Metabolism	0.334577	0.0246766	0.295864	0.0484621	0.604504	1.09e-05	0.456804	0.00160878	0.0382792	0.802858	0.111005	0.467875	-0.068656	0.654061	0.0154488	0.91977	0.350395	0.0182882	0.180938	0.234259	-0.0790396	0.605783	0.0388188	0.800135
red	N-octanoylglycine	Lipid	Fatty Acid Metabolism (Acyl Glycine)	0.0268582	0.860976	0.0222385	0.884711	0.359185	0.0153863	-0.0147875	0.923194	-0.208429	0.169448	0.471244	0.00108538	-0.007405	0.961495	-0.126022	0.409435	0.857601	5.36e-14	-0.241877	0.109427	-0.0188604	0.902131	0.524792	0.000214865
red	phenylacetate	Amino Acid	Phenylalanine Metabolism	0.111049	0.467698	0.236332	0.118057	0.0613376	0.688962	-0.310669	0.0377929	0.204642	0.177508	0.0539912	0.724651	-0.322376	0.0307933	0.00334139	0.98262	0.349855	0.0184807	0.09667	0.527573	-0.0947716	0.535749	-0.0329034	0.830103
red	phenylacetylglycine	Peptide	Acetylated Peptides	0.371728	0.0119277	0.212712	0.160654	0.28764	0.0553703	0.0484131	0.752146	0.101746	0.506017	-0.113323	0.458576	-0.309466	0.0385812	-0.006573	0.965819	0.518152	0.000266561	0.107236	0.483214	-0.184426	0.22521	-0.097487	0.524073
red	phenylacetyltaurine	Peptide	Acetylated Peptides	0.217296	0.151617	0.260617	0.0837917	0.273867	0.0686928	-0.223422	0.140131	0.258252	0.08674	-0.089311	0.559607	-0.348269	0.0190557	-0.0122888	0.936143	0.471641	0.00107342	0.214905	0.156284	-0.136674	0.370653	0.048221	0.753098
red	pimeloylcarnitine/3-methyladipoylcarnitine (C7-DC)	Lipid	Fatty Acid Metabolism (Acyl Carnitine, Dicarboxylate)	-0.214565	0.156955	-0.0863462	0.572765	-0.043248	0.777879	-0.491702	0.000602992	0.387455	0.00854894	0.103676	0.497937	-0.279753	0.0627184	0.264805	0.0787625	0.445163	0.0021827	0.165684	0.276726	0.110629	0.469396	-0.00267359	0.986093
red	ribulonate/xylulonate/lyxonate*	Carbohydrate	Pentose Metabolism	0.3949	0.00726163	0.370732	0.0121757	0.863807	2.19e-14	0.257858	0.087239	-0.16381	0.282271	0.158589	0.298102	-0.161294	0.289829	-0.15052	0.323672	0.562177	5.85e-05	0.180042	0.236621	-0.111499	0.465888	0.36638	0.0133112
red	scyllo-inositol	Lipid	Inositol Metabolism	-0.233836	0.122105	-0.289678	0.0535887	-0.0631573	0.680221	-0.118547	0.437983	0.517872	0.000268966	-0.337789	0.023247	-0.302552	0.0433743	0.481618	0.000809302	0.20284	0.181437	0.255606	0.0901347	0.0949818	0.534841	-0.416731	0.00440423
red	sebacate (C10-DC)	Lipid	Fatty Acid, Dicarboxylate	-0.0481461	0.75347	0.0822883	0.591001	0.174866	0.250596	-0.321644	0.0311967	0.0466301	0.761	0.36727	0.0130718	-0.187001	0.218687	-0.159996	0.293779	0.73715	7.72e-09	-0.0396859	0.795765	-0.0146716	0.923794	0.391888	0.00776073
red	tartronate (hydroxymalonate)	Xenobiotics	Food Component/Plant	-0.187193	0.218206	-0.165472	0.277351	-0.185315	0.222943	0.0712023	0.642082	0.151168	0.321566	-0.0906569	0.553681	0.339035	0.0227113	0.233399	0.122824	-0.258225	0.0867752	0.128947	0.398561	0.278041	0.0644111	-0.126815	0.406472
red	tigloylglycine	Amino Acid	Leucine, Isoleucine and Valine Metabolism	-0.136453	0.371437	-0.174979	0.250284	0.277114	0.0653436	-0.194558	0.200304	0.233944	0.121927	0.0224287	0.883731	-0.290901	0.0525423	0.124508	0.415131	0.809143	1.74e-11	0.142099	0.351782	-0.0470944	0.758691	0.207523	0.17135
red	trans-2-hexenoylglycine	Lipid	Fatty Acid Metabolism (Acyl Glycine)	0.136043	0.372887	0.0147165	0.923562	0.398698	0.006672	0.0795354	0.603517	-0.3114	0.0373209	0.410829	0.00505808	0.123417	0.419262	-0.233039	0.123419	0.845503	2.72e-13	-0.338363	0.0229989	-0.0103129	0.946394	0.644768	1.75e-06
red	urate	Nucleotide	Purine Metabolism, (Hypo)Xanthine/Inosine containing	0.40042	0.0064187	0.351632	0.0178538	0.734731	9.15e-09	0.310665	0.0377956	-0.306182	0.0408006	0.343483	0.0208832	-0.142525	0.350324	-0.411109	0.00502517	0.658783	8.66e-07	0.0833735	0.586099	0.0424729	0.781762	0.534574	0.000155118
red	valerylglycine (C5)	Lipid	Fatty Acid Metabolism (Acyl Glycine)	-0.121582	0.426262	0.00814273	0.957663	0.495167	0.000543861	-0.0420365	0.78395	0.22222	0.142332	0.0558801	0.715416	-0.284806	0.057926	0.0461845	0.763218	0.800372	4.16e-11	0.287293	0.055678	0.0503813	0.742408	0.140728	0.356494
red	xanthosine	Nucleotide	Purine Metabolism, (Hypo)Xanthine/Inosine containing	0.476506	0.000936328	0.435709	0.00277494	0.727487	1.51e-08	0.338373	0.0229947	-0.287926	0.0551174	0.294149	0.0498423	-0.104013	0.496534	-0.366477	0.0132848	0.548154	9.7e-05	0.040184	0.793258	-0.0335817	0.826653	0.421261	0.00395378
turquoise	1-(1-enyl-palmitoyl)-2-arachidonoyl-GPC (P-16:0/20:4)*	Lipid	Plasmalogen	0.41736	0.00433916	0.247526	0.10114	0.288968	0.0542042	0.752406	2.53e-09	0.0829442	0.588036	-0.0394639	0.796884	0.207496	0.171408	0.0477118	0.755625	-0.190513	0.210004	0.115866	0.448489	-0.271601	0.0711093	-0.399305	0.0065818
turquoise	1-(1-enyl-palmitoyl)-2-arachidonoyl-GPE (P-16:0/20:4)*	Lipid	Plasmalogen	0.115179	0.451199	-0.13088	0.391469	0.0556537	0.716521	0.410078	0.00514704	0.427406	0.0034074	-0.105251	0.491396	0.128694	0.399496	0.43361	0.00292422	-0.159894	0.294093	0.298577	0.0463432	-0.0415307	0.786488	-0.505013	0.000403181
turquoise	1-(1-enyl-palmitoyl)-2-linoleoyl-GPC (P-16:0/18:2)*	Lipid	Plasmalogen	0.0911364	0.551577	-0.173161	0.255317	0.0687554	0.653592	0.336887	0.0236413	0.266243	0.0770914	0.0552771	0.71836	0.032405	0.832639	0.559594	6.43e-05	0.048385	0.752285	0.0949163	0.535124	-0.116202	0.447164	-0.384379	0.00913574
turquoise	1-(1-enyl-palmitoyl)-2-oleoyl-GPC (P-16:0/18:1)*	Lipid	Plasmalogen	0.365484	0.0135557	0.150419	0.323998	0.229459	0.129455	0.790567	1.05e-10	-0.116492	0.446024	0.135365	0.375297	0.367146	0.0131051	-0.047947	0.754458	-0.148887	0.329008	-0.125551	0.411201	-0.0956657	0.531891	-0.202709	0.181726
turquoise	1-(1-enyl-palmitoyl)-2-palmitoyl-GPC (P-16:0/16:0)*	Lipid	Plasmalogen	0.393397	0.00750707	0.101798	0.505795	0.257052	0.0882673	0.811241	1.4e-11	-0.10132	0.507805	0.0312798	0.838372	0.354816	0.0167757	-0.0402839	0.792755	-0.10805	0.47988	-0.142692	0.349752	-0.156239	0.30541	-0.276239	0.0662331
turquoise	1-(1-enyl-palmitoyl)-GPC (P-16:0)*	Lipid	Lysoplasmalogen	0.418227	0.00425076	0.174592	0.251348	0.12735	0.404476	0.615162	6.9e-06	-0.405022	0.00578236	0.428458	0.00332085	0.443272	0.00229132	-0.227346	0.13312	-0.083435	0.585822	-0.434572	0.0028549	-0.145289	0.34096	0.21238	0.161323
turquoise	1-(1-enyl-stearoyl)-2-arachidonoyl-GPE (P-18:0/20:4)*	Lipid	Plasmalogen	0.315965	0.0344796	0.0876262	0.567067	0.27316	0.0694389	0.650672	1.31e-06	0.246487	0.102626	-0.142657	0.349873	0.161914	0.287955	0.217259	0.151687	-0.287858	0.0551778	0.201994	0.183304	-0.0967084	0.527408	-0.387863	0.00847363
turquoise	1,2-dilinoleoyl-GPC (18:2/18:2)	Lipid	Phosphatidylcholine (PC)	0.0634611	0.678765	-0.0456045	0.766107	0.176553	0.245982	0.41902	0.00417126	0.16182	0.28824	0.340638	0.0220375	0.289702	0.0535685	0.455825	0.00165127	-0.129441	0.396741	0.118161	0.439489	0.110301	0.47072	-0.164056	0.281538
turquoise	1,2-dipalmitoyl-GPC (16:0/16:0)	Lipid	Phosphatidylcholine (PC)	0.373805	0.0114246	0.223967	0.139141	0.223692	0.139639	0.800192	4.23e-11	-0.0871521	0.569175	0.104075	0.496275	0.340993	0.0218905	-0.120706	0.429628	-0.34344	0.0209	0.0181147	0.905983	-0.0690454	0.652224	-0.34748	0.0193474
turquoise	1,5-anhydroglucitol (1,5-AG)	Carbohydrate	Glycolysis, Gluconeogenesis, and Pyruvate Metabolism	-0.576315	3.43e-05	-0.558004	6.82e-05	-0.34233	0.0213448	-0.492794	0.000583759	0.389035	0.00826049	-0.272109	0.0705614	-0.0869135	0.570237	0.616445	6.52e-06	-0.139486	0.360796	0.124483	0.415222	0.139643	0.36025	-0.142682	0.349787
turquoise	1-arachidonoyl-GPC* (20:4)*	Lipid	Lysophospholipid	0.598671	1.4e-05	0.503217	0.000426088	0.298832	0.0461475	0.83605	8.84e-13	-0.404561	0.00584344	0.205736	0.175152	0.45748	0.00158002	-0.482251	0.000794692	-0.148614	0.329906	-0.28105	0.0614591	-0.140958	0.355701	0.0763074	0.618337
turquoise	1-arachidonoyl-GPE (20:4n6)*	Lipid	Lysophospholipid	0.499084	0.000483333	0.506515	0.000384871	0.166309	0.274893	0.51608	0.000284854	-0.542084	0.000119963	0.219274	0.147834	0.440547	0.00245622	-0.60028	1.31e-05	-0.111352	0.466479	-0.285309	0.0574657	-0.0150017	0.922085	0.375401	0.0110506
turquoise	1-arachidonoyl-GPI* (20:4)*	Lipid	Lysophospholipid	0.534362	0.000156235	0.472972	0.00103425	0.177415	0.243647	0.636053	2.66e-06	-0.686288	1.95e-07	0.332379	0.0256966	0.619311	5.74e-06	-0.628144	3.85e-06	-0.118938	0.436464	-0.563204	5.63e-05	-0.0313669	0.837928	0.40721	0.00549944
turquoise	1-lignoceroyl-GPC (24:0)	Lipid	Lysophospholipid	0.436165	0.00274339	0.282919	0.0596805	0.386224	0.00877973	0.926164	8e-20	-0.198572	0.190995	0.173108	0.255464	0.337992	0.0231588	-0.108671	0.477344	-0.135811	0.373713	0.00153102	0.992036	0.0305502	0.842093	-0.155602	0.30741
turquoise	1-linoleoyl-2-arachidonoyl-GPC (18:2/20:4n6)*	Lipid	Phosphatidylcholine (PC)	0.674866	3.69e-07	0.443174	0.00229709	0.433121	0.00295993	0.920322	3.88e-19	-0.359339	0.0153392	0.288228	0.0548514	0.370303	0.0122839	-0.296589	0.0478888	-0.0404657	0.79184	-0.199694	0.188447	-0.123021	0.420766	0.0332155	0.828515
turquoise	1-linoleoyl-2-arachidonoyl-GPE (18:2/20:4)*	Lipid	Phosphatidylethanolamine (PE)	-0.23056	0.127575	-0.326729	0.0284809	-0.293982	0.0499784	0.122183	0.423961	0.138239	0.365147	0.183062	0.228719	0.273371	0.0692156	0.372735	0.0116817	-0.116631	0.445475	-0.0118274	0.938536	0.115522	0.449845	-0.255017	0.0909035
turquoise	1-linoleoyl-2-linolenoyl-GPC (18:2/18:3)*	Lipid	Phosphatidylcholine (PC)	-0.0210076	0.891052	-0.130522	0.392774	-0.0206272	0.893014	0.069309	0.650981	0.0319784	0.834812	0.255285	0.090554	0.308691	0.0390956	0.425418	0.00357642	-6.88e-05	0.999642	-0.0866147	0.571568	0.112273	0.462778	0.0328351	0.83045
turquoise	1-methyl-4-imidazoleacetate	Amino Acid	Histidine Metabolism	-0.510761	0.000337108	-0.320903	0.0316097	0.0240998	0.875134	-0.447667	0.00204587	0.504943	0.00040405	0.0122141	0.93653	-0.233063	0.123379	0.504659	0.0004076	0.326852	0.0284175	0.426615	0.00347379	0.380546	0.00991506	-0.0394591	0.796908
turquoise	1-methyl-5-imidazoleacetate	Amino Acid	Histidine Metabolism	0.113881	0.456353	0.124683	0.41447	0.163812	0.282263	0.392772	0.00761113	-0.00208735	0.989142	-0.146414	0.337197	0.227979	0.132014	-0.0189948	0.901437	-0.17514	0.249841	-0.0191101	0.900842	-0.257342	0.0878959	-0.244178	0.105991
turquoise	1-methylhistamine	Amino Acid	Histidine Metabolism	-0.402211	0.00616424	-0.234919	0.120336	0.0742401	0.627908	-0.2308	0.127168	0.183428	0.227774	0.0309321	0.840145	-0.0564948	0.712419	0.435182	0.00281176	0.261045	0.083267	0.0370643	0.808996	0.0129808	0.932555	0.130811	0.391718
turquoise	1-methylnicotinamide	Cofactors and Vitamins	Nicotinate and Nicotinamide Metabolism	0.25883	0.086012	0.167384	0.271756	0.229268	0.129782	0.365025	0.0136827	-0.36837	0.0127813	0.266547	0.0767423	0.150607	0.323388	-0.130922	0.391316	0.21278	0.160517	-0.256793	0.0885998	-0.113272	0.458778	0.382249	0.00956205
turquoise	1-myristoyl-2-arachidonoyl-GPC (14:0/20:4)*	Lipid	Phosphatidylcholine (PC)	0.600765	1.28e-05	0.381159	0.00978676	0.426026	0.00352394	0.901342	3.16e-17	-0.298896	0.0460993	0.28256	0.0600191	0.326311	0.0286965	-0.130144	0.39416	-0.0729761	0.63379	-0.107962	0.48024	-0.0521355	0.733762	-0.0732557	0.632487
turquoise	1-myristoyl-2-palmitoyl-GPC (14:0/16:0)	Lipid	Phosphatidylcholine (PC)	0.353489	0.0172181	0.166873	0.273244	0.166983	0.272923	0.720203	2.45e-08	-0.115414	0.450273	0.253742	0.0925874	0.542556	0.000118014	0.122982	0.420914	-0.249235	0.0987307	-0.101122	0.50864	0.052586	0.731547	-0.2158	0.154524
turquoise	1-oleoyl-2-arachidonoyl-GPE (18:1/20:4)*	Lipid	Phosphatidylethanolamine (PE)	0.224977	0.137321	-0.0308017	0.84081	0.00762453	0.960355	0.454421	0.00171397	-0.0287175	0.851456	0.202807	0.181509	0.322233	0.0308716	0.280485	0.062005	-0.0469804	0.759258	-0.157671	0.300942	0.0145625	0.924359	-0.150163	0.324832
turquoise	1-oleoyl-2-arachidonoyl-GPI (18:1/20:4)*	Lipid	Phosphatidylinositol (PI)	0.3105	0.0379027	0.340047	0.0222841	0.185416	0.222686	0.611343	8.16e-06	-0.213269	0.159536	0.121921	0.424965	0.107139	0.48361	-0.366795	0.0131992	-0.195391	0.198345	0.0469213	0.759552	0.149895	0.325709	0.0178274	0.907467
turquoise	1-oleoyl-2-docosahexaenoyl-GPC (18:1/22:6)*	Lipid	Phosphatidylcholine (PC)	0.667707	5.43e-07	0.479787	0.000852912	0.436187	0.00274189	0.921954	2.53e-19	-0.350385	0.0182918	0.265929	0.0774546	0.332565	0.0256087	-0.360668	0.0149376	-0.0481743	0.75333	-0.123071	0.420576	-0.0700461	0.647511	0.028536	0.852385
turquoise	1-oleoyl-2-linoleoyl-GPC (18:1/18:2)*	Lipid	Phosphatidylcholine (PC)	0.257419	0.0877985	0.197114	0.19434	0.183983	0.226346	0.55643	7.22e-05	-0.155274	0.308444	0.338608	0.0228935	0.137657	0.367192	-0.139758	0.359852	-0.153898	0.312804	0.039103	0.798702	0.0339003	0.825035	-0.094898	0.535203
turquoise	1-oleoyl-GPC (18:1)	Lipid	Lysophospholipid	0.470195	0.00111751	0.432076	0.00303767	0.30556	0.0412325	0.696902	1.05e-07	-0.246536	0.102556	0.0986241	0.519221	0.316898	0.0339215	-0.401542	0.00625823	-0.0223381	0.884198	-0.180522	0.235354	-0.194113	0.201355	0.0841127	0.58277
turquoise	1-palmitoleoyl-2-linolenoyl-GPC (16:1/18:3)*	Lipid	Phosphatidylcholine (PC)	0.319891	0.0321814	0.143914	0.3456	0.219326	0.147737	0.478855	0.000875885	-0.172888	0.256079	0.299482	0.0456531	0.393705	0.00745619	0.208998	0.168259	-0.00619929	0.967761	-0.231594	0.125829	-0.0786334	0.607643	-0.0125421	0.934829
turquoise	1-palmitoleoyl-2-linoleoyl-GPC (16:1/18:2)*	Lipid	Phosphatidylcholine (PC)	0.460247	0.00146696	0.219489	0.147429	0.348841	0.0188464	0.627631	3.94e-06	-0.277164	0.0652923	0.34181	0.0215555	0.355385	0.0165889	0.0856374	0.575932	0.104771	0.493382	-0.176546	0.245999	-0.0338383	0.82535	0.041736	0.785458
turquoise	1-palmitoleoyl-GPC* (16:1)*	Lipid	Lysophospholipid	0.57095	4.21e-05	0.438756	0.0025702	0.357846	0.0158013	0.684896	2.11e-07	-0.434246	0.00287827	0.0712308	0.641949	0.251706	0.0953239	-0.438797	0.0025676	-0.00641508	0.96664	-0.222005	0.142728	-0.2041	0.178682	0.191406	0.207836
turquoise	1-palmitoyl-2-arachidonoyl-GPC (16:0/20:4n6)	Lipid	Phosphatidylcholine (PC)	0.5959	1.57e-05	0.37746	0.0105836	0.432394	0.00301382	0.91537	1.35e-18	-0.277548	0.0649056	0.370696	0.0121848	0.408569	0.00532995	-0.19499	0.199287	-0.0365116	0.811793	-0.154696	0.31027	-0.015777	0.918071	-0.0256316	0.867267
turquoise	1-palmitoyl-2-arachidonoyl-GPE (16:0/20:4)*	Lipid	Phosphatidylethanolamine (PE)	0.0871971	0.568974	-0.143052	0.348528	-0.0854524	0.57676	0.163655	0.282733	0.191714	0.20709	0.130047	0.394517	0.157431	0.301688	0.599432	1.35e-05	0.0453569	0.767342	-0.0346827	0.821062	0.0319073	0.835174	-0.261609	0.0825787
turquoise	1-palmitoyl-2-arachidonoyl-GPI (16:0/20:4)*	Lipid	Phosphatidylinositol (PI)	0.590055	1.99e-05	0.334309	0.0247992	0.339686	0.0224355	0.601517	1.24e-05	-0.314793	0.0351914	0.255257	0.0905901	0.161968	0.287791	-0.249999	0.0976673	0.114676	0.453192	-0.0430191	0.779025	-0.0172711	0.910343	0.171474	0.260048
turquoise	1-palmitoyl-2-dihomo-linolenoyl-GPC (16:0/20:3n3 or 6)*	Lipid	Phosphatidylcholine (PC)	0.734274	9.45e-09	0.477268	0.000916326	0.518079	0.000267183	0.842572	3.95e-13	-0.206924	0.172618	0.221629	0.143423	0.242826	0.108001	-0.122818	0.421538	0.0642069	0.675198	-0.124723	0.414319	-0.197479	0.193497	0.000540248	0.99719
turquoise	1-palmitoyl-2-docosahexaenoyl-GPC (16:0/22:6)	Lipid	Phosphatidylcholine (PC)	0.633899	2.94e-06	0.432713	0.00299009	0.53132	0.000173069	0.915751	1.23e-18	-0.396727	0.00697266	0.357186	0.0160093	0.406207	0.00562759	-0.325952	0.0288828	0.0484585	0.751921	-0.166934	0.273067	0.0425709	0.78127	0.140465	0.357402
turquoise	1-palmitoyl-2-docosahexaenoyl-GPE (16:0/22:6)*	Lipid	Phosphatidylethanolamine (PE)	0.0266003	0.862298	-0.166189	0.275244	0.0549944	0.719742	0.104862	0.493007	0.0504644	0.741997	0.243256	0.107358	0.0680859	0.656755	0.411659	0.00496122	0.313397	0.0360554	-0.0374968	0.80681	0.242473	0.108529	0.0455046	0.766605
turquoise	1-palmitoyl-2-gamma-linolenoyl-GPC (16:0/18:3n6)*	Lipid	Phosphatidylcholine (PC)	-0.0941878	0.538276	-0.150682	0.323143	0.132708	0.384828	0.174791	0.250801	0.0028071	0.985399	0.451598	0.00184637	0.322212	0.030883	0.457887	0.00156291	0.0851617	0.578062	-0.0430595	0.778823	0.28589	0.0569382	0.0285392	0.852369
turquoise	1-palmitoyl-2-linoleoyl-GPC (16:0/18:2)	Lipid	Phosphatidylcholine (PC)	0.00489475	0.974543	-0.164666	0.279729	0.241737	0.109639	0.234536	0.120958	0.212033	0.162026	0.301929	0.0438295	0.143361	0.347475	0.531393	0.000172646	0.118992	0.436254	0.122984	0.420905	0.164656	0.279757	-0.0881232	0.564862
turquoise	1-palmitoyl-2-oleoyl-GPC (16:0/18:1)	Lipid	Phosphatidylcholine (PC)	0.528224	0.00019187	0.226958	0.133802	0.4214	0.00394063	0.74134	5.72e-09	-0.123248	0.419905	0.240774	0.111104	0.325524	0.0291057	0.157955	0.300063	0.105908	0.48868	-0.102672	0.502129	-0.0308435	0.840597	-0.0745375	0.626527
turquoise	1-palmitoyl-2-palmitoleoyl-GPC (16:0/16:1)*	Lipid	Phosphatidylcholine (PC)	0.542908	0.000116581	0.292869	0.0508922	0.342257	0.021374	0.701548	7.95e-08	-0.131781	0.388187	0.215545	0.155023	0.366718	0.0132197	0.20616	0.174244	-0.0122153	0.936524	-0.177403	0.243678	-0.154205	0.311829	-0.181251	0.233436
turquoise	1-palmitoyl-2-stearoyl-GPC (16:0/18:0)	Lipid	Phosphatidylcholine (PC)	0.468304	0.00117755	0.27271	0.0699186	0.448221	0.00201665	0.865393	1.73e-14	-0.0664793	0.66437	0.0997283	0.51453	0.311985	0.0369463	-0.0469736	0.759292	-0.184295	0.225546	0.0781861	0.609693	-0.000712652	0.996293	-0.167899	0.270265
turquoise	1-palmitoyl-GPC (16:0)	Lipid	Lysophospholipid	0.321614	0.0312137	0.243121	0.107559	0.356539	0.0162154	0.456095	0.00163946	-0.280768	0.0617313	0.0583978	0.703169	0.303643	0.0425877	-0.482609	0.000786538	0.0103781	0.946055	-0.146648	0.336416	-0.0619762	0.68589	0.303334	0.0428093
turquoise	1-stearoyl-2-arachidonoyl-GPC (18:0/20:4)	Lipid	Phosphatidylcholine (PC)	0.56682	4.92e-05	0.412847	0.00482551	0.41144	0.00498659	0.893159	1.61e-16	-0.37644	0.0108127	0.386459	0.00873521	0.367091	0.0131196	-0.321527	0.0312619	-0.0697873	0.648728	-0.148232	0.331163	0.0971099	0.525686	0.0820859	0.591917
turquoise	1-stearoyl-2-arachidonoyl-GPE (18:0/20:4)	Lipid	Phosphatidylethanolamine (PE)	0.039636	0.796016	-0.150957	0.322252	0.025597	0.867445	0.0915243	0.549877	0.329379	0.0271451	0.0861372	0.573698	0.0460403	0.763936	0.631796	3.25e-06	-0.017304	0.910173	0.174331	0.25207	0.222153	0.142455	-0.242962	0.107796
turquoise	1-stearoyl-2-arachidonoyl-GPI (18:0/20:4)	Lipid	Phosphatidylinositol (PI)	0.689834	1.59e-07	0.564288	5.41e-05	0.454834	0.0016953	0.786952	1.46e-10	-0.464366	0.00131195	0.341296	0.0217658	0.290299	0.0530551	-0.584097	2.53e-05	-0.0365787	0.811453	-0.0832074	0.586848	0.00851386	0.955735	0.216792	0.152592
turquoise	1-stearoyl-2-arachidonoyl-GPS (18:0/20:4)	Lipid	Phosphatidylserine (PS)	0.203096	0.180875	-0.0847155	0.580062	-0.0493162	0.747673	0.447982	0.00202923	0.00954189	0.950396	0.158452	0.298525	0.367329	0.0130562	0.181024	0.234033	-0.31736	0.033648	-0.0758943	0.620245	0.114241	0.45492	-0.352724	0.0174776
turquoise	1-stearoyl-2-docosahexaenoyl-GPC (18:0/22:6)	Lipid	Phosphatidylcholine (PC)	0.596114	1.55e-05	0.445569	0.00215999	0.549526	9.24e-05	0.800912	3.95e-11	-0.392136	0.00771855	0.315427	0.0348053	0.338526	0.0229287	-0.345514	0.0200905	0.0622671	0.684492	-0.0950651	0.534481	0.140147	0.358502	0.268475	0.0745533
turquoise	1-stearoyl-2-docosahexaenoyl-GPE (18:0/22:6)*	Lipid	Phosphatidylethanolamine (PE)	-0.250341	0.0971948	-0.287362	0.0556166	-0.111897	0.464286	-0.335354	0.0243241	0.174105	0.252696	0.147013	0.335202	-0.0116844	0.939278	0.436749	0.0027035	0.0896277	0.55821	0.084566	0.580734	0.325215	0.029268	0.0852891	0.577491
turquoise	1-stearoyl-2-linoleoyl-GPC (18:0/18:2)*	Lipid	Phosphatidylcholine (PC)	0.200085	0.187567	0.0584141	0.70309	0.350033	0.018417	0.562215	5.84e-05	0.112223	0.462979	0.368281	0.0128045	0.109932	0.472216	0.313306	0.0361119	-0.0803415	0.59984	0.234767	0.120583	0.200452	0.186741	-0.162298	0.286798
turquoise	1-stearoyl-2-oleoyl-GPC (18:0/18:1)	Lipid	Phosphatidylcholine (PC)	0.488486	0.000662969	0.271459	0.071263	0.507395	0.000374497	0.770794	5.89e-10	-0.0455718	0.766271	0.24857	0.0996626	0.168293	0.269126	0.089257	0.559846	0.0340256	0.824398	0.102141	0.504356	0.0770942	0.614711	-0.0328269	0.830492
turquoise	1-stearoyl-GPC (18:0)	Lipid	Lysophospholipid	0.581103	2.85e-05	0.373953	0.0113895	0.54945	9.27e-05	0.793695	7.85e-11	-0.464355	0.00131235	0.516143	0.000284282	0.285072	0.0576824	-0.372767	0.0116737	0.0945028	0.536912	-0.195553	0.197968	-0.00718464	0.96264	0.31934	0.0324959
turquoise	1-stearoyl-GPE (18:0)	Lipid	Lysophospholipid	-0.0661531	0.66592	-0.243271	0.107335	0.0123943	0.935596	0.183229	0.228287	0.0263363	0.863652	0.367487	0.013014	0.337415	0.0234097	0.422092	0.0038757	-0.0472942	0.757699	-0.0152257	0.920925	0.310725	0.0377565	0.0126893	0.934066
turquoise	2'-deoxyuridine	Nucleotide	Pyrimidine Metabolism, Uracil containing	-0.62937	3.64e-06	-0.414508	0.00464129	-0.379391	0.0101609	-0.673457	3.99e-07	0.315982	0.0344698	-0.00710836	0.963037	-0.113972	0.455988	0.229045	0.130166	0.139463	0.360876	0.200588	0.186437	0.482091	0.000798361	0.0926457	0.544979
turquoise	2-hydroxydecanoate	Lipid	Fatty Acid, Monohydroxy	-0.326332	0.0286856	-0.22727	0.133253	-0.238273	0.11498	-0.605938	1.03e-05	0.353892	0.0170828	0.0320604	0.834394	0.00134727	0.992992	0.420869	0.0039911	-0.121623	0.426105	0.00612402	0.968153	-0.0510297	0.739208	-0.0544118	0.722591
turquoise	2-hydroxyoctanoate	Lipid	Fatty Acid, Monohydroxy	-0.122473	0.422854	-0.0639036	0.676648	0.167522	0.271357	-0.3774	0.0105968	0.168184	0.26944	0.118441	0.438399	-0.142506	0.350387	-0.0375631	0.806475	0.174286	0.252195	0.0540671	0.724279	-0.116685	0.445263	0.308233	0.0394023
turquoise	2'-O-methyluridine	Nucleotide	Pyrimidine Metabolism, Uracil containing	-0.421039	0.00397482	-0.26968	0.0732108	0.114175	0.455183	-0.533597	0.000160321	0.0775949	0.612408	0.285571	0.0572271	-0.137574	0.367483	0.0632438	0.679807	0.400192	0.00645183	0.153938	0.312676	0.214242	0.157595	0.516045	0.000285168
turquoise	2-palmitoleoyl-GPC* (16:1)*	Lipid	Lysophospholipid	0.46936	0.00114368	0.418462	0.00422704	0.26328	0.0805657	0.447424	0.00205884	-0.326252	0.0287269	-0.047945	0.754468	0.0285086	0.852525	-0.384876	0.00903868	0.136151	0.372504	-0.126659	0.407052	-0.323409	0.0302306	0.2003	0.187084
turquoise	2-palmitoyl-GPC* (16:0)*	Lipid	Lysophospholipid	0.438034	0.00261747	0.337531	0.0233589	0.316784	0.0339897	0.580728	2.89e-05	-0.413317	0.00477282	0.0158682	0.917599	0.332532	0.0256243	-0.51763	0.000271063	-0.035788	0.815457	-0.210028	0.166123	-0.230935	0.12694	0.221536	0.143596
turquoise	3-(3-amino-3-carboxypropyl)uridine*	Nucleotide	Pyrimidine Metabolism, Uracil containing	-0.215432	0.155245	-0.251919	0.095035	-0.211498	0.163112	-0.293929	0.0500215	-0.100152	0.512734	0.149735	0.32623	0.165843	0.276258	-0.153577	0.313826	0.263072	0.0808138	-0.231079	0.126696	0.367759	0.0129419	0.478316	0.000889445
turquoise	3,4-dihydroxybutyrate	Lipid	Fatty Acid, Dihydroxy	-0.314884	0.0351357	-0.30783	0.0396739	-0.28695	0.0559839	-0.582773	2.66e-05	0.330655	0.0265209	-0.0927966	0.544321	-0.224949	0.13737	0.375545	0.0110174	0.213786	0.158502	-0.018641	0.903264	0.0409514	0.789398	0.0699117	0.648143
turquoise	3-hydroxyadipate*	Lipid	Fatty Acid, Dicarboxylate	-0.229975	0.128571	-0.013419	0.930284	0.176655	0.245704	-0.417155	0.00436021	0.21138	0.163353	0.103446	0.498896	-0.180838	0.234522	0.229865	0.12876	0.310742	0.0377455	0.283769	0.0588849	0.25144	0.0956865	0.192112	0.20613
turquoise	3-hydroxykynurenine	Amino Acid	Tryptophan Metabolism	-0.21067	0.164803	-0.148611	0.329916	-0.181953	0.231601	-0.319459	0.0324279	0.211075	0.163974	-0.317612	0.0334994	-0.101467	0.507189	-0.0629248	0.681336	0.146003	0.338568	-0.122568	0.422493	-0.274287	0.0682517	0.0340818	0.824112
turquoise	3-hydroxysuberate	Lipid	Fatty Acid, Monohydroxy	-0.459047	0.00151507	-0.313464	0.0360134	0.057499	0.707533	-0.424403	0.00366549	-0.00270337	0.985938	0.292398	0.0512831	0.0482179	0.753114	0.214725	0.156639	0.27309	0.0695139	0.039998	0.794194	0.356049	0.0163732	0.34139	0.0217271
turquoise	3-methyl-2-oxobutyrate	Amino Acid	Leucine, Isoleucine and Valine Metabolism	-0.110621	0.469427	-0.128484	0.400271	-0.24193	0.109347	-0.451703	0.00184132	0.322972	0.0304677	0.0026465	0.986234	-0.0795351	0.603518	0.392661	0.0076298	0.0514237	0.737266	-0.00945046	0.950871	0.0649939	0.67144	0.0971638	0.525456
turquoise	3-methylcytidine	Nucleotide	Pyrimidine Metabolism, Cytidine containing	-0.404086	0.00590704	-0.255924	0.0897217	-0.16883	0.267579	-0.359677	0.0152361	-0.141788	0.352847	0.228134	0.131745	0.00177047	0.990791	0.219969	0.146523	0.0625266	0.683246	-0.0974705	0.524143	0.374095	0.011356	0.320662	0.0317452
turquoise	3-ureidoisobutyrate	Nucleotide	Pyrimidine Metabolism, Uracil containing	-0.412238	0.00489475	-0.227982	0.132009	-0.132483	0.38564	-0.534306	0.000156527	0.351678	0.0178379	0.000588654	0.996938	-0.343914	0.0207125	0.282179	0.0603791	0.191289	0.208118	0.298383	0.0464918	0.382044	0.00960397	0.0119729	0.937781
turquoise	3-ureidopropionate	Nucleotide	Pyrimidine Metabolism, Uracil containing	-0.383216	0.00936634	-0.119953	0.432532	0.106232	0.487343	-0.437472	0.0026548	0.335014	0.0244778	0.120253	0.431373	-0.306162	0.0408146	0.188041	0.216089	0.385253	0.00896552	0.317898	0.0333317	0.341287	0.0217694	0.0845605	0.580758
turquoise	5-hydroxyindoleacetate	Amino Acid	Tryptophan Metabolism	0.155767	0.306893	0.184699	0.224512	0.067652	0.658808	0.207495	0.171411	-0.0629515	0.681208	-0.145698	0.33959	-0.00329115	0.982882	-0.36335	0.0141539	-0.107799	0.480906	0.117029	0.443917	-0.00335362	0.982557	0.025672	0.86706
turquoise	5-hydroxylysine	Amino Acid	Lysine Metabolism	-0.556998	7.07e-05	-0.396029	0.00708177	-0.285432	0.0573535	-0.636693	2.58e-06	0.506193	0.000388731	-0.0776301	0.612246	-0.226808	0.134065	0.402587	0.00611183	0.00947968	0.950719	0.361581	0.0146665	0.335487	0.0242643	0.0244836	0.873162
turquoise	5-methylthioribose	Amino Acid	Methionine, Cysteine, SAM and Taurine Metabolism	-0.311034	0.0375569	-0.222572	0.141684	-0.333196	0.0253135	-0.526102	0.000205809	0.176069	0.247298	0.0467432	0.760438	-0.0617145	0.687149	-0.0140599	0.926963	0.0909603	0.552349	0.0851214	0.578242	0.434651	0.0028493	0.292195	0.0514528
turquoise	5-methyluridine (ribothymidine)	Nucleotide	Pyrimidine Metabolism, Uracil containing	-0.422304	0.00385595	-0.183258	0.228212	-0.0219898	0.885991	-0.50423	0.000413025	0.0204845	0.893749	0.30689	0.0403132	-0.130081	0.39439	-0.0668114	0.662793	0.197688	0.193018	0.107957	0.480259	0.485355	0.000726442	0.560699	6.18e-05
turquoise	aconitate [cis or trans]	Energy	TCA Cycle	-0.311466	0.0372783	-0.137279	0.368519	-0.202408	0.18239	-0.553985	7.88e-05	0.295673	0.0486142	-0.169648	0.265232	-0.102707	0.501984	0.0372771	0.80792	0.167273	0.272081	-0.0180582	0.906275	-0.100615	0.510779	0.139948	0.359191
turquoise	adipate	Lipid	Fatty Acid, Dicarboxylate	-0.367941	0.0128939	-0.318166	0.0331751	-0.0575422	0.707323	-0.59508	1.62e-05	0.533148	0.000162765	-0.0479874	0.754257	-0.226773	0.134127	0.372831	0.0116584	0.132125	0.38694	0.347737	0.019252	-0.0896153	0.558265	-0.0233752	0.87886
turquoise	adipoylcarnitine (C6-DC)	Lipid	Fatty Acid Metabolism (Acyl Carnitine, Dicarboxylate)	-0.182364	0.230531	-0.116167	0.4473	0.0570745	0.709597	-0.389265	0.00821916	0.278114	0.0643389	0.235886	0.118773	-0.237397	0.116361	0.228815	0.130564	0.279388	0.0630765	0.195928	0.197092	0.273238	0.069357	0.176346	0.246543
turquoise	allantoin	Nucleotide	Purine Metabolism, (Hypo)Xanthine/Inosine containing	-0.190645	0.209683	-0.242208	0.108928	-0.0880479	0.565196	-0.41128	0.00500527	0.147363	0.334038	0.0429818	0.779212	-0.18625	0.220576	-0.0884365	0.563474	0.483213	0.000772961	-0.00754228	0.960782	0.279375	0.0630885	0.293325	0.0505162
turquoise	alpha-CEHC	Cofactors and Vitamins	Tocopherol Metabolism	0.15484	0.309815	0.169597	0.265379	0.169073	0.266879	0.452983	0.00178033	0.0621876	0.684874	-0.0622497	0.684576	-0.28859	0.0545341	-0.182037	0.231381	0.00388693	0.979783	0.290977	0.0524776	0.114955	0.452089	-0.198944	0.190147
turquoise	alpha-tocopherol	Cofactors and Vitamins	Tocopherol Metabolism	0.610452	8.48e-06	0.535384	0.00015092	0.678872	2.96e-07	0.791296	9.81e-11	-0.336576	0.0237782	0.419457	0.00412808	0.181208	0.233549	-0.257907	0.0871769	0.243391	0.107157	-0.0439245	0.774494	-0.0147041	0.923626	0.237438	0.116295
turquoise	ascorbic acid 2-sulfate	Cofactors and Vitamins	Ascorbate and Aldarate Metabolism	0.47734	0.000914458	0.326319	0.0286925	0.354851	0.016764	0.501128	0.000454214	-0.315417	0.0348114	0.327382	0.0281466	0.0181798	0.905647	-0.423913	0.00370921	0.309712	0.0384187	-0.0843834	0.581554	-0.0941099	0.538614	0.247951	0.100536
turquoise	ascorbic acid 3-sulfate*	Cofactors and Vitamins	Ascorbate and Aldarate Metabolism	0.514461	0.000299922	0.462296	0.00138792	0.539329	0.000131916	0.655722	1.01e-06	-0.366164	0.0133699	0.388811	0.00830091	0.0638423	0.676941	-0.360808	0.0148955	0.24893	0.0991567	-0.00244862	0.987263	-0.0473389	0.757477	0.188739	0.214358
turquoise	behenoyl dihydrosphingomyelin (d18:0/22:0)*	Lipid	Dihydrosphingomyelins	0.419817	0.00409277	0.181232	0.233485	0.585867	2.36e-05	0.60576	1.04e-05	-0.218768	0.148796	0.351485	0.0179049	0.238612	0.114449	-0.0525789	0.731582	0.327128	0.0282765	-0.0180844	0.906139	0.215512	0.155089	0.248403	0.0998982
turquoise	behenoyl sphingomyelin (d18:1/22:0)*	Lipid	Sphingomyelins	0.382532	0.00950454	0.0132643	0.931085	0.339764	0.0224028	0.426569	0.00347769	-0.316168	0.0343576	0.125795	0.410287	0.193577	0.202627	-0.0132638	0.931088	0.136072	0.372784	-0.180624	0.235084	0.0963743	0.528842	0.237284	0.116539
turquoise	beta-alanine	Nucleotide	Pyrimidine Metabolism, Uracil containing	-0.369209	0.0125632	-0.349054	0.0187691	-0.20007	0.187599	-0.473943	0.00100647	0.165308	0.277833	0.207994	0.170359	0.0494454	0.747034	0.175888	0.247794	-0.00498011	0.974099	0.100713	0.510364	0.406696	0.0055648	0.310477	0.037918
turquoise	betaine	Amino Acid	Glycine, Serine and Threonine Metabolism	-0.155656	0.30724	0.00175792	0.990856	0.0888046	0.561845	0.283503	0.0591334	-0.151513	0.320451	0.348528	0.0189607	0.0454488	0.766884	-0.0126375	0.934334	0.0686148	0.654256	0.0187144	0.902885	0.275598	0.06689	0.0270479	0.860004
turquoise	campesterol	Lipid	Sterol	0.589126	2.07e-05	0.490535	0.000624168	0.459844	0.00148296	0.858396	4.79e-14	-0.530186	0.00017975	0.427366	0.00341076	0.439034	0.00255221	-0.404891	0.00579962	-0.0021094	0.989028	-0.224608	0.137984	0.0485053	0.751688	0.173633	0.254004
turquoise	ceramide (d18:2/24:1, d18:1/24:2)*	Lipid	Ceramides	0.531076	0.000174482	0.372502	0.0117382	0.375856	0.010946	0.809935	1.6e-11	-0.297214	0.0473983	0.302184	0.0436428	0.400433	0.00641691	-0.176902	0.245033	-0.112124	0.463374	-0.131506	0.389185	0.0477055	0.755656	0.00986396	0.948724
turquoise	C-glycosyltryptophan	Amino Acid	Tryptophan Metabolism	-0.218645	0.149031	-0.252507	0.0942397	-0.164597	0.279933	-0.497441	0.000507945	0.0499501	0.744538	0.0343872	0.822562	-0.144434	0.343839	-0.0208647	0.891789	0.412291	0.00488869	-0.020144	0.895506	0.319391	0.0324671	0.424732	0.00363644
turquoise	cholesterol	Lipid	Sterol	0.306041	0.0408982	0.210861	0.164413	0.354908	0.0167453	0.709929	4.73e-08	-0.0696296	0.649471	0.399996	0.00648032	0.395561	0.00715594	0.16494	0.278918	-0.0738619	0.629666	-0.0287307	0.851389	0.0506107	0.741276	-0.134765	0.377439
turquoise	citrate	Energy	TCA Cycle	-0.221117	0.144373	-0.16614	0.275386	-0.103572	0.498372	-0.494902	0.000548193	0.525208	0.000211954	-0.271562	0.071152	-0.271938	0.0707458	0.231435	0.126097	0.207418	0.171573	0.142641	0.349928	-0.156566	0.304387	-0.0433651	0.777293
turquoise	galactonate	Carbohydrate	Fructose, Mannose and Galactose Metabolism	-0.324915	0.0294263	-0.295992	0.048361	0.122114	0.424225	-0.462629	0.00137544	0.457029	0.00159915	-0.101597	0.506642	-0.246011	0.103314	0.519633	0.000254142	0.397532	0.00684853	0.330916	0.0263944	-0.132367	0.386062	-0.0436536	0.775849
turquoise	glycerophosphoglycerol	Lipid	Glycerolipid Metabolism	0.061197	0.68964	0.119	0.436225	0.20477	0.177229	0.272663	0.0699686	0.198041	0.192208	0.106289	0.487106	0.106281	0.48714	0.292048	0.0515758	-0.279489	0.0629771	0.299415	0.0457037	0.321279	0.0313995	-0.163761	0.282418
turquoise	glycerophosphorylcholine (GPC)	Lipid	Phospholipid Metabolism	0.261471	0.0827466	0.149678	0.326416	0.245955	0.103395	0.56677	4.93e-05	-0.214542	0.157	0.0420412	0.783926	0.402342	0.00614593	-0.346366	0.0197653	-0.156628	0.304193	-0.0600843	0.695006	0.181032	0.234011	0.11544	0.45017
turquoise	glycine	Amino Acid	Glycine, Serine and Threonine Metabolism	0.0188997	0.901928	-0.0329935	0.829645	-0.0674531	0.65975	0.525634	0.000209005	-0.162042	0.28757	0.255785	0.0899014	0.352261	0.0176362	-0.186607	0.219676	-0.07772	0.611833	-0.055079	0.719328	0.348236	0.0190676	-0.128438	0.40044
turquoise	glycolate (hydroxyacetate)	Xenobiotics	Chemical	-0.264817	0.0787482	-0.0545304	0.722011	-0.0825676	0.589738	-0.605034	1.07e-05	0.167802	0.270544	-0.20601	0.174564	-0.2327	0.123981	0.102886	0.501235	-0.0384972	0.801758	0.203033	0.181013	0.0881629	0.564686	-0.0355535	0.816645
turquoise	glycosyl ceramide (d16:1/24:1, d18:1/22:1)*	Lipid	Hexosylceramides (HCER)	0.540219	0.000127942	0.396117	0.00706797	0.392999	0.00757325	0.794759	7.11e-11	-0.253693	0.0926528	0.0370315	0.809162	0.13608	0.372757	-0.378608	0.0103305	-0.0611982	0.689634	-0.0211118	0.890515	-0.0212349	0.889881	-0.0163454	0.91513
turquoise	glycosyl ceramide (d18:1/20:0, d16:1/22:0)*	Lipid	Hexosylceramides (HCER)	0.629409	3.63e-06	0.428494	0.00331795	0.49655	0.000521755	0.902593	2.43e-17	-0.335787	0.0241293	0.0503963	0.742334	0.231751	0.125566	-0.432354	0.00301684	0.0305492	0.842099	-0.057991	0.705143	0.00325238	0.983083	0.0355649	0.816588
turquoise	glycosyl ceramide (d18:2/24:1, d18:1/24:2)*	Lipid	Hexosylceramides (HCER)	0.373424	0.0115157	0.277433	0.0650219	0.321517	0.0312675	0.833146	1.25e-12	-0.249143	0.0988587	0.0939603	0.539263	0.202075	0.183126	-0.307774	0.0397117	-0.11821	0.439299	0.0549014	0.720196	0.0915838	0.549617	-0.0798318	0.602164
turquoise	glycosyl-N-behenoyl-sphingadienine (d18:2/22:0)*	Lipid	Hexosylceramides (HCER)	0.538982	0.000133494	0.319143	0.0326092	0.426337	0.00349742	0.745298	4.29e-09	-0.412148	0.00490499	0.195712	0.197595	0.298918	0.0460823	-0.407662	0.0054426	-0.00861356	0.955217	-0.176519	0.246074	0.0438283	0.774975	0.128966	0.39849
turquoise	glycosyl-N-palmitoyl-sphingosine (d18:1/16:0)	Lipid	Hexosylceramides (HCER)	0.401493	0.00626511	0.328938	0.0273636	0.39652	0.0070049	0.789648	1.14e-10	-0.227817	0.132295	0.168592	0.268263	0.165077	0.278514	-0.349378	0.0186518	0.0327738	0.830762	0.097354	0.524642	0.219227	0.147924	-0.00850665	0.955772
turquoise	glycosyl-N-stearoyl-sphingosine (d18:1/18:0)	Lipid	Hexosylceramides (HCER)	0.539592	0.000130727	0.442116	0.00236002	0.395192	0.00721475	0.858446	4.75e-14	-0.309848	0.0383296	0.052022	0.73432	0.180794	0.234636	-0.422562	0.00383208	-0.0630191	0.680883	-0.0104652	0.945603	0.0955884	0.532224	-0.0412206	0.788046
turquoise	guanine	Nucleotide	Purine Metabolism, Guanine containing	0.322656	0.0306397	0.434758	0.0028417	0.193772	0.202163	0.634127	2.91e-06	-0.200172	0.18737	0.175985	0.247529	0.0851078	0.578303	-0.347799	0.0192288	-0.15974	0.294565	0.0874971	0.567641	0.0990805	0.517279	-0.09047	0.554502
turquoise	gulonate*	Cofactors and Vitamins	Ascorbate and Aldarate Metabolism	-0.430645	0.00314701	-0.375517	0.0110238	-0.0415786	0.786248	-0.647813	1.51e-06	0.631969	3.22e-06	-0.157378	0.301854	-0.352173	0.0176664	0.547805	9.82e-05	0.336793	0.0236826	0.411603	0.00496768	0.0458661	0.764804	-0.0291983	0.848998
turquoise	hydroxypalmitoyl sphingomyelin (d18:1/16:0(OH))	Lipid	Sphingomyelins	-0.00914436	0.95246	0.0192128	0.900311	0.131133	0.390547	0.382909	0.00942824	-0.159099	0.296529	0.240628	0.111327	0.136019	0.372975	-0.260288	0.0841974	-0.127258	0.404819	0.0864513	0.572297	0.154596	0.310586	0.00439924	0.977119
turquoise	imidazole lactate	Amino Acid	Histidine Metabolism	0.0322006	0.83368	-0.200393	0.186874	0.0931048	0.542979	0.251468	0.0956488	0.0545902	0.721719	0.11796	0.440274	0.0378474	0.805038	0.212702	0.160673	0.124324	0.415824	-0.114563	0.453641	0.0953131	0.533411	0.0825613	0.589766
turquoise	indole-3-carboxylate	Amino Acid	Tryptophan Metabolism	-0.250873	0.0964629	-0.296865	0.0476713	-0.307308	0.0400284	-0.213905	0.158264	0.0686369	0.654151	0.0166557	0.913525	-0.0591661	0.699446	-0.0178615	0.907291	-0.164034	0.281605	0.0318642	0.835393	0.456797	0.0016091	0.305513	0.0412652
turquoise	inosine	Nucleotide	Purine Metabolism, (Hypo)Xanthine/Inosine containing	0.53145	0.000172313	0.482955	0.000778739	0.350016	0.0184229	0.483369	0.000769486	-0.336424	0.0238456	0.19986	0.188074	0.244621	0.105339	-0.453618	0.00175074	0.00999534	0.948042	-0.175907	0.247742	-0.130549	0.392678	0.1905	0.210035
turquoise	isoleucylhydroxyproline*	Peptide	Dipeptide Derivative	-0.426721	0.00346487	-0.424877	0.00362364	-0.29983	0.0453902	-0.489854	0.000636845	0.329945	0.0268668	-0.106112	0.487839	-0.23627	0.118156	0.0940999	0.538657	0.0825283	0.589915	0.158346	0.298852	0.348236	0.0190677	0.221511	0.143641
turquoise	isovalerate (C5)	Amino Acid	Leucine, Isoleucine and Valine Metabolism	-0.398649	0.00667939	-0.222067	0.142614	-0.328543	0.027561	-0.461022	0.00143662	0.462581	0.00137721	0.031466	0.837423	-0.268124	0.0749481	0.256024	0.089592	-0.0146631	0.923838	0.243435	0.107092	0.0247977	0.871548	-0.12953	0.396413
turquoise	itaconate	Energy	TCA Cycle	-0.305775	0.0410831	-0.0402851	0.792749	0.0818748	0.592874	-0.32599	0.0288628	0.452326	0.00181139	-0.120729	0.429539	-0.261149	0.0831389	0.152875	0.316068	0.227385	0.133052	0.429253	0.00325672	0.207017	0.172421	-0.0471248	0.75854
turquoise	kojibiose	Xenobiotics	Food Component/Plant	0.149771	0.326111	0.136287	0.372025	0.313703	0.0358646	0.31757	0.0335243	0.0331042	0.829081	0.0957283	0.531621	-0.1489	0.328965	0.165885	0.276133	-0.025081	0.870093	0.302111	0.043696	0.210852	0.16443	-0.122757	0.42177
turquoise	lignoceroyl sphingomyelin (d18:1/24:0)	Lipid	Sphingomyelins	0.00633355	0.967063	-0.229815	0.128845	0.208259	0.169803	0.08384	0.583997	-0.00654313	0.965974	-0.0342405	0.823307	0.129195	0.397646	0.255898	0.0897549	0.277101	0.0653567	-0.0268086	0.86123	0.250255	0.0973127	0.193622	0.202519
turquoise	malonylcarnitine	Lipid	Fatty Acid Synthesis	0.411935	0.00492947	0.44418	0.00223861	0.496245	0.000526561	0.50358	0.000421363	-0.115743	0.448972	0.24773	0.10085	0.073648	0.630661	-0.138039	0.365851	0.108689	0.47727	0.185887	0.221493	0.294771	0.0493381	0.132127	0.386931
turquoise	methyl glucopyranoside (alpha + beta)	Xenobiotics	Food Component/Plant	-0.351755	0.0178111	-0.299828	0.0453912	-0.448026	0.00202692	-0.707595	5.48e-08	0.287855	0.0551804	-0.0739925	0.629059	-0.0791161	0.605433	0.366223	0.0133537	-0.0455737	0.766261	-0.0768788	0.615703	-0.148641	0.329815	0.0156513	0.918722
turquoise	methylphosphate	Nucleotide	Purine and Pyrimidine Metabolism	-0.0335781	0.826672	0.00971579	0.949493	0.0532376	0.728347	-0.293729	0.0501851	0.211406	0.1633	-0.0199173	0.896675	-0.038733	0.800568	0.192484	0.205238	-0.22849	0.131127	0.0945318	0.536787	-0.0998277	0.514109	0.051734	0.735738
turquoise	methylsuccinate	Amino Acid	Leucine, Isoleucine and Valine Metabolism	-0.162657	0.285718	0.0977774	0.522831	0.255698	0.0900148	-0.307784	0.0397053	0.0164832	0.914417	0.129787	0.395471	0.0245457	0.872843	0.0585756	0.702307	0.188942	0.213858	0.104522	0.494417	-0.0738644	0.629654	0.324189	0.0298118
turquoise	N,N,N-trimethyl-5-aminovalerate	Amino Acid	Lysine Metabolism	0.00187615	0.990241	0.0325146	0.832081	-0.187232	0.21811	-0.340844	0.0219523	0.134309	0.379069	-0.0272075	0.859186	0.0896548	0.55809	0.0242259	0.874487	0.113309	0.45863	-0.0563878	0.712941	-0.17795	0.242203	0.00713073	0.962921
turquoise	N,N,N-trimethyl-alanylproline betaine (TMAP)	Amino Acid	Urea cycle; Arginine and Proline Metabolism	0.248315	0.100021	0.126228	0.408664	0.369692	0.0124393	0.354668	0.0168244	-0.120171	0.431692	0.301377	0.0442351	0.254494	0.0915923	-0.260847	0.0835087	0.290463	0.0529147	-0.121692	0.42584	0.258693	0.0861851	0.353334	0.0172706
turquoise	N6-methyllysine	Amino Acid	Lysine Metabolism	-0.553209	8.11e-05	-0.507794	0.000369882	-0.396909	0.00694438	-0.371181	0.0120634	0.436928	0.0026914	-0.247574	0.101072	-0.327249	0.0282145	0.468802	0.00116148	-0.0710426	0.642831	0.393869	0.00742916	0.501438	0.000449931	-0.339153	0.0226614
turquoise	N-acetyl-1-methylhistidine*	Amino Acid	Histidine Metabolism	0.168914	0.267337	0.0174969	0.909176	0.0931179	0.542922	0.2941	0.0498823	0.0651165	0.670855	-0.0753984	0.622538	-0.0307173	0.841241	-0.0437895	0.775169	0.219555	0.147303	-0.00100475	0.994774	-0.134571	0.37813	-0.123633	0.41844
turquoise	N-acetyl-beta-alanine	Nucleotide	Pyrimidine Metabolism, Uracil containing	-0.421141	0.0039652	-0.431451	0.00308506	-0.229627	0.129166	-0.480334	0.000839675	0.021566	0.888175	0.176345	0.246547	0.0441389	0.773423	0.0555486	0.717034	0.120177	0.431668	-0.0678685	0.657783	0.122613	0.422319	0.314186	0.035565
turquoise	N-acetylcarnosine	Amino Acid	Histidine Metabolism	-0.234139	0.121608	-0.242289	0.108807	-0.211511	0.163086	-0.372807	0.0116643	0.243764	0.106604	-0.399313	0.00658059	-0.154548	0.31074	0.101073	0.508847	-0.0113813	0.94085	-0.0179274	0.906951	-0.170792	0.261975	-0.00743049	0.961363
turquoise	N-acetylglucosamine/N-acetylgalactosamine	Carbohydrate	Aminosugar Metabolism	-0.246673	0.102359	-0.213728	0.158619	-0.0806041	0.598644	-0.520404	0.000247886	0.307017	0.040227	-0.0478505	0.754936	-0.376364	0.01083	0.223322	0.140313	0.23742	0.116323	0.327081	0.0283002	0.443507	0.00227759	0.223011	0.140879
turquoise	N-acetyltaurine	Amino Acid	Methionine, Cysteine, SAM and Taurine Metabolism	-0.437945	0.00262336	-0.446279	0.00212078	-0.109437	0.474224	-0.43575	0.00277208	0.554353	7.78e-05	-0.0904954	0.55439	-0.122629	0.422259	0.585365	2.4e-05	0.121088	0.428158	0.191161	0.208427	0.181522	0.232727	0.0269558	0.860476
turquoise	N-formylmethionine	Amino Acid	Methionine, Cysteine, SAM and Taurine Metabolism	-0.574122	3.73e-05	-0.595824	1.57e-05	-0.190596	0.209801	-0.675905	3.49e-07	0.402754	0.00608876	-0.0374501	0.807046	-0.245535	0.104004	0.505169	0.000401238	0.496315	0.000525455	0.105698	0.489544	0.226592	0.134446	0.133319	0.382623
turquoise	nicotinamide	Cofactors and Vitamins	Nicotinate and Nicotinamide Metabolism	0.106186	0.487534	0.00103899	0.994595	0.0558174	0.715722	0.383577	0.00929429	-0.235752	0.118988	0.138555	0.364044	0.244156	0.106024	0.00655742	0.9659	-0.180822	0.234564	0.00266959	0.986114	0.272028	0.0706489	0.117567	0.441809
turquoise	nicotinamide N-oxide	Cofactors and Vitamins	Nicotinate and Nicotinamide Metabolism	0.0493984	0.747266	-0.15157	0.320268	-0.250246	0.097325	-0.006398	0.966729	-0.183271	0.228178	-0.0160764	0.916522	0.291838	0.0517517	-0.0327388	0.83094	0.0432892	0.777673	-0.460467	0.00145827	-0.145275	0.341007	0.220016	0.146434
turquoise	nicotinate ribonucleoside	Cofactors and Vitamins	Nicotinate and Nicotinamide Metabolism	-0.335047	0.024463	-0.326178	0.0287653	-0.395353	0.00718903	-0.607956	9.45e-06	0.555037	7.59e-05	-0.26393	0.0797936	-0.416669	0.00441067	0.50278	0.000431835	0.0338671	0.825203	0.385784	0.00886358	0.0141878	0.9263	-0.266021	0.0773474
turquoise	N-methyl-GABA	Amino Acid	Glutamate Metabolism	0.123016	0.420784	0.198922	0.190196	-0.0163799	0.914952	0.346784	0.0196076	-0.256281	0.0892589	0.109696	0.473173	-0.0517314	0.735751	-0.400762	0.0063694	-0.238377	0.114816	0.0405593	0.79137	-0.0841263	0.58271	-0.209606	0.166997
turquoise	N-palmitoyl-sphingosine (d18:1/16:0)	Lipid	Ceramides	0.42822	0.00334027	0.293641	0.050257	0.306086	0.0408674	0.676302	3.41e-07	0.082119	0.591767	0.0403286	0.79253	0.21932	0.147747	0.192716	0.204682	-0.308167	0.0394472	0.224537	0.138111	0.130997	0.391039	-0.332969	0.0254191
turquoise	ophthalmate	Amino Acid	Glutathione Metabolism	-0.596665	1.52e-05	-0.357364	0.015953	-0.354326	0.0169379	-0.592641	1.79e-05	0.561035	6.1e-05	-0.199525	0.18883	-0.331203	0.0262566	0.543358	0.000114773	-0.107215	0.483299	0.36868	0.0127002	0.306867	0.0403291	-0.380537	0.00991708
turquoise	palmitoyl dihydrosphingomyelin (d18:0/16:0)*	Lipid	Dihydrosphingomyelins	0.304655	0.0418681	0.109156	0.475367	0.281153	0.0613595	0.746446	3.95e-09	0.0533575	0.727758	0.0652178	0.670372	0.148796	0.329306	0.107194	0.483385	-0.0398917	0.794729	0.141371	0.354277	0.0482977	0.752718	-0.340389	0.0221411
turquoise	palmitoyl sphingomyelin (d18:1/16:0)	Lipid	Sphingomyelins	0.506729	0.000382322	0.281403	0.0611198	0.440044	0.00248779	0.878686	2.13e-15	-0.255108	0.0907855	0.20832	0.169674	0.245698	0.103767	-0.207102	0.17224	0.0591327	0.699608	-0.0765687	0.617132	0.0058035	0.969819	-0.0644416	0.674076
turquoise	perfluorooctanesulfonate (PFOS)	Xenobiotics	Chemical	0.495268	0.000542225	0.347286	0.0194196	0.343733	0.0207841	0.512156	0.000322627	0.050083	0.743881	-0.296801	0.047722	-0.0232849	0.879325	0.0939957	0.539109	-0.171324	0.260471	0.0731726	0.632874	-0.499768	0.000473394	-0.404454	0.00585778
turquoise	phosphate	Energy	Oxidative Phosphorylation	0.12973	0.395678	0.128063	0.401828	0.304232	0.0421671	0.312115	0.0368634	-0.0688776	0.653015	0.127668	0.403297	0.0683731	0.655397	0.133364	0.382464	0.0448827	0.769707	0.175495	0.248867	0.262311	0.0817279	-0.0164564	0.914556
turquoise	pseudouridine	Nucleotide	Pyrimidine Metabolism, Uracil containing	-0.178909	0.239634	-0.221161	0.144292	-0.244334	0.105761	-0.450659	0.00189241	-0.124616	0.414722	0.22491	0.137441	0.133315	0.382637	-0.196258	0.196322	0.222666	0.141512	-0.275011	0.0674973	0.374838	0.0111813	0.554292	7.8e-05
turquoise	retinol (Vitamin A)	Cofactors and Vitamins	Vitamin A Metabolism	0.600043	1.32e-05	0.352213	0.0176529	0.36276	0.0143233	0.417176	0.00435807	0.0337875	0.825608	-0.298955	0.046054	-0.106362	0.486808	0.00401558	0.979114	0.0941823	0.5383	0.0157936	0.917986	-0.285542	0.0572535	-0.13353	0.381865
turquoise	S-(3-hydroxypropyl)mercapturic acid (HPMA)	Xenobiotics	Chemical	-0.625125	4.42e-06	-0.492569	0.000587678	-0.205989	0.174609	-0.779682	2.77e-10	0.395507	0.00716439	0.0724469	0.63626	-0.214089	0.157899	0.40852	0.00533597	0.300131	0.0451633	0.233905	0.121992	0.41545	0.0045395	0.261955	0.0821588
turquoise	sphinganine	Lipid	Sphingolipid Synthesis	0.118526	0.438066	-0.00659395	0.96571	0.0826984	0.589146	0.474333	0.000995486	0.161414	0.289465	0.274106	0.068441	0.291958	0.0516511	0.244311	0.105796	-0.154934	0.309518	0.219422	0.147554	0.257888	0.0872017	-0.34587	0.019954
turquoise	sphinganine-1-phosphate	Lipid	Sphingolipid Synthesis	0.381825	0.00964886	0.237949	0.115488	0.216623	0.15292	0.406277	0.00561852	-0.32457	0.0296089	0.365997	0.0134154	-0.0628229	0.681824	-0.330657	0.0265201	0.209558	0.167096	-0.0888359	0.561706	0.112838	0.460514	0.287095	0.0558548
turquoise	sphingomyelin (d17:1/16:0, d18:1/15:0, d16:1/17:0)*	Lipid	Sphingomyelins	0.506404	0.000386204	0.422707	0.00381875	0.398947	0.00663486	0.864178	2.08e-14	-0.273977	0.0685766	0.184616	0.224725	0.27123	0.0715113	-0.305443	0.041314	-0.0789849	0.606033	0.0135804	0.929447	0.0502792	0.742912	-0.0894501	0.558993
turquoise	sphingomyelin (d18:0/18:0, d19:0/17:0)*	Lipid	Dihydrosphingomyelins	0.398553	0.00669382	0.168212	0.269358	0.26628	0.0770489	0.762441	1.16e-09	-0.12404	0.416898	-0.0525022	0.731959	0.311694	0.0371326	-0.0556348	0.716613	-0.144954	0.342087	-0.0388942	0.799755	-0.151568	0.320274	-0.301357	0.0442499
turquoise	sphingomyelin (d18:1/14:0, d16:1/16:0)*	Lipid	Sphingomyelins	0.599194	1.37e-05	0.418587	0.00421448	0.490489	0.000625029	0.943226	3.34e-22	-0.40835	0.00535688	0.279784	0.0626882	0.296715	0.0477895	-0.377798	0.0105085	0.0478159	0.755108	-0.138867	0.362954	0.0546515	0.721419	0.0872532	0.568725
turquoise	sphingomyelin (d18:1/17:0, d17:1/18:0, d19:1/16:0)	Lipid	Sphingomyelins	0.44718	0.00207188	0.350966	0.0180865	0.2674	0.0757676	0.779054	2.93e-10	-0.110984	0.467962	-0.0205521	0.893401	0.213621	0.158831	-0.187155	0.218301	-0.156136	0.305733	0.071022	0.642928	0.0553303	0.7181	-0.266542	0.0767475
turquoise	sphingomyelin (d18:1/18:1, d18:2/18:0)	Lipid	Sphingomyelins	0.612866	7.64e-06	0.382062	0.00960029	0.457331	0.00158631	0.893444	1.52e-16	-0.30618	0.0408018	0.0864065	0.572497	0.302754	0.0432276	-0.407059	0.00551857	-0.0306742	0.841461	-0.0933082	0.542094	-0.133635	0.381486	-0.0600652	0.695099
turquoise	sphingomyelin (d18:1/19:0, d19:1/18:0)*	Lipid	Sphingomyelins	0.62805	3.87e-06	0.404255	0.00588436	0.444929	0.00219589	0.854603	8.12e-14	-0.418556	0.00421767	0.13503	0.376493	0.344007	0.0206761	-0.412599	0.00485362	-0.00714796	0.962831	-0.179952	0.236859	-0.0664326	0.664592	0.0544988	0.722166
turquoise	sphingomyelin (d18:1/20:0, d16:1/22:0)*	Lipid	Sphingomyelins	0.640983	2.1e-06	0.319828	0.0322173	0.474226	0.000998491	0.827361	2.45e-12	-0.431366	0.00309155	0.152427	0.317506	0.325314	0.0292163	-0.388966	0.00827289	0.0585898	0.702238	-0.188842	0.214105	0.0388537	0.799959	0.148023	0.331854
turquoise	sphingomyelin (d18:1/20:1, d18:2/20:0)*	Lipid	Sphingomyelins	0.686847	1.89e-07	0.440611	0.00245223	0.442385	0.00234388	0.894695	1.2e-16	-0.493832	0.000565999	0.131175	0.390391	0.350057	0.0184083	-0.458664	0.00153074	-0.0756199	0.621513	-0.202272	0.18269	-0.0420733	0.783765	0.0603675	0.693639
turquoise	sphingomyelin (d18:1/21:0, d17:1/22:0, d16:1/23:0)*	Lipid	Sphingomyelins	0.612933	7.61e-06	0.275126	0.0673785	0.453738	0.0017452	0.72649	1.61e-08	-0.545366	0.000107012	0.202314	0.182596	0.366271	0.0133406	-0.380197	0.00998884	0.0453875	0.767189	-0.267737	0.0753852	0.0443183	0.772526	0.298628	0.0463038
turquoise	sphingomyelin (d18:1/22:1, d18:2/22:0, d16:1/24:1)*	Lipid	Sphingomyelins	0.7233	1.99e-08	0.325585	0.0290739	0.512321	0.000320957	0.855888	6.8e-14	-0.467204	0.0012138	0.151037	0.321991	0.341754	0.0215784	-0.307341	0.0400057	0.025989	0.865433	-0.249702	0.0980799	-0.0492837	0.747834	0.153619	0.313691
turquoise	sphingomyelin (d18:1/22:2, d18:2/22:1, d16:1/24:2)*	Lipid	Sphingomyelins	0.73	1.27e-08	0.459585	0.00149333	0.434878	0.00283324	0.94924	3.2e-23	-0.432257	0.00302408	0.144673	0.343035	0.327723	0.0279737	-0.385315	0.00895363	-0.0437103	0.775565	-0.203604	0.179764	-0.135308	0.375499	0.0223265	0.884257
turquoise	sphingomyelin (d18:1/24:1, d18:2/24:0)*	Lipid	Sphingomyelins	0.418953	0.00417796	0.191423	0.207792	0.239469	0.113114	0.811782	1.33e-11	-0.169294	0.266247	0.0117272	0.939055	0.261369	0.0828704	-0.075477	0.622174	-0.124316	0.415856	-0.0393364	0.797526	-0.0199979	0.89626	-0.195253	0.198669
turquoise	sphingomyelin (d18:2/14:0, d18:1/14:1)*	Lipid	Sphingomyelins	0.690185	1.56e-07	0.436089	0.00274866	0.541445	0.000122643	0.863082	2.44e-14	-0.314724	0.0352337	0.218532	0.149245	0.246089	0.103201	-0.206972	0.172516	0.0254378	0.868262	-0.0618157	0.686661	0.0396823	0.795783	0.0894606	0.558947
turquoise	sphingomyelin (d18:2/16:0, d18:1/16:1)*	Lipid	Sphingomyelins	0.648419	1.46e-06	0.357285	0.015978	0.537345	0.000141182	0.908992	6.02e-18	-0.35236	0.0176023	0.270742	0.0720432	0.315706	0.0346363	-0.222299	0.142186	0.059621	0.697245	-0.213873	0.15833	-0.11752	0.441992	0.083814	0.584115
turquoise	sphingomyelin (d18:2/18:1)*	Lipid	Sphingomyelins	0.703935	6.87e-08	0.429582	0.00323052	0.541019	0.000124459	0.838065	6.92e-13	-0.471112	0.00108936	0.325491	0.0291233	0.359684	0.0152341	-0.352373	0.0175979	0.0251124	0.869932	-0.203836	0.179258	0.00503082	0.973835	0.193882	0.201902
turquoise	sphingomyelin (d18:2/21:0, d16:2/23:0)*	Lipid	Sphingomyelins	0.764782	9.62e-10	0.438634	0.00257815	0.437359	0.00266241	0.943537	2.98e-22	-0.43284	0.00298066	0.156254	0.305364	0.349823	0.0184919	-0.423815	0.00371803	-0.0650531	0.671158	-0.17405	0.252846	-0.0977759	0.522838	0.0298873	0.845478
turquoise	sphingomyelin (d18:2/23:0, d18:1/23:1, d17:1/24:1)*	Lipid	Sphingomyelins	0.621107	5.3e-06	0.294811	0.0493061	0.406591	0.00557818	0.921099	3.16e-19	-0.387267	0.00858389	0.170545	0.262678	0.375103	0.0111197	-0.34909	0.0187561	0.0116709	0.939347	-0.144167	0.344744	0.0369397	0.809626	0.0418519	0.784876
turquoise	sphingomyelin (d18:2/23:1)*	Lipid	Sphingomyelins	0.584271	2.51e-05	0.354551	0.0168633	0.379998	0.010031	0.934705	6.21e-21	-0.219406	0.147584	0.0880677	0.565108	0.279246	0.0632162	-0.262642	0.0813293	-0.0727777	0.634716	-0.0180821	0.906151	-0.0486899	0.750774	-0.149798	0.326023
turquoise	sphingomyelin (d18:2/24:1, d18:1/24:2)*	Lipid	Sphingomyelins	0.499154	0.000482297	0.213067	0.159941	0.334849	0.0245525	0.90291	2.27e-17	-0.234073	0.121716	0.0738226	0.629848	0.345897	0.0199439	-0.232288	0.124668	-0.0931023	0.54299	-0.108509	0.478003	0.00268147	0.986052	-0.10946	0.47413
turquoise	sphingomyelin (d18:2/24:2)*	Lipid	Sphingomyelins	0.344904	0.0203257	0.117937	0.440362	0.116271	0.446892	0.54022	0.000127937	-0.111005	0.467876	0.018649	0.903223	0.253891	0.0923888	-0.395996	0.00708708	-0.0289922	0.850052	-0.0898679	0.557151	-0.0337949	0.82557	-0.091191	0.551338
turquoise	sphingosine	Lipid	Sphingosines	0.300731	0.0447149	0.118609	0.437745	0.235522	0.119359	0.594679	1.65e-05	-0.129858	0.395207	0.429013	0.00327595	0.309304	0.038688	0.0832165	0.586807	-0.0967045	0.527424	-0.00421629	0.978071	0.203056	0.180964	-0.140802	0.356237
turquoise	sphingosine 1-phosphate	Lipid	Sphingosines	0.0892958	0.559674	0.0564142	0.712812	-0.106508	0.486206	0.124038	0.416906	-0.439734	0.00250741	0.223565	0.13987	-0.0580144	0.705029	-0.475641	0.000959483	0.0583965	0.703175	-0.209226	0.167786	-0.0600294	0.695272	0.315829	0.0345621
turquoise	stachydrine	Xenobiotics	Food Component/Plant	-0.343032	0.0210626	-0.244386	0.105685	-0.489313	0.000647062	-0.614935	6.97e-06	0.0758564	0.62042	-0.119299	0.435063	0.0317911	0.835766	0.147395	0.333933	-0.173287	0.254964	-0.231762	0.125547	-0.0757476	0.620923	0.20509	0.17654
turquoise	stearoyl ethanolamide	Lipid	Endocannabinoid	0.551401	8.65e-05	0.35128	0.0179765	0.401694	0.0062368	0.594066	1.69e-05	-0.6335	3e-06	0.58781	2.18e-05	0.282469	0.0601046	-0.31451	0.0353651	0.124857	0.413813	-0.413335	0.00477079	-0.152441	0.317463	0.389263	0.00821955
turquoise	stearoyl sphingomyelin (d18:1/18:0)	Lipid	Sphingomyelins	0.443916	0.00225378	0.26548	0.0779751	0.276606	0.0658584	0.767161	7.93e-10	-0.188899	0.213964	0.0019757	0.989723	0.231065	0.126721	-0.386192	0.00878589	-0.123408	0.419295	-0.0417402	0.785437	-0.0620356	0.685604	-0.210648	0.164848
turquoise	suberate (C8-DC)	Lipid	Fatty Acid, Dicarboxylate	-0.242995	0.107748	-0.116114	0.447511	0.120979	0.428577	-0.419718	0.00410248	0.303946	0.0423705	0.0318118	0.835661	-0.259678	0.0849524	0.185686	0.222001	0.281918	0.0606281	0.227379	0.133062	0.0117842	0.938759	0.185025	0.223681
turquoise	succinylcarnitine (C4-DC)	Energy	TCA Cycle	0.240396	0.111684	0.341658	0.0216177	0.461452	0.00141999	0.47126	0.00108488	-0.112761	0.460822	0.38003	0.0100242	0.262324	0.0817127	-0.0826309	0.589452	0.0793611	0.604313	0.135314	0.375478	0.315032	0.0350453	0.161877	0.288066
turquoise	taurine	Amino Acid	Methionine, Cysteine, SAM and Taurine Metabolism	0.037307	0.807769	0.0450942	0.768652	-0.109289	0.474825	0.270038	0.0728153	-0.165712	0.276643	0.308631	0.0391356	0.177459	0.243526	-0.181669	0.232341	-0.0306588	0.84154	-0.058247	0.703901	0.368128	0.0128447	0.218503	0.1493
turquoise	thioproline	Xenobiotics	Chemical	-0.131927	0.387656	-0.197882	0.192572	-0.177988	0.2421	-0.361332	0.0147401	0.324996	0.0293833	-0.45396	0.00173498	-0.0218314	0.886807	0.358272	0.0156682	-0.239791	0.112616	0.116967	0.444158	-0.201289	0.184871	-0.213884	0.158306
turquoise	thymidine	Nucleotide	Pyrimidine Metabolism, Thymine containing	-0.632347	3.17e-06	-0.379245	0.0101924	-0.291387	0.0521311	-0.631389	3.31e-06	0.439384	0.00252973	0.0529891	0.729567	-0.151677	0.319923	0.161527	0.289126	0.198696	0.190713	0.271581	0.0711313	0.444496	0.00222048	0.105282	0.491266
turquoise	thymine	Nucleotide	Pyrimidine Metabolism, Thymine containing	-0.475149	0.000972889	-0.250542	0.0969169	-0.274196	0.0683475	-0.410423	0.00510593	0.22193	0.142865	0.156666	0.304073	-0.0559406	0.715121	0.221947	0.142834	-0.0992444	0.516583	0.190073	0.211078	0.62981	3.56e-06	0.0404139	0.792101
turquoise	thyroxine	Amino Acid	Tyrosine Metabolism	0.298462	0.0464315	0.281558	0.0609713	0.194586	0.200238	0.454427	0.00171368	-0.0118112	0.93862	-0.233145	0.123244	0.102341	0.503517	-0.0465525	0.761387	-0.0386668	0.800902	-0.0833077	0.586396	-0.377024	0.0106809	-0.209668	0.166868
turquoise	tricosanoyl sphingomyelin (d18:1/23:0)*	Lipid	Sphingomyelins	0.398394	0.00671769	0.189421	0.212678	0.420116	0.00406359	0.576788	3.37e-05	-0.26275	0.0811997	0.197781	0.192805	0.201042	0.185421	-0.106736	0.485266	0.313047	0.0362747	-0.0855404	0.576366	0.302356	0.0435172	0.188965	0.213801
turquoise	trimethylamine N-oxide	Lipid	Phospholipid Metabolism	-0.375424	0.0110453	-0.315192	0.0349482	-0.321286	0.0313957	-0.723486	1.97e-08	0.497275	0.000510485	-0.227207	0.133364	-0.231559	0.125889	0.447329	0.00206391	0.075384	0.622604	0.0531887	0.728587	-0.143687	0.346368	0.00835136	0.956579
turquoise	xanthurenate	Amino Acid	Tryptophan Metabolism	-0.318693	0.032869	-0.279626	0.0628429	-0.207303	0.171816	-0.475773	0.000955907	0.413272	0.0047778	-0.143326	0.347595	-0.135516	0.374759	0.433975	0.00289776	0.0985645	0.519474	0.110675	0.469208	0.00642561	0.966585	-0.234093	0.121683
turquoise	xylose	Carbohydrate	Pentose Metabolism	0.106549	0.486037	-0.0105135	0.945353	0.0927864	0.544366	0.194225	0.201089	-0.0706841	0.644513	0.0460515	0.76388	-0.0151112	0.921518	0.0832635	0.586595	0.0919246	0.548126	-0.123114	0.420412	-0.193522	0.202758	-0.0329467	0.829883
yellow	1-(1-enyl-palmitoyl)-2-linoleoyl-GPE (P-16:0/18:2)*	Lipid	Plasmalogen	-0.17837	0.241075	-0.372746	0.011679	-0.210399	0.16536	-0.298749	0.046211	0.458183	0.00155057	-0.222006	0.142726	-0.10688	0.484677	0.692648	1.35e-07	0.0994627	0.515656	0.122467	0.422877	-0.146459	0.337045	-0.347251	0.0194326
yellow	1-(1-enyl-palmitoyl)-2-oleoyl-GPE (P-16:0/18:1)*	Lipid	Plasmalogen	-0.0871755	0.569071	-0.251564	0.095518	-0.270684	0.0721059	-0.0325359	0.831973	0.454028	0.00173188	-0.0922384	0.546755	0.164423	0.280448	0.676103	3.45e-07	-0.185918	0.221415	0.0838238	0.58407	-0.0132598	0.931109	-0.420377	0.00403832
yellow	1-(1-enyl-stearoyl)-2-linoleoyl-GPE (P-18:0/18:2)*	Lipid	Plasmalogen	-0.0165016	0.914322	-0.141359	0.354321	0.116476	0.446087	0.0133886	0.930441	0.552828	8.22e-05	-0.221458	0.143741	-0.108704	0.477207	0.758225	1.62e-09	-0.0355248	0.816791	0.287669	0.0553443	-0.0486454	0.750994	-0.338274	0.023037
yellow	1-(1-enyl-stearoyl)-2-oleoyl-GPE (P-18:0/18:1)	Lipid	Plasmalogen	0.0203161	0.894618	-0.105144	0.491837	0.048663	0.750907	0.0381607	0.803456	0.475065	0.000975211	-0.214526	0.157032	-0.0746382	0.626061	0.669849	4.85e-07	-0.118805	0.436982	0.262214	0.0818449	-0.143067	0.348477	-0.367638	0.0129741
yellow	1,2-dilinoleoyl-GPE (18:2/18:2)*	Lipid	Phosphatidylethanolamine (PE)	-0.523093	0.000227148	-0.47037	0.00111209	-0.319913	0.032169	-0.496763	0.000518418	0.604897	1.08e-05	-0.14369	0.346358	-0.260581	0.0838357	0.846839	2.29e-13	-0.161796	0.28831	0.326495	0.0286013	0.0348225	0.820352	-0.441993	0.00236745
yellow	1-linoleoyl-GPE (18:2)*	Lipid	Lysophospholipid	-0.480139	0.000844355	-0.291385	0.0521323	-0.304152	0.0422244	-0.443543	0.00227545	0.469292	0.00114582	-0.171187	0.260858	-0.0605155	0.692925	0.657175	9.41e-07	-0.357719	0.0158413	0.340966	0.0219018	0.0650571	0.671139	-0.344477	0.0204919
yellow	1-oleoyl-2-linoleoyl-GPE (18:1/18:2)*	Lipid	Phosphatidylethanolamine (PE)	-0.471797	0.00106877	-0.458251	0.00154774	-0.278009	0.0644431	-0.385758	0.00886849	0.571644	4.1e-05	-0.0560302	0.714684	-0.147586	0.333301	0.859167	4.29e-14	-0.17537	0.249211	0.31801	0.0332664	0.144964	0.342055	-0.408745	0.0053083
yellow	1-palmitoyl-2-linoleoyl-GPE (16:0/18:2)	Lipid	Phosphatidylethanolamine (PE)	-0.491893	0.000599596	-0.513512	0.000309092	-0.316307	0.0342744	-0.521049	0.000242758	0.459918	0.00148	-0.0864105	0.572479	-0.121292	0.427375	0.835205	9.78e-13	0.000819351	0.995738	0.1648	0.279333	0.142893	0.349067	-0.288662	0.0544708
yellow	1-palmitoyl-2-linoleoyl-GPI (16:0/18:2)	Lipid	Phosphatidylinositol (PI)	-0.412761	0.00483529	-0.408347	0.00535735	-0.294685	0.0494076	-0.315044	0.035038	0.50641	0.000386122	-0.223615	0.139779	-0.143286	0.347731	0.668574	5.19e-07	-0.177713	0.242841	0.371015	0.0121048	0.107197	0.483371	-0.350078	0.0184011
yellow	1-palmitoyl-2-oleoyl-GPE (16:0/18:1)	Lipid	Phosphatidylethanolamine (PE)	-0.301792	0.0439297	-0.38792	0.00846314	-0.26888	0.0740995	-0.279212	0.0632489	0.476771	0.000929307	-0.154207	0.311822	0.040611	0.79111	0.835825	9.08e-13	-0.200163	0.187391	0.188416	0.215159	0.075702	0.621133	-0.479281	0.000865319
yellow	1-palmitoyl-2-oleoyl-GPI (16:0/18:1)*	Lipid	Phosphatidylinositol (PI)	-0.305772	0.041085	-0.242152	0.109013	-0.219497	0.147413	-0.183639	0.227231	0.524716	0.000215403	-0.115192	0.451151	-0.0721658	0.637573	0.670314	4.73e-07	-0.140984	0.35561	0.398183	0.00674945	0.138749	0.363366	-0.407996	0.00540081
yellow	1-palmitoyl-GPE (16:0)	Lipid	Lysophospholipid	-0.518605	0.000262706	-0.362458	0.0144105	-0.454223	0.00172296	-0.303081	0.0429914	0.256084	0.0895136	-0.130003	0.394679	0.268209	0.0748525	0.375711	0.0109793	-0.208385	0.169539	0.081789	0.593263	0.354826	0.0167722	-0.236702	0.117466
yellow	1-ribosyl-imidazoleacetate*	Amino Acid	Histidine Metabolism	-0.161653	0.288743	-0.201992	0.183309	0.157984	0.299971	-0.120609	0.430003	0.450241	0.00191323	-0.0673352	0.660309	-0.214682	0.156723	0.703413	7.09e-08	0.154121	0.312094	0.204865	0.177026	-0.227343	0.133125	-0.240716	0.111193
yellow	1-stearoyl-2-linoleoyl-GPE (18:0/18:2)*	Lipid	Phosphatidylethanolamine (PE)	-0.359694	0.015231	-0.32076	0.0316902	-0.12495	0.413464	-0.293705	0.0502048	0.638787	2.34e-06	-0.0973208	0.524784	-0.256906	0.0884543	0.884662	7.64e-16	-0.126448	0.407843	0.444031	0.00224716	0.153325	0.314631	-0.449603	0.00194536
yellow	1-stearoyl-2-linoleoyl-GPI (18:0/18:2)	Lipid	Phosphatidylinositol (PI)	-0.429359	0.00324828	-0.388327	0.00838867	-0.133555	0.381775	-0.19512	0.198982	0.592275	1.82e-05	-0.0933302	0.541999	-0.11498	0.451989	0.683106	2.34e-07	-0.182703	0.229649	0.478312	0.000889537	0.123397	0.419339	-0.400553	0.00639961
yellow	1-stearoyl-2-oleoyl-GPE (18:0/18:1)	Lipid	Phosphatidylethanolamine (PE)	-0.37126	0.0120438	-0.334642	0.0246469	-0.186928	0.218871	-0.356659	0.0161771	0.689113	1.66e-07	-0.221288	0.144056	-0.306	0.0409269	0.896136	9.04e-17	-0.166292	0.27494	0.420961	0.00398229	-0.0156637	0.918658	-0.540993	0.000124573
yellow	2-oxoarginine*	Amino Acid	Urea cycle; Arginine and Proline Metabolism	0.0514855	0.736962	0.0132981	0.93091	0.153333	0.314606	-0.0734085	0.631776	0.473328	0.00102398	-0.232457	0.124385	-0.102462	0.50301	0.511808	0.000326186	0.068448	0.655043	0.11377	0.456795	-0.405335	0.00574103	-0.397137	0.00690912
yellow	2-stearoyl-GPE (18:0)*	Lipid	Lysophospholipid	-0.160309	0.292823	-0.27913	0.06333	-0.14972	0.326279	-0.0921942	0.546949	0.134923	0.376872	-0.137258	0.368593	0.276817	0.0656445	0.295957	0.0483885	-0.115533	0.4498	0.0735508	0.631113	0.192514	0.205164	-0.0532144	0.728461
yellow	4-acetamidobutanoate	Amino Acid	Polyamine Metabolism	-0.375641	0.0109952	-0.404061	0.00591045	-0.122694	0.422013	-0.31732	0.0336717	0.307602	0.0398287	-0.000973482	0.994936	-0.154548	0.310738	0.397833	0.00680257	0.187612	0.217158	0.0485952	0.751243	0.255529	0.0902355	0.0285467	0.85233
yellow	4-guanidinobutanoate	Amino Acid	Guanidino and Acetamido Metabolism	-0.407238	0.00549594	-0.247201	0.101603	0.0326094	0.831599	-0.327525	0.0280738	0.593228	1.75e-05	-0.110996	0.467915	-0.295836	0.0484847	0.802495	3.38e-11	0.104708	0.493646	0.4298	0.00321322	0.134234	0.379339	-0.383304	0.00934881
yellow	4-hydroxyhippurate	Xenobiotics	Benzoate Metabolism	-0.444995	0.00219218	-0.346354	0.0197698	-0.167567	0.271226	-0.256561	0.0888975	0.667515	5.49e-07	-0.213322	0.159429	-0.0831973	0.586894	0.836053	8.83e-13	-0.108695	0.477245	0.483649	0.000763291	0.294277	0.0497381	-0.504291	0.000412247
yellow	4-imidazoleacetate	Amino Acid	Histidine Metabolism	-0.0143838	0.925285	0.00306887	0.984038	0.0622924	0.684371	0.103423	0.49899	0.0869699	0.569986	0.165138	0.278334	0.0598567	0.696106	0.412765	0.00483478	-0.158003	0.299912	0.00587961	0.969423	0.00529	0.972488	-0.0514422	0.737175
yellow	5'- GMP	Nucleotide	Purine Metabolism, Guanine containing	-0.211653	0.162797	-0.182211	0.230927	-0.159457	0.295432	-0.0275707	0.857326	0.287913	0.0551293	-0.00385335	0.979958	0.237403	0.11635	0.598045	1.44e-05	-0.0662887	0.665276	0.0507647	0.740515	0.261342	0.0829039	-0.22957	0.129265
yellow	5-aminovalerate	Amino Acid	Lysine Metabolism	-0.392512	0.00765494	-0.38055	0.00991436	-0.155749	0.306949	-0.39912	0.00660927	0.321881	0.0310658	-0.0683622	0.655449	-0.024001	0.875642	0.556597	7.17e-05	-0.0468118	0.760097	0.049295	0.747778	-0.0440818	0.773708	-0.181346	0.233186
yellow	5-methylthioadenosine (MTA)	Amino Acid	Polyamine Metabolism	-0.114067	0.455612	-0.101839	0.505626	0.0569348	0.710277	-0.0824399	0.590315	0.492592	0.000587282	0.045858	0.764844	0.188271	0.21552	0.709652	4.82e-08	-0.0776653	0.612084	0.341043	0.02187	0.374668	0.0112212	-0.24829	0.100057
yellow	adenosine	Nucleotide	Purine Metabolism, Adenine containing	0.280696	0.0618009	0.388408	0.00837383	0.0682595	0.655934	0.159181	0.296277	-0.275918	0.0665615	-0.00205762	0.989297	-0.0512017	0.73836	-0.549336	9.31e-05	0.153807	0.313095	-0.327025	0.0283289	-0.387938	0.00845978	0.204306	0.178236
yellow	adenosine 5'-diphosphoribose (ADP-ribose)	Cofactors and Vitamins	Nicotinate and Nicotinamide Metabolism	-0.0541007	0.724115	-0.181238	0.233469	0.0916386	0.549377	0.204616	0.177562	0.296218	0.0481818	-0.127219	0.404966	-0.118157	0.439503	0.448964	0.00197806	-0.029713	0.846368	0.214055	0.157967	0.17473	0.250968	-0.374589	0.0112396
yellow	AMP	Nucleotide	Purine Metabolism, Adenine containing	-0.262786	0.0811569	-0.216738	0.152696	-0.107458	0.482302	-0.0401413	0.793472	0.454502	0.00171028	-0.196455	0.195865	-0.0392708	0.797856	0.697009	1.04e-07	-0.0343293	0.822855	0.132939	0.383993	0.00575237	0.970084	-0.477488	0.000910629
yellow	arachidoylcarnitine (C20)*	Lipid	Fatty Acid Metabolism (Acyl Carnitine, Long Chain Saturated)	-0.288251	0.0548315	-0.243299	0.107294	-0.0894855	0.558837	-0.156264	0.305332	0.0598052	0.696355	0.104428	0.494807	-0.0310493	0.839547	0.337612	0.0233239	0.0861222	0.573765	0.0564427	0.712673	0.164968	0.278835	-0.119689	0.433555
yellow	argininate*	Amino Acid	Urea cycle; Arginine and Proline Metabolism	0.0895573	0.558521	0.0736384	0.630705	0.30515	0.0415191	0.093721	0.540301	0.5418	0.000121148	-0.12562	0.410942	-0.0922096	0.546881	0.695844	1.12e-07	0.120274	0.431293	0.367291	0.0130662	0.0355295	0.816767	-0.407893	0.00541368
yellow	bilirubin	Cofactors and Vitamins	Hemoglobin and Porphyrin Metabolism	0.362506	0.0143967	0.302549	0.0433763	0.278469	0.0639842	0.32472	0.0295294	-0.39241	0.00767216	0.429691	0.00322186	-0.14673	0.336144	-0.582546	2.69e-05	0.33255	0.0256158	-0.250156	0.0974502	-0.214119	0.15784	0.352586	0.0175247
yellow	bilirubin (E,E)*	Cofactors and Vitamins	Hemoglobin and Porphyrin Metabolism	0.13331	0.382655	0.142712	0.349683	0.0970265	0.526044	0.128842	0.398949	-0.359158	0.0153945	0.339673	0.0224412	-0.0650827	0.671017	-0.628592	3.77e-06	0.205567	0.175514	-0.29755	0.0471364	-0.177496	0.243426	0.442528	0.00233537
yellow	biliverdin	Cofactors and Vitamins	Hemoglobin and Porphyrin Metabolism	0.344917	0.0203208	0.343456	0.0208937	0.246732	0.102274	0.297682	0.0470341	-0.32929	0.0271892	0.274172	0.0683725	-0.212635	0.160809	-0.433528	0.00293018	0.156713	0.303927	-0.210424	0.165308	-0.402992	0.00605596	0.148583	0.330008
yellow	cholate	Lipid	Primary Bile Acid Metabolism	-0.36835	0.0127865	-0.276471	0.0659961	-0.440726	0.00244505	-0.352497	0.0175551	0.321316	0.0313791	-0.037741	0.805576	0.0134441	0.930153	0.539214	0.000132438	-0.118843	0.436833	-0.0218633	0.886643	0.0606433	0.692308	-0.38343	0.00932354
yellow	cysteine-glutathione disulfide	Amino Acid	Glutathione Metabolism	-0.202075	0.183124	-0.23452	0.120985	0.201462	0.184484	-0.103105	0.500322	0.508615	0.000360538	-0.101252	0.508093	-0.0373658	0.807472	0.686958	1.88e-07	0.295664	0.0486218	0.398368	0.00672154	0.322011	0.0309939	-0.17491	0.250474
yellow	dihydrobiopterin	Cofactors and Vitamins	Tetrahydrobiopterin Metabolism	-0.288229	0.0548508	-0.224585	0.138025	0.0340498	0.824275	-0.31269	0.0364993	0.458854	0.00152294	0.128585	0.399899	0.143477	0.347082	0.704719	6.55e-08	0.212731	0.160617	0.206946	0.172571	0.346673	0.0196493	0.0105657	0.945082
yellow	eicosanedioate (C20-DC)	Lipid	Fatty Acid, Dicarboxylate	-0.0821935	0.59143	-0.00871251	0.954703	-0.137393	0.368118	-0.0886422	0.562563	0.165911	0.276059	0.254334	0.0918034	0.271812	0.0708817	0.429632	0.00322655	-0.118854	0.436793	-0.132566	0.385343	0.00408665	0.978745	-0.119898	0.432744
yellow	glutathione, oxidized (GSSG)	Amino Acid	Glutathione Metabolism	-0.0104818	0.945517	-0.0813553	0.59523	0.145967	0.338687	0.112134	0.463333	0.248377	0.099934	-0.0247059	0.87202	0.252131	0.0947482	0.482352	0.000792388	-0.0217288	0.887336	0.346402	0.0197519	0.488016	0.000672181	-0.170832	0.261863
yellow	guanosine	Nucleotide	Purine Metabolism, Guanine containing	0.428881	0.00328659	0.419217	0.00415175	0.200373	0.186918	0.298818	0.0461587	-0.454301	0.00171939	0.0488926	0.74977	0.0547677	0.72085	-0.779738	2.76e-10	0.00291589	0.984833	-0.318741	0.032841	-0.427218	0.00342307	0.334776	0.0245857
yellow	imidazole propionate	Amino Acid	Histidine Metabolism	-0.206662	0.173173	-0.289052	0.0541309	-0.166775	0.27353	-0.234667	0.120745	0.497403	0.000508514	-0.269381	0.0735421	-0.115016	0.451844	0.741707	5.58e-09	-0.15844	0.29856	0.0577638	0.706246	-0.234339	0.121281	-0.420351	0.00404088
yellow	mannitol/sorbitol	Carbohydrate	Fructose, Mannose and Galactose Metabolism	0.346027	0.019894	0.239378	0.113254	0.277059	0.0653989	0.286352	0.0565204	-0.283991	0.0586785	0.0287711	0.851182	-0.104647	0.493897	-0.526361	0.00020406	-0.00626087	0.967441	0.26275	0.0811994	0.026331	0.863679	0.252757	0.0939041
yellow	mevalonate	Lipid	Mevalonate Metabolism	-0.199254	0.189444	-0.108518	0.477969	-0.215208	0.155686	-0.329534	0.0270688	0.279391	0.0630727	-0.291519	0.0520196	-0.195804	0.197381	0.319203	0.0325747	-0.0897672	0.557595	0.0958857	0.530943	-0.309933	0.0382735	-0.187321	0.217886
yellow	N-acetylneuraminate	Carbohydrate	Aminosugar Metabolism	-0.231808	0.12547	-0.11006	0.471696	0.000511637	0.997339	-0.252098	0.0947924	0.340907	0.0219263	-0.149338	0.327528	0.00733312	0.961869	0.596772	1.51e-05	-0.020851	0.891859	0.359921	0.0151621	0.27467	0.067852	-0.117122	0.443552
yellow	N-acetylputrescine	Amino Acid	Polyamine Metabolism	-0.480999	0.000823816	-0.37451	0.0112581	-0.21433	0.15742	-0.151458	0.320628	0.325923	0.0288976	0.0408669	0.789823	-0.0735652	0.631046	0.450745	0.00188813	-0.0630796	0.680593	0.148951	0.3288	0.282648	0.0599354	-0.221824	0.143062
yellow	N-stearoyltaurine	Lipid	Endocannabinoid	-0.0155217	0.919393	0.0395117	0.796643	-0.116175	0.447272	0.28594	0.0568926	-0.327146	0.0282673	0.269349	0.0735774	0.222257	0.142264	-0.475507	0.000963135	-0.148336	0.330823	-0.194578	0.200256	0.215088	0.155922	0.304096	0.0422639
yellow	octadecanedioate (C18)	Lipid	Fatty Acid, Dicarboxylate	-0.0555047	0.717248	-0.0542128	0.723566	-0.112506	0.461842	-0.139187	0.361837	0.261797	0.0823507	0.0303093	0.843323	0.20469	0.177403	0.338823	0.0228017	-0.144046	0.345153	-0.0698682	0.648347	-0.186874	0.219007	-0.246124	0.10315
yellow	phenyllactate (PLA)	Amino Acid	Phenylalanine Metabolism	-0.234362	0.121243	-0.252155	0.0947149	0.102269	0.503822	-0.424588	0.0036491	0.611081	8.25e-06	-0.128358	0.400739	-0.49535	0.000540887	0.610846	8.34e-06	0.3483	0.0190443	0.417492	0.00432552	0.0872411	0.568779	-0.20239	0.18243
yellow	pyruvate	Carbohydrate	Glycolysis, Gluconeogenesis, and Pyruvate Metabolism	0.0956194	0.53209	0.0392019	0.798204	-0.0639845	0.676261	0.144382	0.344016	-0.275696	0.06679	0.0612279	0.689491	0.143836	0.345864	-0.407436	0.00547097	-0.107989	0.480126	0.118248	0.439149	0.10509	0.49206	0.156221	0.305465
yellow	serotonin	Amino Acid	Tryptophan Metabolism	-0.0778477	0.611246	-0.0745398	0.626517	-0.033515	0.826993	-0.122552	0.422552	0.335917	0.0240712	-0.0344944	0.822018	-0.165427	0.277482	0.488484	0.000663013	0.176246	0.246816	-0.0742541	0.627843	-0.203153	0.180751	-0.246747	0.102253
yellow	S-methylcysteine	Amino Acid	Methionine, Cysteine, SAM and Taurine Metabolism	0.314691	0.0352542	0.292639	0.0510827	0.202046	0.18319	0.241413	0.110131	-0.29748	0.0471906	0.0739374	0.629315	0.247806	0.100743	-0.627432	3.98e-06	0.210678	0.164787	-0.141743	0.353	0.188849	0.214089	0.366211	0.0133571
yellow	S-methylglutathione	Amino Acid	Glutathione Metabolism	-0.098458	0.519928	-0.148655	0.32977	0.0128769	0.933094	0.117865	0.440642	0.29119	0.0522968	0.0698301	0.648527	0.378122	0.010437	0.521023	0.000242967	-0.0537492	0.725837	0.131319	0.389866	0.277986	0.0644661	-0.286543	0.056349
yellow	sphingomyelin (d18:1/25:0, d19:0/24:1, d20:1/23:0, d19:1/24:0)*	Lipid	Sphingomyelins	-0.106897	0.484606	-0.218103	0.150065	-0.092794	0.544332	-0.335044	0.0244641	0.354823	0.0167735	-0.193332	0.203209	-0.193847	0.201985	0.595122	1.62e-05	0.325498	0.0291197	0.0563272	0.713236	-0.0736173	0.630804	-0.150217	0.324657
yellow	tricarballylate	Energy	TCA Cycle	-0.156968	0.30313	-0.0948479	0.53542	0.00309689	0.983892	0.26143	0.0827967	0.263187	0.0806771	-0.0200147	0.896173	0.0772005	0.614221	0.421791	0.00390378	-0.0878246	0.566186	0.134424	0.378657	0.130224	0.393865	-0.258222	0.086778
yellow	trigonelline (N'-methylnicotinate)	Cofactors and Vitamins	Nicotinate and Nicotinamide Metabolism	-0.196832	0.19499	-0.178545	0.240608	-0.16429	0.280843	-0.176711	0.245551	0.315415	0.0348123	-0.230119	0.128325	-0.111888	0.464322	0.423812	0.00371828	-0.0935741	0.540939	0.0714086	0.641116	-0.201333	0.184771	-0.289103	0.0540868
yellow	UMP	Nucleotide	Pyrimidine Metabolism, Uracil containing	-0.180161	0.236308	-0.219831	0.146782	-0.0693165	0.650945	0.101701	0.506204	0.319754	0.0322595	-0.08248	0.590134	0.0320566	0.834413	0.510028	0.000344953	-0.0720258	0.638227	0.0861863	0.573479	0.17476	0.250888	-0.368667	0.0127038
yellow	valylleucine	Peptide	Dipeptide	-0.37296	0.0116271	-0.166668	0.273844	-0.168172	0.269475	-0.301909	0.0438442	0.636567	2.6e-06	-0.212958	0.160158	-0.25344	0.0929886	0.757769	1.67e-09	-0.0970849	0.525794	0.352653	0.0175017	-0.0496249	0.746145	-0.447158	0.0020731
