# Supplementary material for: Gut microbiome variation modulates the effects of dietary fiber on host metabolism
Source: Microbiome. 2021 May 20;9:117. doi: 10.1186/s40168-021-01061-6 (PMC8138933; doi:10.1186/s40168-021-01061-6)
Supplement: Supplementary file 25 — Additional file 24: Table S8. Serum metabolites contained in the blue and turquoise modules. Metabolites (biochemicals) are organized by pathways. Fold-change between SubB and SubA is indicated for the four diets as follow: darker green indicates FC < 1 with P ≤ 0.05, lighter green indicates FC < 1 with 0.05 < P < 0.1, darker read indicates FC ≥ 1 with P ≤ 0.05, and lighter red indicates FC ≥ 1 with 0.05 < P < 0.1. The last two columns show metabolite significance (MS) which reports the association of each metabolite with each phenotype and the corresponding P-value (p.MS). [file 40168_2021_1061_MOESM25_ESM.xlsx]

## Sheet: Sheet1
Table S8. Serum metabolites contained in the blue and turquoise modules. Metabolites (biochemicals) are organized by pathways. Fold-change between SubB and SubA is indicated for the four diets as follow: darker green indicates FC<1 with P≤0.05, lighter green indicates FC<1 with 0.05<P<0.1, darker read indicates FC≥1 with P≤0.05,and lighter red indicates FC≥1 with 0.05<P<0.1. The last two columns …
Module	SUPER PATHWAY	SUB-PATHWAY	BIOCHEMICAL	SubB/SubA Cellulose	SubB/SubA Inulin	SubB/SubA Pectin	SubB/SubA Assorted F	MS adiposity	p.MS adiposity
Turquoise	Lipid	Sphingomyelins	sphingomyelin (d18:2/21:0, d16:2/23:0)*	0.77	0.83	1.48	0.78	0.764782	9.62e-10
Turquoise	Lipid	Phosphatidylcholine (PC)	1-palmitoyl-2-dihomo-linolenoyl-GPC (16:0/20:3n3 or 6)*	0.89	0.87	1.34	0.92	0.734274	9.45e-09
Turquoise	Lipid	Sphingomyelins	sphingomyelin (d18:1/22:2, d18:2/22:1, d16:1/24:2)*	0.78	0.97	1.69	0.86	0.73	1.27e-08
Turquoise	Lipid	Sphingomyelins	sphingomyelin (d18:1/22:1, d18:2/22:0, d16:1/24:1)*	0.95	0.92	1.61	0.93	0.7233	1.99e-08
Turquoise	Lipid	Sphingomyelins	sphingomyelin (d18:2/18:1)*	0.87	0.93	1.3	0.91	0.703935	6.87e-08
Turquoise	Lipid	Sphingomyelins	sphingomyelin (d18:2/14:0, d18:1/14:1)*	0.79	0.94	1.73	0.79	0.690185	1.56e-07
Turquoise	Lipid	Phosphatidylinositol (PI)	1-stearoyl-2-arachidonoyl-GPI (18:0/20:4)	0.91	0.96	1	0.87	0.689834	1.59e-07
Turquoise	Lipid	Sphingomyelins	sphingomyelin (d18:1/20:1, d18:2/20:0)*	0.8	1.02	1.39	0.82	0.686847	1.89e-07
Turquoise	Lipid	Phosphatidylcholine (PC)	1-linoleoyl-2-arachidonoyl-GPC (18:2/20:4n6)*	0.8	0.9	1.46	0.89	0.674866	3.69e-07
Turquoise	Lipid	Phosphatidylcholine (PC)	1-oleoyl-2-docosahexaenoyl-GPC (18:1/22:6)*	0.78	0.99	1.36	0.93	0.667707	5.43e-07
Turquoise	Lipid	Sphingomyelins	sphingomyelin (d18:2/16:0, d18:1/16:1)*	0.87	0.94	1.31	0.91	0.648419	1.46e-06
Turquoise	Lipid	Sphingomyelins	sphingomyelin (d18:1/20:0, d16:1/22:0)*	0.86	1.01	1.39	0.91	0.640983	2.1e-06
Turquoise	Lipid	Phosphatidylcholine (PC)	1-palmitoyl-2-docosahexaenoyl-GPC (16:0/22:6)	0.9	1.03	1.21	0.95	0.633899	2.94e-06
Turquoise	Lipid	Hexosylceramides (HCER)	glycosyl ceramide (d18:1/20:0, d16:1/22:0)*	0.75	0.97	1.4	0.71	0.629409	3.63e-06
Turquoise	Lipid	Sphingomyelins	sphingomyelin (d18:1/19:0, d19:1/18:0)*	0.7	1.05	1.2	0.79	0.62805	3.87e-06
Turquoise	Lipid	Sphingomyelins	sphingomyelin (d18:2/23:0, d18:1/23:1, d17:1/24:1)*	0.85	0.94	1.23	0.96	0.621107	5.3e-06
Turquoise	Lipid	Sphingomyelins	sphingomyelin (d18:1/21:0, d17:1/22:0, d16:1/23:0)*	1.03	0.89	1.27	0.92	0.612933	7.61e-06
Turquoise	Lipid	Sphingomyelins	sphingomyelin (d18:1/18:1, d18:2/18:0)	0.87	1.01	1.12	0.92	0.612866	7.64e-06
Turquoise	Cofactors and Vitamins	Tocopherol Metabolism	alpha-tocopherol	0.93	0.85	1.04	0.95	0.610452	8.48e-06
Turquoise	Lipid	Phosphatidylcholine (PC)	1-myristoyl-2-arachidonoyl-GPC (14:0/20:4)*	0.78	0.91	1.64	0.89	0.600765	1.28e-05
Turquoise	Cofactors and Vitamins	Vitamin A Metabolism	retinol (Vitamin A)	0.88	0.87	1.06	0.89	0.600043	1.32e-05
Turquoise	Lipid	Sphingomyelins	sphingomyelin (d18:1/14:0, d16:1/16:0)*	0.86	0.96	1.46	0.89	0.599194	1.37e-05
Turquoise	Lipid	Lysophospholipid	1-arachidonoyl-GPC (20:4n6)*	0.79	0.97	1.32	0.86	0.598671	1.4e-05
Turquoise	Lipid	Phosphatidylcholine (PC)	1-stearoyl-2-docosahexaenoyl-GPC (18:0/22:6)	0.92	0.96	1.14	0.92	0.596114	1.55e-05
Turquoise	Lipid	Phosphatidylcholine (PC)	1-palmitoyl-2-arachidonoyl-GPC (16:0/20:4n6)	0.86	1.01	1.26	0.94	0.5959	1.57e-05
Turquoise	Lipid	Phosphatidylinositol (PI)	1-palmitoyl-2-arachidonoyl-GPI (16:0/20:4)*	1.1	0.9	0.98	0.89	0.590055	1.99e-05
Turquoise	Lipid	Sterol	campesterol	0.62	0.56	3.41	0.82	0.589126	2.07e-05
Turquoise	Lipid	Sphingomyelins	sphingomyelin (d18:2/23:1)*	0.76	1.1	1.2	0.97	0.584271	2.51e-05
Turquoise	Lipid	Lysophospholipid	1-stearoyl-GPC (18:0)	1.02	0.97	1.18	0.9	0.581103	2.85e-05
Turquoise	Lipid	Lysophospholipid	1-palmitoleoyl-GPC* (16:1)*	0.96	0.84	1.31	0.93	0.57095	4.21e-05
Turquoise	Lipid	Phosphatidylcholine (PC)	1-stearoyl-2-arachidonoyl-GPC (18:0/20:4)	0.8	1.02	1.24	0.88	0.56682	4.92e-05
Turquoise	Lipid	Endocannabinoid	stearoyl ethanolamide	1.04	0.78	1.3	0.88	0.551401	8.65e-05
Turquoise	Lipid	Phosphatidylcholine (PC)	1-palmitoyl-2-palmitoleoyl-GPC (16:0/16:1)*	0.87	0.82	1.61	0.9	0.542908	0.00011658
Turquoise	Lipid	Hexosylceramides (HCER)	glycosyl ceramide (d16:1/24:1, d18:1/22:1)*	0.79	0.73	1.63	0.47	0.540219	0.00012794
Turquoise	Lipid	Hexosylceramides (HCER)	glycosyl-N-stearoyl-sphingosine (d18:1/18:0)	0.59	1.14	1.25	0.74	0.539592	0.00013073
Turquoise	Lipid	Hexosylceramides (HCER)	glycosyl-N-behenoyl-sphingadienine (d18:2/22:0)*	1.03	0.73	1.36	0.68	0.538982	0.00013349
Turquoise	Lipid	Lysophospholipid	1-arachidonoyl-GPI* (20:4)*	0.87	0.9	1.26	0.89	0.534362	0.00015623
Turquoise	Nucleotide	Purine Metabolism, (Hypo)Xanthine/Inosine containing	inosine	0.75	0.89	1.11	0.92	0.53145	0.00017231
Turquoise	Lipid	Ceramides	ceramide (d18:2/24:1, d18:1/24:2)*	0.79	1.09	1.42	1.02	0.531076	0.00017448
Turquoise	Lipid	Phosphatidylcholine (PC)	1-palmitoyl-2-oleoyl-GPC (16:0/18:1)	0.96	0.93	1.25	1	0.528224	0.00019187
Turquoise	Cofactors and Vitamins	Ascorbate and Aldarate Metabolism	ascorbic acid 3-sulfate*	0.91	0.79	1.07	0.96	0.514461	0.00029992
Turquoise	Lipid	Sphingomyelins	palmitoyl sphingomyelin (d18:1/16:0)	0.93	1	1.14	0.94	0.506729	0.00038232
Turquoise	Lipid	Sphingomyelins	sphingomyelin (d17:1/16:0, d18:1/15:0, d16:1/17:0)*	0.82	0.98	1.01	0.81	0.506404	0.0003862
Turquoise	Lipid	Sphingomyelins	sphingomyelin (d18:2/24:1, d18:1/24:2)*	0.82	1.18	1.36	1.02	0.499154	0.0004823
Turquoise	Lipid	Lysophospholipid	1-arachidonoyl-GPE (20:4n6)*	0.91	0.95	0.99	0.88	0.499084	0.00048333
Turquoise	Xenobiotics	Chemical	perfluorooctanesulfonate (PFOS)	0.93	1.03	0.88	0.73	0.495268	0.00054223
Turquoise	Lipid	Phosphatidylcholine (PC)	1-stearoyl-2-oleoyl-GPC (18:0/18:1)	0.99	0.94	1.22	0.95	0.488486	0.00066297
Turquoise	Cofactors and Vitamins	Ascorbate and Aldarate Metabolism	ascorbic acid 2-sulfate	0.83	0.8	1.12	0.89	0.47734	0.00091446
Turquoise	Lipid	Lysophospholipid	1-oleoyl-GPC (18:1)	0.95	1.73	0.68	0.87	0.470195	0.00111751
Turquoise	Lipid	Lysophospholipid	2-palmitoleoyl-GPC* (16:1)*	1.01	0.68	1.2	0.9	0.46936	0.00114368
Turquoise	Lipid	Phosphatidylcholine (PC)	1-palmitoyl-2-stearoyl-GPC (16:0/18:0)	0.89	1.17	1.4	0.94	0.468304	0.00117755
Turquoise	Lipid	Phosphatidylcholine (PC)	1-palmitoleoyl-2-linoleoyl-GPC (16:1/18:2)*	0.91	0.91	1.42	1.03	0.460247	0.00146696
Turquoise	Lipid	Sphingomyelins	sphingomyelin (d18:1/17:0, d17:1/18:0, d19:1/16:0)	0.75	1.16	0.95	0.79	0.44718	0.00207188
Turquoise	Lipid	Sphingomyelins	stearoyl sphingomyelin (d18:1/18:0)	0.81	1.2	1.06	0.92	0.443916	0.00225378
Turquoise	Lipid	Lysophospholipid	2-palmitoyl-GPC* (16:0)*	1.07	0.96	0.98	0.95	0.438034	0.00261747
Turquoise	Lipid	Lysophospholipid	1-lignoceroyl-GPC (24:0)	0.96	1.2	1.22	0.97	0.436165	0.00274339
Turquoise	Lipid	Ceramides	N-palmitoyl-sphingosine (d18:1/16:0)	0.91	1.17	1.03	0.88	0.42822	0.00334027
Turquoise	Lipid	Dihydrosphingomyelins	behenoyl dihydrosphingomyelin (d18:0/22:0)*	0.97	0.86	1.56	0.98	0.419817	0.00409277
Turquoise	Lipid	Sphingomyelins	sphingomyelin (d18:1/24:1, d18:2/24:0)*	0.86	1.21	1.3	1.06	0.418953	0.00417796
Turquoise	Lipid	Lysoplasmalogen	1-(1-enyl-palmitoyl)-GPC (P-16:0)*	1.02	1.1	1.31	0.91	0.418227	0.00425076
Turquoise	Lipid	Plasmalogen	1-(1-enyl-palmitoyl)-2-arachidonoyl-GPC (P-16:0/20:4)*	0.88	1.23	0.96	0.92	0.41736	0.00433916
Turquoise	Lipid	Fatty Acid Synthesis	malonylcarnitine	0.92	1.01	1	0.86	0.411935	0.00492947
Turquoise	Lipid	Hexosylceramides (HCER)	glycosyl-N-palmitoyl-sphingosine (d18:1/16:0)	0.88	1	1.1	0.93	0.401493	0.00626511
Turquoise	Lipid	Dihydrosphingomyelins	sphingomyelin (d18:0/18:0, d19:0/17:0)*	0.87	1.19	1.45	0.93	0.398553	0.00669382
Turquoise	Lipid	Sphingomyelins	tricosanoyl sphingomyelin (d18:1/23:0)*	0.86	0.91	1.23	1.03	0.398394	0.00671769
Turquoise	Lipid	Plasmalogen	1-(1-enyl-palmitoyl)-2-palmitoyl-GPC (P-16:0/16:0)*	0.9	1.21	1.24	0.98	0.393397	0.00750707
Turquoise	Lipid	Sphingomyelins	behenoyl sphingomyelin (d18:1/22:0)*	1.15	0.99	1.43	1.04	0.382532	0.00950454
Turquoise	Lipid	Sphingolipid Synthesis	sphinganine-1-phosphate	1.02	0.89	0.99	0.93	0.381825	0.00964886
Turquoise	Lipid	Phosphatidylcholine (PC)	1,2-dipalmitoyl-GPC (16:0/16:0)	0.84	1.33	1.36	0.96	0.373805	0.0114246
Turquoise	Lipid	Hexosylceramides (HCER)	glycosyl ceramide (d18:2/24:1, d18:1/24:2)*	0.89	1.11	1.03	0.98	0.373424	0.0115157
Turquoise	Lipid	Plasmalogen	1-(1-enyl-palmitoyl)-2-oleoyl-GPC (P-16:0/18:1)*	0.9	1.24	1.15	1.03	0.365484	0.0135557
Turquoise	Lipid	Phosphatidylcholine (PC)	1-myristoyl-2-palmitoyl-GPC (14:0/16:0)	0.91	1.1	1.28	0.99	0.353489	0.017218
Turquoise	Lipid	Sphingomyelins	sphingomyelin (d18:2/24:2)*	0.8	1.3	1.18	0.96	0.344904	0.0203258
Turquoise	Nucleotide	Purine Metabolism, Guanine containing	guanine	0.59	1.2	0.77	0.55	0.322656	0.0306397
Turquoise	Lipid	Lysophospholipid	1-palmitoyl-GPC (16:0)	1.04	1.03	1.05	1	0.321614	0.0312137
Turquoise	Lipid	Phosphatidylcholine (PC)	1-palmitoleoyl-2-linolenoyl-GPC (16:1/18:3)*	0.95	0.88	1.53	1.03	0.319891	0.0321814
Turquoise	Lipid	Plasmalogen	1-(1-enyl-stearoyl)-2-arachidonoyl-GPE (P-18:0/20:4)*	0.97	1.34	1.09	1	0.315965	0.0344797
Turquoise	Lipid	Phosphatidylinositol (PI)	1-oleoyl-2-arachidonoyl-GPI (18:1/20:4)*	0.8	1.8	1.66	1.06	0.3105	0.0379027
Turquoise	Lipid	Sterol	cholesterol	0.78	1.26	1.82	1	0.306041	0.0408982
Turquoise	Lipid	Dihydrosphingomyelins	palmitoyl dihydrosphingomyelin (d18:0/16:0)*	0.93	1.18	1.14	0.96	0.304655	0.0418681
Turquoise	Lipid	Sphingosines	sphingosine	0.66	1.14	1.11	1	0.300731	0.0447149
Turquoise	Amino Acid	Tyrosine Metabolism	thyroxine	0.94	1.12	1.12	1.05	0.298462	0.0464315
Turquoise	SUPER PATHWAY	SUB-PATHWAY	BIOCHEMICAL	SubB/SubA Cellulose	SubB/SubA Inulin	SubB/SubA Pectin	SubB/SubA Assorted	MS Liver TG	p.MS Liver TG
Turquoise	Lipid	Phosphatidylinositol (PI)	1-stearoyl-2-arachidonoyl-GPI (18:0/20:4)	0.91	0.96	1	0.87	0.564288	5.41e-05
Turquoise	Cofactors and Vitamins	Tocopherol Metabolism	alpha-tocopherol	0.93	0.85	1.04	0.95	0.535384	0.00015092
Turquoise	Lipid	Lysophospholipid	1-arachidonoyl-GPE (20:4n6)*	0.91	0.95	0.99	0.88	0.506515	0.00038487
Turquoise	Lipid	Lysophospholipid	1-arachidonoyl-GPC (20:4n6)*	0.79	0.97	1.32	0.86	0.503217	0.00042609
Turquoise	Lipid	Sterol	campesterol	0.62	0.56	3.41	0.82	0.490535	0.00062417
Turquoise	Nucleotide	Purine Metabolism, (Hypo)Xanthine/Inosine containing	inosine	0.75	0.89	1.11	0.92	0.482955	0.00077874
Turquoise	Lipid	Phosphatidylcholine (PC)	1-oleoyl-2-docosahexaenoyl-GPC (18:1/22:6)*	0.78	0.99	1.36	0.93	0.479787	0.00085291
Turquoise	Lipid	Phosphatidylcholine (PC)	1-palmitoyl-2-dihomo-linolenoyl-GPC (16:0/20:3n3 or 6)*	0.89	0.87	1.34	0.92	0.477268	0.00091633
Turquoise	Lipid	Lysophospholipid	1-arachidonoyl-GPI* (20:4)*	0.87	0.9	1.26	0.89	0.472972	0.00103425
Turquoise	Cofactors and Vitamins	Ascorbate and Aldarate Metabolism	ascorbic acid 3-sulfate*	0.91	0.79	1.07	0.96	0.462296	0.00138792
Turquoise	Lipid	Sphingomyelins	sphingomyelin (d18:1/22:2, d18:2/22:1, d16:1/24:2)*	0.78	0.97	1.69	0.86	0.459585	0.00149334
Turquoise	Lipid	Phosphatidylcholine (PC)	1-stearoyl-2-docosahexaenoyl-GPC (18:0/22:6)	0.92	0.96	1.14	0.92	0.445569	0.00215999
Turquoise	Lipid	Fatty Acid Synthesis	malonylcarnitine	0.92	1.01	1	0.86	0.44418	0.00223861
Turquoise	Lipid	Phosphatidylcholine (PC)	1-linoleoyl-2-arachidonoyl-GPC (18:2/20:4n6)*	0.8	0.9	1.46	0.89	0.443174	0.00229709
Turquoise	Lipid	Hexosylceramides (HCER)	glycosyl-N-stearoyl-sphingosine (d18:1/18:0)	0.59	1.14	1.25	0.74	0.442116	0.00236002
Turquoise	Lipid	Sphingomyelins	sphingomyelin (d18:1/20:1, d18:2/20:0)*	0.8	1.02	1.39	0.82	0.440611	0.00245223
Turquoise	Lipid	Lysophospholipid	1-palmitoleoyl-GPC* (16:1)*	0.96	0.84	1.31	0.93	0.438756	0.0025702
Turquoise	Lipid	Sphingomyelins	sphingomyelin (d18:2/21:0, d16:2/23:0)*	0.77	0.83	1.48	0.78	0.438634	0.00257815
Turquoise	Lipid	Sphingomyelins	sphingomyelin (d18:2/14:0, d18:1/14:1)*	0.79	0.94	1.73	0.79	0.436089	0.00274866
Turquoise	Nucleotide	Purine Metabolism, Guanine containing	guanine	0.59	1.2	0.77	0.55	0.434758	0.0028417
Turquoise	Lipid	Phosphatidylcholine (PC)	1-palmitoyl-2-docosahexaenoyl-GPC (16:0/22:6)	0.9	1.03	1.21	0.95	0.432713	0.00299009
Turquoise	Lipid	Lysophospholipid	1-oleoyl-GPC (18:1)	0.95	1.73	0.68	0.87	0.432076	0.00303767
Turquoise	Lipid	Sphingomyelins	sphingomyelin (d18:2/18:1)*	0.87	0.93	1.3	0.91	0.429582	0.00323052
Turquoise	Lipid	Hexosylceramides (HCER)	glycosyl ceramide (d18:1/20:0, d16:1/22:0)*	0.75	0.97	1.4	0.71	0.428494	0.00331795
Turquoise	Lipid	Sphingomyelins	sphingomyelin (d17:1/16:0, d18:1/15:0, d16:1/17:0)*	0.82	0.98	1.01	0.81	0.422707	0.00381875
Turquoise	Lipid	Sphingomyelins	sphingomyelin (d18:1/14:0, d16:1/16:0)*	0.86	0.96	1.46	0.89	0.418587	0.00421448
Turquoise	Lipid	Lysophospholipid	2-palmitoleoyl-GPC* (16:1)*	1.01	0.68	1.2	0.9	0.418462	0.00422704
Turquoise	Lipid	Phosphatidylcholine (PC)	1-stearoyl-2-arachidonoyl-GPC (18:0/20:4)	0.8	1.02	1.24	0.88	0.412847	0.00482551
Turquoise	Lipid	Sphingomyelins	sphingomyelin (d18:1/19:0, d19:1/18:0)*	0.7	1.05	1.2	0.79	0.404255	0.00588436
Turquoise	Lipid	Hexosylceramides (HCER)	glycosyl ceramide (d16:1/24:1, d18:1/22:1)*	0.79	0.73	1.63	0.47	0.396117	0.00706797
Turquoise	Lipid	Sphingomyelins	sphingomyelin (d18:1/18:1, d18:2/18:0)	0.87	1.01	1.12	0.92	0.382062	0.00960029
Turquoise	Lipid	Phosphatidylcholine (PC)	1-myristoyl-2-arachidonoyl-GPC (14:0/20:4)*	0.78	0.91	1.64	0.89	0.381159	0.00978676
Turquoise	Lipid	Phosphatidylcholine (PC)	1-palmitoyl-2-arachidonoyl-GPC (16:0/20:4n6)	0.86	1.01	1.26	0.94	0.37746	0.0105836
Turquoise	Lipid	Lysophospholipid	1-stearoyl-GPC (18:0)	1.02	0.97	1.18	0.9	0.373953	0.0113895
Turquoise	Lipid	Ceramides	ceramide (d18:2/24:1, d18:1/24:2)*	0.79	1.09	1.42	1.02	0.372502	0.0117382
Turquoise	Lipid	Sphingomyelins	sphingomyelin (d18:2/16:0, d18:1/16:1)*	0.87	0.94	1.31	0.91	0.357285	0.015978
Turquoise	Lipid	Sphingomyelins	sphingomyelin (d18:2/23:1)*	0.76	1.1	1.2	0.97	0.354551	0.0168633
Turquoise	Cofactors and Vitamins	Vitamin A Metabolism	retinol (Vitamin A)	0.88	0.87	1.06	0.89	0.352213	0.0176529
Turquoise	Lipid	Endocannabinoid	stearoyl ethanolamide	1.04	0.78	1.3	0.88	0.35128	0.0179765
Turquoise	Lipid	Sphingomyelins	sphingomyelin (d18:1/17:0, d17:1/18:0, d19:1/16:0)	0.75	1.16	0.95	0.79	0.350966	0.0180865
Turquoise	Xenobiotics	Chemical	perfluorooctanesulfonate (PFOS)	0.93	1.03	0.88	0.73	0.347286	0.0194196
Turquoise	Energy	TCA Cycle	succinylcarnitine (C4-DC)	0.78	1.03	0.98	1.02	0.341658	0.0216177
Turquoise	Lipid	Phosphatidylinositol (PI)	1-oleoyl-2-arachidonoyl-GPI (18:1/20:4)*	0.8	1.8	1.66	1.06	0.340047	0.0222841
Turquoise	Lipid	Lysophospholipid	2-palmitoyl-GPC* (16:0)*	1.07	0.96	0.98	0.95	0.337531	0.0233589
Turquoise	Lipid	Phosphatidylinositol (PI)	1-palmitoyl-2-arachidonoyl-GPI (16:0/20:4)*	1.1	0.9	0.98	0.89	0.334309	0.0247992
Turquoise	Lipid	Hexosylceramides (HCER)	glycosyl-N-palmitoyl-sphingosine (d18:1/16:0)	0.88	1	1.1	0.93	0.328938	0.0273636
Turquoise	Cofactors and Vitamins	Ascorbate and Aldarate Metabolism	ascorbic acid 2-sulfate	0.83	0.8	1.12	0.89	0.326319	0.0286925
Turquoise	Lipid	Sphingomyelins	sphingomyelin (d18:1/22:1, d18:2/22:0, d16:1/24:1)*	0.95	0.92	1.61	0.93	0.325585	0.0290739
Turquoise	Lipid	Sphingomyelins	sphingomyelin (d18:1/20:0, d16:1/22:0)*	0.86	1.01	1.39	0.91	0.319828	0.0322173
Turquoise	Lipid	Hexosylceramides (HCER)	glycosyl-N-behenoyl-sphingadienine (d18:2/22:0)*	1.03	0.73	1.36	0.68	0.319143	0.0326092
Turquoise	Lipid	Sphingomyelins	sphingomyelin (d18:2/23:0, d18:1/23:1, d17:1/24:1)*	0.85	0.94	1.23	0.96	0.294811	0.0493061
Turquoise	SUPER PATHWAY	SUB-PATHWAY	BIOCHEMICAL	SubB/SubA Cellulose	SubB/SubA Inulin	SubB/SubA Pectin	SubB/SubA Assorted F	MS Glucose	p.MS Glucose
Turquoise	Cofactors and Vitamins	Tocopherol Metabolism	alpha-tocopherol	0.93	0.85	1.04	0.95	0.678872	2.96271e-07
Turquoise	Lipid	Dihydrosphingomyelins	behenoyl dihydrosphingomyelin (d18:0/22:0)*	0.97	0.86	1.56	0.98	0.585867	2.35636e-05
Turquoise	Lipid	Phosphatidylcholine (PC)	1-stearoyl-2-docosahexaenoyl-GPC (18:0/22:6)	0.92	0.96	1.14	0.92	0.549526	9.2425e-05
Turquoise	Lipid	Lysophospholipid	1-stearoyl-GPC (18:0)	1.02	0.97	1.18	0.9	0.54945	9.26748e-05
Turquoise	Lipid	Sphingomyelins	sphingomyelin (d18:2/14:0, d18:1/14:1)*	0.79	0.94	1.73	0.79	0.541445	0.000122643
Turquoise	Lipid	Sphingomyelins	sphingomyelin (d18:2/18:1)*	0.87	0.93	1.3	0.91	0.541019	0.000124459
Turquoise	Cofactors and Vitamins	Ascorbate and Aldarate Metabolism	ascorbic acid 3-sulfate*	0.91	0.79	1.07	0.96	0.539329	0.000131916
Turquoise	Lipid	Sphingomyelins	sphingomyelin (d18:2/16:0, d18:1/16:1)*	0.87	0.94	1.31	0.91	0.537345	0.000141182
Turquoise	Lipid	Phosphatidylcholine (PC)	1-palmitoyl-2-docosahexaenoyl-GPC (16:0/22:6)	0.9	1.03	1.21	0.95	0.53132	0.000173069
Turquoise	Lipid	Phosphatidylcholine (PC)	1-palmitoyl-2-dihomo-linolenoyl-GPC (16:0/20:3n3 or 6)*	0.89	0.87	1.34	0.92	0.518079	0.000267183
Turquoise	Lipid	Sphingomyelins	sphingomyelin (d18:1/22:1, d18:2/22:0, d16:1/24:1)*	0.95	0.92	1.61	0.93	0.512321	0.000320957
Turquoise	Lipid	Phosphatidylcholine (PC)	1-stearoyl-2-oleoyl-GPC (18:0/18:1)	0.99	0.94	1.22	0.95	0.507395	0.000374497
Turquoise	Lipid	Hexosylceramides (HCER)	glycosyl ceramide (d18:1/20:0, d16:1/22:0)*	0.75	0.97	1.4	0.71	0.49655	0.000521755
Turquoise	Lipid	Fatty Acid Synthesis	malonylcarnitine	0.92	1.01	1	0.86	0.496245	0.000526561
Turquoise	Lipid	Sphingomyelins	sphingomyelin (d18:1/14:0, d16:1/16:0)*	0.86	0.96	1.46	0.89	0.490489	0.000625029
Turquoise	Lipid	Sphingomyelins	sphingomyelin (d18:1/20:0, d16:1/22:0)*	0.86	1.01	1.39	0.91	0.474226	0.000998491
Turquoise	Energy	TCA Cycle	succinylcarnitine (C4-DC)	0.78	1.03	0.98	1.02	0.461452	0.00141999
Turquoise	Lipid	Sterol	campesterol	0.62	0.56	3.41	0.82	0.459844	0.00148296
Turquoise	Lipid	Sphingomyelins	sphingomyelin (d18:1/18:1, d18:2/18:0)	0.87	1.01	1.12	0.92	0.457331	0.00158631
Turquoise	Lipid	Phosphatidylinositol (PI)	1-stearoyl-2-arachidonoyl-GPI (18:0/20:4)	0.91	0.96	1	0.87	0.454834	0.0016953
Turquoise	Lipid	Sphingomyelins	sphingomyelin (d18:1/21:0, d17:1/22:0, d16:1/23:0)*	1.03	0.89	1.27	0.92	0.453738	0.0017452
Turquoise	Lipid	Phosphatidylcholine (PC)	1-palmitoyl-2-stearoyl-GPC (16:0/18:0)	0.89	1.17	1.4	0.94	0.448221	0.00201665
Turquoise	Lipid	Sphingomyelins	sphingomyelin (d18:1/19:0, d19:1/18:0)*	0.7	1.05	1.2	0.79	0.444929	0.00219589
Turquoise	Lipid	Sphingomyelins	sphingomyelin (d18:1/20:1, d18:2/20:0)*	0.8	1.02	1.39	0.82	0.442385	0.00234388
Turquoise	Lipid	Sphingomyelins	palmitoyl sphingomyelin (d18:1/16:0)	0.93	1	1.14	0.94	0.440044	0.00248778
Turquoise	Lipid	Sphingomyelins	sphingomyelin (d18:2/21:0, d16:2/23:0)*	0.77	0.83	1.48	0.78	0.437359	0.00266241
Turquoise	Lipid	Phosphatidylcholine (PC)	1-oleoyl-2-docosahexaenoyl-GPC (18:1/22:6)*	0.78	0.99	1.36	0.93	0.436187	0.00274189
Turquoise	Lipid	Sphingomyelins	sphingomyelin (d18:1/22:2, d18:2/22:1, d16:1/24:2)*	0.78	0.97	1.69	0.86	0.434878	0.00283324
Turquoise	Lipid	Phosphatidylcholine (PC)	1-linoleoyl-2-arachidonoyl-GPC (18:2/20:4n6)*	0.8	0.9	1.46	0.89	0.433121	0.00295993
Turquoise	Lipid	Phosphatidylcholine (PC)	1-palmitoyl-2-arachidonoyl-GPC (16:0/20:4n6)	0.86	1.01	1.26	0.94	0.432394	0.00301382
Turquoise	Lipid	Hexosylceramides (HCER)	glycosyl-N-behenoyl-sphingadienine (d18:2/22:0)*	1.03	0.73	1.36	0.68	0.426337	0.00349742
Turquoise	Lipid	Phosphatidylcholine (PC)	1-myristoyl-2-arachidonoyl-GPC (14:0/20:4)*	0.78	0.91	1.64	0.89	0.426026	0.00352394
Turquoise	Lipid	Phosphatidylcholine (PC)	1-palmitoyl-2-oleoyl-GPC (16:0/18:1)	0.96	0.93	1.25	1	0.4214	0.00394063
Turquoise	Lipid	Sphingomyelins	tricosanoyl sphingomyelin (d18:1/23:0)*	0.86	0.91	1.23	1.03	0.420116	0.00406359
Turquoise	Lipid	Phosphatidylcholine (PC)	1-stearoyl-2-arachidonoyl-GPC (18:0/20:4)	0.8	1.02	1.24	0.88	0.41144	0.00498659
Turquoise	Lipid	Sphingomyelins	sphingomyelin (d18:2/23:0, d18:1/23:1, d17:1/24:1)*	0.85	0.94	1.23	0.96	0.406591	0.00557818
Turquoise	Lipid	Endocannabinoid	stearoyl ethanolamide	1.04	0.78	1.3	0.88	0.401694	0.0062368
Turquoise	Lipid	Sphingomyelins	sphingomyelin (d17:1/16:0, d18:1/15:0, d16:1/17:0)*	0.82	0.98	1.01	0.81	0.398947	0.00663486
Turquoise	Lipid	Hexosylceramides (HCER)	glycosyl-N-palmitoyl-sphingosine (d18:1/16:0)	0.88	1	1.1	0.93	0.39652	0.0070049
Turquoise	Lipid	Hexosylceramides (HCER)	glycosyl-N-stearoyl-sphingosine (d18:1/18:0)	0.59	1.14	1.25	0.74	0.395192	0.00721475
Turquoise	Lipid	Hexosylceramides (HCER)	glycosyl ceramide (d16:1/24:1, d18:1/22:1)*	0.79	0.73	1.63	0.47	0.392999	0.00757325
Turquoise	Lipid	Lysophospholipid	1-lignoceroyl-GPC (24:0)	0.96	1.2	1.22	0.97	0.386224	0.00877973
Turquoise	Lipid	Sphingomyelins	sphingomyelin (d18:2/23:1)*	0.76	1.1	1.2	0.97	0.379998	0.010031
Turquoise	Lipid	Ceramides	ceramide (d18:2/24:1, d18:1/24:2)*	0.79	1.09	1.42	1.02	0.375856	0.010946
Turquoise	Amino Acid	Urea cycle; Arginine and Proline Metabolism	N,N,N-trimethyl-alanylproline betaine (TMAP)	0.88	1.11	1.16	1.19	0.369692	0.0124393
Turquoise	Cofactors and Vitamins	Vitamin A Metabolism	retinol (Vitamin A)	0.88	0.87	1.06	0.89	0.36276	0.0143233
Turquoise	Lipid	Lysophospholipid	1-palmitoleoyl-GPC* (16:1)*	0.96	0.84	1.31	0.93	0.357846	0.0158013
Turquoise	Lipid	Lysophospholipid	1-palmitoyl-GPC (16:0)	1.04	1.03	1.05	1	0.356539	0.0162154
Turquoise	Lipid	Sterol	cholesterol	0.78	1.26	1.82	1	0.354908	0.0167453
Turquoise	Cofactors and Vitamins	Ascorbate and Aldarate Metabolism	ascorbic acid 2-sulfate	0.83	0.8	1.12	0.89	0.354851	0.016764
Turquoise	Lipid	Phosphatidylcholine (PC)	1-stearoyl-2-linoleoyl-GPC (18:0/18:2)*	1.01	1.13	1.07	0.99	0.350033	0.018417
Turquoise	Nucleotide	Purine Metabolism, (Hypo)Xanthine/Inosine containing	inosine	0.75	0.89	1.11	0.92	0.350016	0.0184229
Turquoise	Lipid	Phosphatidylcholine (PC)	1-palmitoleoyl-2-linoleoyl-GPC (16:1/18:2)*	0.91	0.91	1.42	1.03	0.348841	0.0188464
Turquoise	Xenobiotics	Chemical	perfluorooctanesulfonate (PFOS)	0.93	1.03	0.88	0.73	0.343733	0.0207841
Turquoise	Lipid	Phosphatidylcholine (PC)	1-palmitoyl-2-palmitoleoyl-GPC (16:0/16:1)*	0.87	0.82	1.61	0.9	0.342257	0.021374
Turquoise	Lipid	Sphingomyelins	behenoyl sphingomyelin (d18:1/22:0)*	1.15	0.99	1.43	1.04	0.339764	0.0224028
Turquoise	Lipid	Phosphatidylinositol (PI)	1-palmitoyl-2-arachidonoyl-GPI (16:0/20:4)*	1.1	0.9	0.98	0.89	0.339686	0.0224355
Turquoise	Lipid	Sphingomyelins	sphingomyelin (d18:2/24:1, d18:1/24:2)*	0.82	1.18	1.36	1.02	0.334849	0.0245525
Turquoise	Lipid	Hexosylceramides (HCER)	glycosyl ceramide (d18:2/24:1, d18:1/24:2)*	0.89	1.11	1.03	0.98	0.321517	0.0312675
Turquoise	Lipid	Lysophospholipid	2-palmitoyl-GPC* (16:0)*	1.07	0.96	0.98	0.95	0.316784	0.0339897
Turquoise	Xenobiotics	Food Component/Plant	kojibiose	1.04	1.39	0.48	0.45	0.313703	0.0358646
Turquoise	Lipid	Ceramides	N-palmitoyl-sphingosine (d18:1/16:0)	0.91	1.17	1.03	0.88	0.306086	0.0408674
Turquoise	Lipid	Lysophospholipid	1-oleoyl-GPC (18:1)	0.95	1.73	0.68	0.87	0.30556	0.0412325
Turquoise	Energy	Oxidative Phosphorylation	phosphate	1.07	0.86	1.41	1.33	0.304232	0.0421671
Turquoise	Lipid	Lysophospholipid	1-arachidonoyl-GPC (20:4n6)*	0.79	0.97	1.32	0.86	0.298832	0.0461475
Module	SUPER PATHWAY	SUB-PATHWAY	BIOCHEMICAL	SubB/SubA Cellulose	SubB/SubA Inulin	SubB/SubA Pectin	SubB/SubA Assorted	MS FM%	p.MS FM%
Blue	Xenobiotics	Benzoate Metabolism	catechol sulfate	0.95	5.35	0.46	4.07	-0.592328	1.82e-05
Blue	Peptide	Gamma-glutamyl Amino Acid	gamma-glutamylphenylalanine	1.03	1.39	0.81	1.27	-0.591243	1.9e-05
Blue	Amino Acid	Phenylalanine Metabolism	phenylalanine	1.02	1.11	1.05	1.08	-0.588883	2.09e-05
Blue	Amino Acid	Urea cycle; Arginine and Proline Metabolism	trans-4-hydroxyproline	0.98	1.33	0.86	1.13	-0.587337	2.22e-05
Blue	Amino Acid	Glutamate Metabolism	alpha-ketoglutaramate*	0.99	1.2	0.84	1.17	-0.58198	2.75e-05
Blue	Amino Acid	Leucine, Isoleucine and Valine Metabolism	isovalerylcarnitine (C5)	0.91	1.69	0.76	1.21	-0.577411	3.29e-05
Blue	Amino Acid	Urea cycle; Arginine and Proline Metabolism	homocitrulline	1.04	1.56	0.65	1.24	-0.54959	9.22e-05
Blue	Amino Acid	Methionine, Cysteine, SAM and Taurine Metabolism	cystathionine	0.99	1.52	0.92	1.35	-0.529452	0.0001842
Blue	Amino Acid	Glycine, Serine and Threonine Metabolism	N-acetylthreonine	1.04	1.29	0.83	1.11	-0.52659	0.00020252
Blue	Peptide	Gamma-glutamyl Amino Acid	gamma-glutamylmethionine	1.03	1.72	1.03	1.59	-0.525729	0.00020835
Blue	Amino Acid	Glycine, Serine and Threonine Metabolism	N-acetylserine	0.98	1.15	0.77	1.13	-0.523815	0.00022185
Blue	Amino Acid	Lysine Metabolism	lysine	1.05	1.35	0.82	1.16	-0.523495	0.00022419
Blue	Amino Acid	Methionine, Cysteine, SAM and Taurine Metabolism	methionine	1.07	1.48	0.9	1.08	-0.523123	0.00022692
Blue	Amino Acid	Urea cycle; Arginine and Proline Metabolism	N-alpha-acetylornithine	1.17	2.02	1.33	1.9	-0.520827	0.00024451
Blue	Xenobiotics	Food Component/Plant	tartarate	1.99	4.13	0.21	2.66	-0.509966	0.00034562
Blue	Amino Acid	Methionine, Cysteine, SAM and Taurine Metabolism	N-acetylmethionine	1.04	1.6	0.84	1.23	-0.508159	0.0003657
Blue	Amino Acid	Urea cycle; Arginine and Proline Metabolism	N-delta-acetylornithine	1.02	6.22	0.86	0.83	-0.504565	0.00040878
Blue	Amino Acid	Leucine, Isoleucine and Valine Metabolism	N-acetylvaline	1.12	1.39	0.83	1.14	-0.498201	0.00049642
Blue	Amino Acid	Glutamate Metabolism	4-hydroxyglutamate	1.05	1.41	0.84	1.32	-0.493346	0.00057426
Blue	Amino Acid	Leucine, Isoleucine and Valine Metabolism	valine	1.06	1.45	0.98	1.14	-0.489228	0.00064868
Blue	Peptide	Gamma-glutamyl Amino Acid	gamma-glutamylhistidine	0.99	1.33	0.89	1.32	-0.48846	0.00066347
Blue	Amino Acid	Lysine Metabolism	N6-acetyllysine	1.01	1.25	0.73	1.08	-0.486827	0.00069595
Blue	Amino Acid	Urea cycle; Arginine and Proline Metabolism	proline	0.99	1.93	0.75	1.1	-0.483352	0.00076986
Blue	Peptide	Gamma-glutamyl Amino Acid	gamma-glutamyl-alpha-lysine	1.09	1.54	0.68	1.53	-0.481084	0.00082181
Blue	Amino Acid	Glutamate Metabolism	N-acetyl-aspartyl-glutamate (NAAG)	0.99	1.08	0.97	1.24	-0.480243	0.00084185
Blue	Peptide	Gamma-glutamyl Amino Acid	gamma-glutamylvaline	1.01	1.42	0.83	1.22	-0.478225	0.00089176
Blue	Peptide	Gamma-glutamyl Amino Acid	gamma-glutamylserine	0.98	1.54	0.91	1.15	-0.475279	0.00096934
Blue	Lipid	Fatty Acid, Dicarboxylate	2-hydroxyadipate	1.06	2.57	0.51	1.56	-0.472906	0.00103614
Blue	Amino Acid	Histidine Metabolism	hydantoin-5-propionate	1.35	2.45	0.51	1.78	-0.467053	0.00121885
Blue	Amino Acid	Leucine, Isoleucine and Valine Metabolism	3-methylglutaconate	0.93	1.37	0.79	1.2	-0.458831	0.00152387
Blue	Peptide	Gamma-glutamyl Amino Acid	gamma-glutamyltyrosine	0.99	1.95	0.65	1.1	-0.457598	0.00157502
Blue	Lipid	Fatty Acid Metabolism (Acyl Carnitine, Hydroxy/Medium Chain/Short Chain)	acetylcarnitine (C2)	0.97	1.08	0.94	1.1	-0.457521	0.00157828
Blue	Amino Acid	Leucine, Isoleucine and Valine Metabolism	N-acetylleucine	1.1	1.89	0.69	1.37	-0.451249	0.00186336
Blue	Lipid	Fatty Acid Metabolism (also BCAA Metabolism)	propionylcarnitine (C3)	1.04	1.32	0.78	0.96	-0.449459	0.00195269
Blue	Amino Acid	Methionine, Cysteine, SAM and Taurine Metabolism	S-adenosylhomocysteine (SAH)	1.1	1.19	0.81	1.14	-0.443696	0.00226658
Blue	Peptide	Gamma-glutamyl Amino Acid	gamma-glutamyltryptophan	0.72	1.54	1.18	1.35	-0.443143	0.00229888
Blue	Amino Acid	Leucine, Isoleucine and Valine Metabolism	2-methylbutyrylcarnitine (C5)	0.89	0.92	0.78	1	-0.442196	0.00235522
Blue	Peptide	Gamma-glutamyl Amino Acid	gamma-glutamylglutamine	0.81	1.06	0.94	1.21	-0.435096	0.00281783
Blue	Amino Acid	Methionine, Cysteine, SAM and Taurine Metabolism	methionine sulfoxide	1.01	1.94	0.74	1.12	-0.433613	0.00292394
Blue	Amino Acid	Glutamate Metabolism	2-pyrrolidinone	0.96	1.75	1.24	0.9	-0.430962	0.00312254
Blue	Amino Acid	Tyrosine Metabolism	tyrosine	1.01	1.54	0.86	1.04	-0.423612	0.00373625
Blue	Amino Acid	Alanine and Aspartate Metabolism	N-acetylasparagine	0.99	1.44	0.76	1.08	-0.420739	0.00400357
Blue	Amino Acid	Urea cycle; Arginine and Proline Metabolism	N2,N5-diacetylornithine	0.77	3.42	1.17	0.93	-0.413532	0.00474882
Blue	Carbohydrate	Aminosugar Metabolism	N-acetylglucosaminylasparagine	1.05	1.2	0.89	1.3	-0.412457	0.00486969
Blue	Amino Acid	Leucine, Isoleucine and Valine Metabolism	tiglylcarnitine (C5:1-DC)	0.78	1.37	0.68	0.97	-0.411885	0.00493522
Blue	Xenobiotics	Drug - Topical Agents	2,6-dihydroxybenzoic acid	1.36	3.75	0.33	2.1	-0.411324	0.00500014
Blue	Lipid	Fatty Acid, Dicarboxylate	glutarate (C5-DC)	1.54	1.54	1.08	2.06	-0.407981	0.00540271
Blue	Peptide	Gamma-glutamyl Amino Acid	gamma-glutamylalanine	1.02	1.74	0.77	1.19	-0.39779	0.00680917
Blue	Amino Acid	Phenylalanine Metabolism	N-acetylphenylalanine	0.91	1.32	0.96	1.11	-0.397468	0.00685834
Blue	Peptide	Gamma-glutamyl Amino Acid	gamma-glutamylleucine	1	1.63	0.77	1.35	-0.39574	0.00712744
Blue	Amino Acid	Histidine Metabolism	N-acetylhistidine	0.99	1.6	0.71	1.26	-0.390071	0.00807583
Blue	Amino Acid	Tyrosine Metabolism	N-acetyltyrosine	0.89	2.17	0.86	0.96	-0.386615	0.00870586
Blue	Peptide	Gamma-glutamyl Amino Acid	gamma-glutamylcitrulline*	0.98	1.16	1.02	1.36	-0.378673	0.0103163
Blue	Amino Acid	Lysine Metabolism	6-oxopiperidine-2-carboxylate	1.06	1.83	0.81	1.37	-0.37816	0.0104287
Blue	Peptide	Dipeptide	prolylglycine	1.04	1.34	1.31	1.4	-0.372621	0.0117093
Blue	Amino Acid	Lysine Metabolism	2-oxoadipate	1.04	3.09	0.51	1.32	-0.366082	0.0133922
Blue	Amino Acid	Leucine, Isoleucine and Valine Metabolism	leucine	1.02	1.25	1.01	1.18	-0.365853	0.0134544
Blue	Amino Acid	Histidine Metabolism	3-methylhistidine	0.92	1.49	1	1.25	-0.365517	0.0135468
Blue	Carbohydrate	Pentose Metabolism	arabitol/xylitol	0.95	1.17	0.77	1.06	-0.355674	0.0164946
Blue	Amino Acid	Tryptophan Metabolism	kynurenate	0.99	0.88	0.86	1.63	-0.354305	0.0169448
Blue	Amino Acid	Urea cycle; Arginine and Proline Metabolism	homoarginine	1.2	1.2	0.68	1.36	-0.349183	0.0187225
Blue	Amino Acid	Leucine, Isoleucine and Valine Metabolism	3-hydroxyisobutyrate	1.1	1.1	0.62	1.22	-0.342729	0.021184
Blue	Amino Acid	Histidine Metabolism	histidine	1.03	1.2	0.97	1.08	-0.340719	0.0220039
Blue	Carbohydrate	Disaccharides and Oligosaccharides	sucrose	1.08	2.74	0.25	1.97	-0.333753	0.0250546
Blue	Amino Acid	Urea cycle; Arginine and Proline Metabolism	N-acetylhomocitrulline	0.85	1.33	0.52	0.99	-0.328318	0.0276734
Blue	Amino Acid	Leucine, Isoleucine and Valine Metabolism	alpha-hydroxyisocaproate	0.94	1.36	0.98	1.26	-0.328114	0.027776
Blue	Peptide	Gamma-glutamyl Amino Acid	gamma-glutamylglycine	0.91	1.18	1.01	1.26	-0.324041	0.0298907
Blue	Xenobiotics	Food Component/Plant	3-indoleglyoxylic acid	0.9	1.87	0.75	1.37	-0.32105	0.0315278
Blue	Peptide	Gamma-glutamyl Amino Acid	gamma-glutamylthreonine	1	1.55	0.75	1.24	-0.317968	0.0332909
Blue	Amino Acid	Lysine Metabolism	2-aminoadipate	1.13	1.9	0.66	1.25	-0.317454	0.0335929
Blue	Lipid	Fatty Acid Metabolism (also BCAA Metabolism)	methylmalonate (MMA)	0.95	0.99	0.7	0.9	-0.315842	0.0345542
Blue	Peptide	Gamma-glutamyl Amino Acid	gamma-glutamylisoleucine*	0.94	1.5	0.88	1.3	-0.311259	0.0374116
Blue	Peptide	Dipeptide	phenylalanylhydroxyproline*	0.97	1.1	0.82	1.37	-0.311011	0.0375713
Blue	Amino Acid	Glutamate Metabolism	N-acetylglutamate	0.93	1.32	0.69	1.2	-0.303025	0.0430319
Blue	Amino Acid	Lysine Metabolism	hydroxy-N6,N6,N6-trimethyllysine*	0.87	1.01	1.07	1.31	-0.296698	0.0478027
Blue	Peptide	Gamma-glutamyl Amino Acid	gamma-glutamylglutamate	0.76	1.15	1.17	1.38	-0.295967	0.0483802
Blue	Amino Acid	Histidine Metabolism	carnosine	0.94	1.04	1	1.24	-0.294462	0.049588
Blue	SUPER PATHWAY	SUB-PATHWAY	BIOCHEMICAL	SubB/SubA Cellulose	SubB/SubA Inulin	SubB/SubA Pectin	SubB/SubA Assorted	MS Liver TG	p.MS Liver TG
Blue	Peptide	Gamma-glutamyl Amino Acid	gamma-glutamylphenylalanine	1.03	1.39	0.81	1.27	-0.550782	8.84e-05
Blue	Xenobiotics	Benzoate Metabolism	catechol sulfate	0.95	5.35	0.46	4.07	-0.547173	0.00010044
Blue	Amino Acid	Phenylalanine Metabolism	phenylalanine	1.02	1.11	1.05	1.08	-0.531131	0.00017417
Blue	Amino Acid	Leucine, Isoleucine and Valine Metabolism	isovalerylcarnitine (C5)	0.91	1.69	0.76	1.21	-0.527782	0.0001947
Blue	Amino Acid	Methionine, Cysteine, SAM and Taurine Metabolism	methionine	1.07	1.48	0.9	1.08	-0.515143	0.00029349
Blue	Amino Acid	Glutamate Metabolism	4-hydroxyglutamate	1.05	1.41	0.84	1.32	-0.510865	0.00033601
Blue	Peptide	Gamma-glutamyl Amino Acid	gamma-glutamylhistidine	0.99	1.33	0.89	1.32	-0.470697	0.001102
Blue	Peptide	Gamma-glutamyl Amino Acid	gamma-glutamylleucine	1	1.63	0.77	1.35	-0.466026	0.00125373
Blue	Amino Acid	Urea cycle; Arginine and Proline Metabolism	N-delta-acetylornithine	1.02	6.22	0.86	0.83	-0.463604	0.00133945
Blue	Amino Acid	Urea cycle; Arginine and Proline Metabolism	homocitrulline	1.04	1.56	0.65	1.24	-0.460676	0.00145009
Blue	Peptide	Gamma-glutamyl Amino Acid	gamma-glutamylvaline	1.01	1.42	0.83	1.22	-0.458273	0.00154685
Blue	Amino Acid	Glutamate Metabolism	alpha-ketoglutaramate*	0.99	1.2	0.84	1.17	-0.457186	0.00159245
Blue	Amino Acid	Urea cycle; Arginine and Proline Metabolism	N-alpha-acetylornithine	1.17	2.02	1.33	1.9	-0.454934	0.0016908
Blue	Amino Acid	Methionine, Cysteine, SAM and Taurine Metabolism	cystathionine	0.99	1.52	0.92	1.35	-0.451319	0.00185998
Blue	Amino Acid	Leucine, Isoleucine and Valine Metabolism	valine	1.06	1.45	0.98	1.14	-0.44049	0.00245977
Blue	Amino Acid	Lysine Metabolism	lysine	1.05	1.35	0.82	1.16	-0.43498	0.00282597
Blue	Peptide	Gamma-glutamyl Amino Acid	gamma-glutamyl-alpha-lysine	1.09	1.54	0.68	1.53	-0.433775	0.00291219
Blue	Amino Acid	Leucine, Isoleucine and Valine Metabolism	N-acetylvaline	1.12	1.39	0.83	1.14	-0.422604	0.0038282
Blue	Peptide	Gamma-glutamyl Amino Acid	gamma-glutamylmethionine	1.03	1.72	1.03	1.59	-0.422015	0.00388285
Blue	Amino Acid	Urea cycle; Arginine and Proline Metabolism	N2,N5-diacetylornithine	0.77	3.42	1.17	0.93	-0.420821	0.00399565
Blue	Peptide	Gamma-glutamyl Amino Acid	gamma-glutamyltyrosine	0.99	1.95	0.65	1.1	-0.418355	0.00423778
Blue	Amino Acid	Urea cycle; Arginine and Proline Metabolism	trans-4-hydroxyproline	0.98	1.33	0.86	1.13	-0.413286	0.00477621
Blue	Amino Acid	Histidine Metabolism	3-methylhistidine	0.92	1.49	1	1.25	-0.400397	0.00642214
Blue	Peptide	Dipeptide	prolylglycine	1.04	1.34	1.31	1.4	-0.399702	0.00652338
Blue	Xenobiotics	Chemical	O-sulfo-L-tyrosine	1.16	1.15	0.75	1.1	-0.397624	0.0068344
Blue	Amino Acid	Leucine, Isoleucine and Valine Metabolism	leucine	1.02	1.25	1.01	1.18	-0.392786	0.0076089
Blue	Peptide	Gamma-glutamyl Amino Acid	gamma-glutamylserine	0.98	1.54	0.91	1.15	-0.387319	0.00857418
Blue	Amino Acid	Tyrosine Metabolism	tyrosine	1.01	1.54	0.86	1.04	-0.386253	0.00877431
Blue	Peptide	Gamma-glutamyl Amino Acid	gamma-glutamylisoleucine*	0.94	1.5	0.88	1.3	-0.385242	0.00896762
Blue	Amino Acid	Histidine Metabolism	hydantoin-5-propionate	1.35	2.45	0.51	1.78	-0.377157	0.0106512
Blue	Amino Acid	Methionine, Cysteine, SAM and Taurine Metabolism	methionine sulfoxide	1.01	1.94	0.74	1.12	-0.376999	0.0106865
Blue	Amino Acid	Alanine and Aspartate Metabolism	N-acetylasparagine	0.99	1.44	0.76	1.08	-0.366948	0.0131581
Blue	Amino Acid	Methionine, Cysteine, SAM and Taurine Metabolism	N-acetylmethionine	1.04	1.6	0.84	1.23	-0.363321	0.0141622
Blue	Amino Acid	Histidine Metabolism	N-acetylhistidine	0.99	1.6	0.71	1.26	-0.359508	0.0152874
Blue	Amino Acid	Leucine, Isoleucine and Valine Metabolism	3-methylglutaconate	0.93	1.37	0.79	1.2	-0.359245	0.015368
Blue	Amino Acid	Glycine, Serine and Threonine Metabolism	N-acetylthreonine	1.04	1.29	0.83	1.11	-0.358927	0.0154656
Blue	Peptide	Gamma-glutamyl Amino Acid	gamma-glutamylglutamine	0.81	1.06	0.94	1.21	-0.352426	0.0175796
Blue	Carbohydrate	Aminosugar Metabolism	N-acetylglucosaminylasparagine	1.05	1.2	0.89	1.3	-0.351327	0.0179602
Blue	Amino Acid	Lysine Metabolism	pipecolate	0.88	1.21	1.07	1.3	-0.350384	0.018292
Blue	Amino Acid	Urea cycle; Arginine and Proline Metabolism	proline	0.99	1.93	0.75	1.1	-0.343507	0.0208737
Blue	Amino Acid	Glutamate Metabolism	2-pyrrolidinone	0.96	1.75	1.24	0.9	-0.339878	0.0223549
Blue	Lipid	Fatty Acid, Dicarboxylate	glutarate (C5-DC)	1.54	1.54	1.08	2.06	-0.337324	0.0234496
Blue	Amino Acid	Histidine Metabolism	histidine	1.03	1.2	0.97	1.08	-0.336321	0.0238913
Blue	Amino Acid	Leucine, Isoleucine and Valine Metabolism	N-acetylleucine	1.1	1.89	0.69	1.37	-0.336125	0.0239784
Blue	Amino Acid	Lysine Metabolism	5-(galactosylhydroxy)-L-lysine	0.88	1.22	1	1.29	-0.334625	0.0246545
Blue	Lipid	Fatty Acid Metabolism (Acyl Glycine)	picolinoylglycine	1.75	1.06	1.01	2.21	-0.332108	0.0258244
Blue	Amino Acid	Glycine, Serine and Threonine Metabolism	N-acetylserine	0.98	1.15	0.77	1.13	-0.330192	0.0267459
Blue	Xenobiotics	Benzoate Metabolism	hippurate	0.94	1.56	0.67	2.33	-0.329991	0.0268441
Blue	Amino Acid	Leucine, Isoleucine and Valine Metabolism	4-methyl-2-oxopentanoate	1.04	1.27	0.83	1.14	-0.326199	0.0287543
Blue	Amino Acid	Lysine Metabolism	N6-acetyllysine	1.01	1.25	0.73	1.08	-0.321124	0.031486
Blue	Peptide	Gamma-glutamyl Amino Acid	gamma-glutamylalanine	1.02	1.74	0.77	1.19	-0.317356	0.0336504
Blue	Peptide	Gamma-glutamyl Amino Acid	gamma-glutamyltryptophan	0.72	1.54	1.18	1.35	-0.314331	0.0354754
Blue	Amino Acid	Leucine, Isoleucine and Valine Metabolism	isoleucine	1.01	1.1	1.04	1.12	-0.310105	0.0381611
Blue	Xenobiotics	Food Component/Plant	tartarate	1.99	4.13	0.21	2.66	-0.309538	0.0385335
Blue	Amino Acid	Methionine, Cysteine, SAM and Taurine Metabolism	S-adenosylhomocysteine (SAH)	1.1	1.19	0.81	1.14	-0.303746	0.0425133
Blue	Amino Acid	Methionine, Cysteine, SAM and Taurine Metabolism	cysteine	1.04	0.98	0.88	1.09	-0.301306	0.044288
Blue	Lipid	Fatty Acid Metabolism (also BCAA Metabolism)	propionylcarnitine (C3)	1.04	1.32	0.78	0.96	-0.300031	0.0452388
Blue	Amino Acid	Lysine Metabolism	hydroxy-N6,N6,N6-trimethyllysine*	0.87	1.01	1.07	1.31	-0.297318	0.047317
Blue	Carbohydrate	Disaccharides and Oligosaccharides	sucrose	1.08	2.74	0.25	1.97	-0.2967	0.0478013
Blue	Amino Acid	Leucine, Isoleucine and Valine Metabolism	tiglylcarnitine (C5:1-DC)	0.78	1.37	0.68	0.97	-0.296383	0.048051
Blue	Lipid	Fatty Acid Metabolism (also BCAA Metabolism)	propionylglycine	1.01	0.88	0.89	1.23	-0.295817	0.0484999
Blue	SUPER PATHWAY	SUB-PATHWAY	BIOCHEMICAL	SubB/SubA Cellulose	SubB/SubA Inulin	SubB/SubA Pectin	SubB/SubA Assorted	MS Glucose	p.MS Glucose
Blue	Xenobiotics	Benzoate Metabolism	catechol sulfate	0.95	5.35	0.46	4.07	-0.503093	0.00042772
Blue	Peptide	Gamma-glutamyl Amino Acid	gamma-glutamylserine	0.98	1.54	0.91	1.15	-0.450661	0.00189229
Blue	Amino Acid	Urea cycle; Arginine and Proline Metabolism	N-delta-acetylornithine	1.02	6.22	0.86	0.83	-0.440494	0.00245952
Blue	Amino Acid	Histidine Metabolism	3-methylhistidine	0.92	1.49	1	1.25	-0.439118	0.00254685
Blue	Amino Acid	Methionine, Cysteine, SAM and Taurine Metabolism	methionine sulfoxide	1.01	1.94	0.74	1.12	-0.437543	0.00265009
Blue	Lipid	Fatty Acid, Dihydroxy	2S,3R-dihydroxybutyrate	0.75	1.12	0.78	1	-0.427907	0.0033659
Blue	Amino Acid	Urea cycle; Arginine and Proline Metabolism	N2,N5-diacetylornithine	0.77	3.42	1.17	0.93	-0.421885	0.00389502
Blue	Peptide	Gamma-glutamyl Amino Acid	gamma-glutamylphenylalanine	1.03	1.39	0.81	1.27	-0.415909	0.00449058
Blue	Amino Acid	Leucine, Isoleucine and Valine Metabolism	isovalerylcarnitine (C5)	0.91	1.69	0.76	1.21	-0.409669	0.00519602
Blue	Peptide	Gamma-glutamyl Amino Acid	gamma-glutamyltyrosine	0.99	1.95	0.65	1.1	-0.40172	0.00623315
Blue	Lipid	Fatty Acid, Dihydroxy	2R,3R-dihydroxybutyrate	0.94	1.22	0.73	1.1	-0.400854	0.00635619
Blue	Amino Acid	Methionine, Cysteine, SAM and Taurine Metabolism	methionine	1.07	1.48	0.9	1.08	-0.395119	0.00722648
Blue	Amino Acid	Tyrosine Metabolism	tyrosine	1.01	1.54	0.86	1.04	-0.376311	0.010842
Blue	Xenobiotics	Food Component/Plant	tartarate	1.99	4.13	0.21	2.66	-0.375375	0.0110567
Blue	Amino Acid	Methionine, Cysteine, SAM and Taurine Metabolism	cystathionine	0.99	1.52	0.92	1.35	-0.364766	0.0137545
Blue	Amino Acid	Lysine Metabolism	N6-acetyllysine	1.01	1.25	0.73	1.08	-0.363069	0.0142344
Blue	Xenobiotics	Chemical	dimethyl sulfone	0.52	1.61	0.78	1.07	-0.36104	0.0148267
Blue	Peptide	Gamma-glutamyl Amino Acid	gamma-glutamylvaline	1.01	1.42	0.83	1.22	-0.358259	0.0156724
Blue	Amino Acid	Glycine, Serine and Threonine Metabolism	N-acetylserine	0.98	1.15	0.77	1.13	-0.341321	0.0217556
Blue	Amino Acid	Urea cycle; Arginine and Proline Metabolism	homocitrulline	1.04	1.56	0.65	1.24	-0.335756	0.0241432
Blue	Carbohydrate	Disaccharides and Oligosaccharides	sucrose	1.08	2.74	0.25	1.97	-0.323527	0.0301673
Blue	Peptide	Gamma-glutamyl Amino Acid	gamma-glutamylhistidine	0.99	1.33	0.89	1.32	-0.32223	0.030873
Blue	Amino Acid	Tyrosine Metabolism	N-acetyltyrosine	0.89	2.17	0.86	0.96	-0.311644	0.037164
Blue	Xenobiotics	Drug - Topical Agents	2,6-dihydroxybenzoic acid	1.36	3.75	0.33	2.1	-0.310925	0.0376274
Blue	Amino Acid	Urea cycle; Arginine and Proline Metabolism	N-alpha-acetylornithine	1.17	2.02	1.33	1.9	-0.306062	0.0408836
Blue	Peptide	Gamma-glutamyl Amino Acid	gamma-glutamyltryptophan	0.72	1.54	1.18	1.35	-0.301954	0.0438106
Blue	Amino Acid	Urea cycle; Arginine and Proline Metabolism	proline	0.99	1.93	0.75	1.1	-0.300891	0.0445952
Blue	Peptide	Gamma-glutamyl Amino Acid	gamma-glutamylmethionine	1.03	1.72	1.03	1.59	-0.297567	0.0471227
Blue	Lipid	Fatty Acid Metabolism (also BCAA Metabolism)	propionylcarnitine (C3)	1.04	1.32	0.78	0.96	-0.296562	0.0479096
Blue	Peptide	Gamma-glutamyl Amino Acid	gamma-glutamyl-alpha-lysine	1.09	1.54	0.68	1.53	-0.296082	0.0482894
Blue	Amino Acid	Lysine Metabolism	pipecolate	0.88	1.21	1.07	1.3	-0.294689	0.0494039
Blue	Amino Acid	Glycine, Serine and Threonine Metabolism	N-acetylthreonine	1.04	1.29	0.83	1.11	-0.294102	0.0498803
Blue	Carbohydrate	Advanced Glycation End-product	N6-carboxymethyllysine	0.84	0.86	0.98	1.05	0.314591	0.0353154
Blue	Amino Acid	Methionine, Cysteine, SAM and Taurine Metabolism	2,3-dihydroxy-5-methylthio-4-pentenoate (DMTPA)*	1.12	1.05	0.98	1.12	0.315789	0.0345857
Blue	Cofactors and Vitamins	Ascorbate and Aldarate Metabolism	threonate	0.92	0.89	0.91	1.02	0.334077	0.0249056
Blue	Lipid	Fatty Acid Metabolism (Acyl Carnitine, Hydroxy/Medium Chain/Short Chain)	(S)-3-hydroxybutyrylcarnitine	0.92	0.98	0.83	1.15	0.362069	0.0145237
Blue	Cofactors and Vitamins	Thiamine Metabolism	thiamin (Vitamin B1)	1.05	0.99	0.82	1.11	0.41692	0.00438459
Blue	Nucleotide	Purine Metabolism, (Hypo)Xanthine/Inosine containing	xanthine	1.03	0.81	0.95	0.95	0.466936	0.00122277
Blue	Lipid	Fatty Acid Metabolism (Acyl Carnitine, Hydroxy/Medium Chain/Short Chain)	hexanoylcarnitine (C6)	0.77	0.69	0.84	1.06	0.506445	0.000385708
Blue	Energy	TCA Cycle	succinate	0.99	0.94	0.95	1	0.575104	3.59238e-05
