# Supplementary material for: Gut microbiome variation modulates the effects of dietary fiber on host metabolism
Source: Microbiome. 2021 May 20;9:117. doi: 10.1186/s40168-021-01061-6 (PMC8138933; doi:10.1186/s40168-021-01061-6)
Supplement: Supplementary file 26 — Additional file 25: Table S9. Liver gene expression analysis. List of genes differentially expressed in the liver from mice colonized with SubB vs. SubA communities. (LogFC > 1 and < -1, P and FDR adjusted-P < 0.05). [file 40168_2021_1061_MOESM26_ESM.xlsx]

## Sheet: Sheet1
Table S9. Liver gene expression analysis. List of genes differentially expressed in the liver from mice colonized with SubB vs. SubA communities. (LogFC >1 and <-1, P and FDR adjusted-P <0.05).
Diet	SubBvsSubA	EntrezId	Symbol	GeneName	logFC	logCPM	F	PValue	FDR
Cellulose	ENSMUSG00000020000	59012	Moxd1	monooxygenase, DBH-like 1	6.66052	5.72582	28.3366	9.81816e-07	0.00345206
Cellulose	ENSMUSG00000101939	NA	NA	NA	5.22663	0.604113	21.4467	1.45811e-05	0.0204118
Cellulose	ENSMUSG00000110386	NA	NA	NA	4.61898	-1.18629	23.322	6.85137e-06	0.0137654
Cellulose	ENSMUSG00000110537	NA	NA	NA	3.49967	-0.547789	34.7271	9.53537e-08	0.000670527
Cellulose	ENSMUSG00000078686	100038948	Mup9	major urinary protein 9	2.63907	6.43129	45.7617	2.3426e-09	3.29463e-05
Cellulose	ENSMUSG00000118012	NA	NA	NA	2.32317	0.655087	29.4594	6.44594e-07	0.00302186
Cellulose	ENSMUSG00000057425	112417	Ugt2b37	UDP glucuronosyltransferase 2 family, polypeptide B37	2.05903	2.32275	24.4935	4.30971e-06	0.0121224
Cellulose	ENSMUSG00000078685	NA	NA	NA	1.97493	-0.698568	17.4006	7.89777e-05	0.0336588
Cellulose	ENSMUSG00000084309	NA	NA	NA	1.83275	2.59679	16.8233	0.000101237	0.0377718
Cellulose	ENSMUSG00000085211	NA	NA	NA	1.72651	0.403679	16.391	0.000122076	0.0390032
Cellulose	ENSMUSG00000102602	NA	NA	NA	1.70706	1.46195	15.3482	0.000192625	0.0451512
Cellulose	ENSMUSG00000078675	100039177	Mup16	major urinary protein 16	1.42723	7.87564	15.9323	0.000149077	0.0399542
Cellulose	ENSMUSG00000096674	100039150	Mup15	major urinary protein 15	1.39868	7.4537	21.9716	1.17828e-05	0.0184126
Cellulose	ENSMUSG00000083304	NA	NA	NA	1.30473	-0.750645	14.9632	0.000228338	0.049406
Cellulose	ENSMUSG00000078683	17840	Mup1	major urinary protein 1	1.26964	6.426	19.1302	3.79574e-05	0.026228
Cellulose	ENSMUSG00000078674	100048884	Mup18	major urinary protein 18	1.18621	7.2496	15.4309	0.000185732	0.0442735
Cellulose	ENSMUSG00000072849	20704	Serpina1e	serine (or cysteine) peptidase inhibitor, clade A, member 1E	1.16353	13.1695	19.2759	3.57126e-05	0.026228
Cellulose	ENSMUSG00000073834	100039028	Mup11	major urinary protein 11	1.11829	10.8933	17.5386	7.44479e-05	0.033092
Cellulose	ENSMUSG00000015451	625018	C4a	complement component 4A (Rodgers blood group)	1.08499	6.35553	18.3405	5.29321e-05	0.0275717
Cellulose	ENSMUSG00000094793	100039054	Mup12	major urinary protein 12	1.03472	6.12112	18.6875	4.57167e-05	0.026228
Cellulose	ENSMUSG00000043681	69134	Fam25c	family with sequence similarity 25, member C	1.02283	3.54433	20.2671	2.3654e-05	0.0207919
Cellulose	ENSMUSG00000104213	NA	NA	NA	-1.0157	0.340583	16.6426	0.000109458	0.0380346
Cellulose	ENSMUSG00000051457	20737	Spn	sialophorin	-1.03899	-0.592954	17.6981	6.95447e-05	0.032816
Cellulose	ENSMUSG00000032011	21838	Thy1	thymus cell antigen 1, theta	-1.14085	-0.423044	14.9631	0.000228341	0.049406
Cellulose	ENSMUSG00000015405	70008	Ace2	angiotensin I converting enzyme (peptidyl-dipeptidase A) 2	-1.38459	-0.747883	15.2254	0.000203337	0.0453927
Cellulose	ENSMUSG00000042589	13048	Cux2	cut-like homeobox 2	-1.62047	-0.85778	22.3514	1.01076e-05	0.0177692
Inulin	ENSMUSG00000052271	17341	Bhlha15	basic helix-loop-helix family, member a15	5.02581	-0.0687459	41.1266	1.06e-08	2.18e-06
Inulin	ENSMUSG00000034634	17068	Ly6d	lymphocyte antigen 6 complex, locus D	3.727	0.115218	36.9841	4.33e-08	6.03e-06
Inulin	ENSMUSG00000057465	20209	Saa2	serum amyloid A 2	3.70474	8.36858	10.7846	0.00154338	0.0143369
Inulin	ENSMUSG00000062170	207854	Fmr1nb	Fmr1 neighbor	3.59164	-1.41674	13.9439	0.00035985	0.00503054
Inulin	ENSMUSG00000020911	16669	Krt19	keratin 19	3.29132	0.644226	34.0916	1.19e-07	1.31e-05
Inulin	ENSMUSG00000057729	19152	Prtn3	proteinase 3	3.19491	0.328593	10.3396	0.0019065	0.0166437
Inulin	ENSMUSG00000072623	22750	Zfp9	zinc finger protein 9	2.91815	1.97836	56.8825	7.85e-11	6.22e-08
Inulin	ENSMUSG00000074115	20208	Saa1	serum amyloid A 1	2.8172	8.79725	8.58648	0.00445918	0.0310772
Inulin	ENSMUSG00000083715	NA	NA	NA	2.7529	-1.20571	26.5487	1.94e-06	0.00010694
Inulin	ENSMUSG00000083168	NA	NA	NA	2.66742	-1.3138	33.7262	1.36e-07	1.44e-05
Inulin	ENSMUSG00000003051	13710	Elf3	E74-like factor 3	2.41755	-0.428352	23.274	6.98e-06	0.00028063
Inulin	ENSMUSG00000090877	15511	Hspa1b	heat shock protein 1B	2.36896	1.66482	25.9809	2.41e-06	0.00012759
Inulin	ENSMUSG00000096768	170942	Erdr1	erythroid differentiation regulator 1	2.34071	0.116966	16.6137	0.00011084	0.00216807
Inulin	ENSMUSG00000042784	17829	Muc1	mucin 1, transmembrane	2.30763	0.457226	25.0678	3.44e-06	0.00016981
Inulin	ENSMUSG00000018924	11687	Alox15	arachidonate 15-lipoxygenase	2.17598	-0.551916	18.3011	5.38e-05	0.00126365
Inulin	ENSMUSG00000035783	11475	Acta2	actin, alpha 2, smooth muscle, aorta	2.14495	1.7719	19.1331	3.79e-05	0.00098376
Inulin	ENSMUSG00000001025	20200	S100a6	S100 calcium binding protein A6 (calcyclin)	2.14449	0.844647	30.8437	3.86e-07	3.25e-05
Inulin	ENSMUSG00000018830	17880	Myh11	myosin, heavy polypeptide 11, smooth muscle	2.0885	1.72625	18.6387	4.67e-05	0.00113553
Inulin	ENSMUSG00000026414	21956	Tnnt2	troponin T2, cardiac	2.08849	-0.653044	16.8754	9.9e-05	0.00199728
Inulin	ENSMUSG00000034127	216350	Tspan8	tetraspanin 8	2.02438	0.123733	20.8401	1.87e-05	0.00059855
Inulin	ENSMUSG00000004552	13034	Ctse	cathepsin E	1.95761	-0.800409	15.742	0.00016202	0.00282003
Inulin	ENSMUSG00000074489	12095	Bglap3	bone gamma-carboxyglutamate protein 3	1.90325	-0.449431	14.5253	0.00027738	0.00414568
Inulin	ENSMUSG00000099032	100039596	Tcf24	transcription factor 24	1.89884	-1.12783	16.3967	0.00012177	0.00232687
Inulin	ENSMUSG00000025105	12173	Bnc1	basonuclin 1	1.87734	-0.874255	11.6001	0.00105228	0.01093
Inulin	ENSMUSG00000084803	641454	5830444B04Rik	RIKEN cDNA 5830444B04 gene	1.87108	0.0493014	16.0791	0.00013982	0.00256715
Inulin	ENSMUSG00000066687	235320	Zbtb16	zinc finger and BTB domain containing 16	1.86044	3.04212	29.5095	6.33e-07	4.81e-05
Inulin	ENSMUSG00000048096	93689	Lmod1	leiomodin 1 (smooth muscle)	1.82046	-0.989852	15.6693	0.00016726	0.0028828
Inulin	ENSMUSG00000047822	624219	Angptl8	angiopoietin-like 8	1.73428	5.00382	12.3294	0.00075037	0.00859377
Inulin	ENSMUSG00000035930	26887	Chst4	carbohydrate sulfotransferase 4	1.72089	-1.16782	10.6103	0.00167622	0.0152093
Inulin	ENSMUSG00000034427	217328	Myo15b	myosin XVB	1.71457	-0.168828	16.822	0.00010129	0.00202918
Inulin	ENSMUSG00000050737	64292	Ptges	prostaglandin E synthase	1.70546	-0.860213	28.1784	1.04e-06	6.86e-05
Inulin	ENSMUSG00000095079	NA	NA	NA	1.68571	0.702426	39.4593	1.86e-08	3.19e-06
Inulin	ENSMUSG00000032584	19882	Mst1r	macrophage stimulating 1 receptor (c-met-related tyrosine kinase)	1.65706	-0.555169	14.7289	0.00025335	0.00389404
Inulin	ENSMUSG00000047040	217138	Prr15l	proline rich 15-like	1.57714	-0.348185	24.2752	4.7e-06	0.00020901
Inulin	ENSMUSG00000047139	12484	Cd24a	CD24a antigen	1.57415	1.61513	16.1654	0.00013466	0.00251504
Inulin	ENSMUSG00000023272	76737	Creld2	cysteine-rich with EGF-like domains 2	1.56865	4.97621	43.4545	4.93e-09	1.26e-06
Inulin	ENSMUSG00000097715	NA	NA	NA	1.47909	0.982427	32.0922	2.45e-07	2.33e-05
Inulin	ENSMUSG00000031778	20312	Cx3cl1	chemokine (C-X3-C motif) ligand 1	1.44228	-0.22158	19.686	3.01e-05	0.00084996
Inulin	ENSMUSG00000092035	170676	Peg10	paternally expressed 10	1.43611	-0.140514	15.2478	0.00020134	0.00329288
Inulin	ENSMUSG00000074647	71405	Fam83c	family with sequence similarity 83, member C	1.42309	-0.950851	13.8232	0.00037993	0.00522812
Inulin	ENSMUSG00000031112	70415	Stk26	serine/threonine kinase 26	1.41984	-0.816531	10.755	0.00156512	0.014453
Inulin	ENSMUSG00000113581	353504	Dio3os	deiodinase, iodothyronine type III, opposite strand	1.40493	-0.801865	8.43644	0.00480214	0.0325638
Inulin	ENSMUSG00000040703	74134	Cyp2s1	cytochrome P450, family 2, subfamily s, polypeptide 1	1.3884	0.035935	8.75481	0.0041046	0.0293329
Inulin	ENSMUSG00000037852	12876	Cpe	carboxypeptidase E	1.36998	0.195391	10.1341	0.00210312	0.0179586
Inulin	ENSMUSG00000004951	15507	Hspb1	heat shock protein 1	1.36793	1.94279	24.6606	4.04e-06	0.00019046
Inulin	ENSMUSG00000074715	56838	Ccl28	chemokine (C-C motif) ligand 28	1.35606	-1.26782	8.71479	0.00418615	0.0296445
Inulin	ENSMUSG00000024807	74126	Syvn1	synovial apoptosis inhibitor 1, synoviolin	1.3327	6.20851	51.6845	3.7e-10	2.17e-07
Inulin	ENSMUSG00000091243	73569	Vgll3	vestigial like family member 3	1.32775	-1.18307	13.0737	0.00053351	0.00664597
Inulin	ENSMUSG00000054675	231633	Tmem119	transmembrane protein 119	1.30683	-0.382672	11.6211	0.00104204	0.0108477
Inulin	ENSMUSG00000032115	12282	Hyou1	hypoxia up-regulated 1	1.30653	7.66709	61.6736	1.99e-11	2.25e-08
Inulin	ENSMUSG00000029082	12182	Bst1	bone marrow stromal cell antigen 1	1.30628	-0.410911	7.95728	0.00609385	0.0386402
Inulin	ENSMUSG00000015312	17873	Gadd45b	growth arrest and DNA-damage-inducible 45 beta	1.30345	-1.06803	7.40776	0.00803334	0.0467876
Inulin	ENSMUSG00000067818	98932	Myl9	myosin, light polypeptide 9, regulatory	1.28927	1.51108	19.7906	2.88e-05	0.00082039
Inulin	ENSMUSG00000014905	27362	Dnajb9	DnaJ heat shock protein family (Hsp40) member B9	1.28842	5.84776	35.7816	6.58e-08	8.09e-06
Inulin	ENSMUSG00000023039	110310	Krt7	keratin 7	1.28575	-0.0371836	13.7014	0.00040138	0.00541745
Inulin	ENSMUSG00000043088	57890	Il17re	interleukin 17 receptor E	1.28073	-0.950453	12.3496	0.00074341	0.00852801
Inulin	ENSMUSG00000041120	17965	Nbl1	NBL1, DAN family BMP antagonist	1.27242	-0.08897	8.72508	0.00416502	0.0295842
Inulin	ENSMUSG00000029086	19126	Prom1	prominin 1	1.24177	0.136888	13.6769	0.00040584	0.00546197
Inulin	ENSMUSG00000003352	12297	Cacnb3	calcium channel, voltage-dependent, beta 3 subunit	1.23272	-1.12923	12.6294	0.00065367	0.00773191
Inulin	ENSMUSG00000072889	100978	Nfxl1	nuclear transcription factor, X-box binding-like 1	1.21375	3.56887	47.7675	1.24e-09	4.72e-07
Inulin	ENSMUSG00000016458	22431	Wt1	Wilms tumor 1 homolog	1.2133	-0.74523	7.91491	0.00622433	0.0392024
Inulin	ENSMUSG00000068114	76457	Ccdc134	coiled-coil domain containing 134	1.2023	2.72741	41.9393	8.11e-09	1.81e-06
Inulin	ENSMUSG00000040473	207686	Cfap69	cilia and flagella associated protein 69	1.19798	-0.989346	8.0829	0.00572356	0.0369248
Inulin	ENSMUSG00000063011	56047	Msln	mesothelin	1.19588	1.53356	7.84526	0.00644517	0.0403404
Inulin	ENSMUSG00000029651	77521	Mtus2	microtubule associated tumor suppressor candidate 2	1.19456	0.0979626	11.9127	0.00090983	0.00979779
Inulin	ENSMUSG00000090124	394432	Ugt1a7c	UDP glucuronosyltransferase 1 family, polypeptide A7C	1.19284	-0.976414	13.8283	0.00037906	0.00522812
Inulin	ENSMUSG00000031538	18791	Plat	plasminogen activator, tissue	1.18896	-0.39338	12.3175	0.0007545	0.00861911
Inulin	ENSMUSG00000002845	67846	Tmem39a	transmembrane protein 39a	1.17801	3.70231	51.4412	3.98e-10	2.24e-07
Inulin	ENSMUSG00000030786	16409	Itgam	integrin alpha M	1.16999	-0.779507	13.2805	0.00048563	0.00620902
Inulin	ENSMUSG00000050315	118449	Synpo2	synaptopodin 2	1.16281	-0.69755	10.5336	0.00173842	0.0156094
Inulin	ENSMUSG00000036764	30045	Dnajc12	DnaJ heat shock protein family (Hsp40) member C12	1.152	3.98708	9.97997	0.00226436	0.0189334
Inulin	ENSMUSG00000015093	69454	Clic3	chloride intracellular channel 3	1.13471	-0.10978	13.255	0.00049128	0.0062641
Inulin	ENSMUSG00000025153	14104	Fasn	fatty acid synthase	1.11971	9.22379	18.3428	5.29e-05	0.00124779
Inulin	ENSMUSG00000046794	244416	Ppp1r3b	protein phosphatase 1, regulatory subunit 3B	1.11272	7.56133	22.6328	9.03e-06	0.00034602
Inulin	ENSMUSG00000012350	13661	Ehf	ets homologous factor	1.11008	0.157617	9.4406	0.00293711	0.0231285
Inulin	ENSMUSG00000041096	52808	Tspyl2	TSPY-like 2	1.10581	3.12731	45.5154	2.53e-09	8.1e-07
Inulin	ENSMUSG00000032575	74840	Manf	mesencephalic astrocyte-derived neurotrophic factor	1.09382	5.8944	39.3806	1.91e-08	3.23e-06
Inulin	ENSMUSG00000001739	60363	Cldn15	claudin 15	1.08696	-0.122879	7.89277	0.00629365	0.0395151
Inulin	ENSMUSG00000102059	100504501	Gm20257	caspase 8 pseudogene	1.08565	1.51547	30.9673	3.69e-07	3.22e-05
Inulin	ENSMUSG00000049580	244152	Tsku	tsukushi, small leucine rich proteoglycan	1.08039	6.58272	15.1294	0.00021214	0.00341369
Inulin	ENSMUSG00000050440	84506	Hamp	hepcidin antimicrobial peptide	1.07943	9.09186	30.8706	3.82e-07	3.25e-05
Inulin	ENSMUSG00000039646	246154	Vasn	vasorin	1.07872	2.80027	33.4461	1.5e-07	1.56e-05
Inulin	ENSMUSG00000084899	NA	NA	NA	1.07455	1.45259	17.9054	6.37e-05	0.00142808
Inulin	ENSMUSG00000041313	11987	Slc7a1	solute carrier family 7 (cationic amino acid transporter, y+ system), member 1	1.07213	-0.0504761	12.8993	0.0005777	0.00705887
Inulin	ENSMUSG00000029151	22784	Slc30a3	solute carrier family 30 (zinc transporter), member 3	1.0608	-0.343206	8.49724	0.00465996	0.0319229
Inulin	ENSMUSG00000016494	12490	Cd34	CD34 antigen	1.06054	0.725141	19.5476	3.19e-05	0.0008775
Inulin	ENSMUSG00000027134	99010	Lpcat4	lysophosphatidylcholine acyltransferase 4	1.05385	-0.742591	9.96906	0.00227625	0.0190102
Inulin	ENSMUSG00000040152	21825	Thbs1	thrombospondin 1	1.05098	0.505706	10.6797	0.00162197	0.0148222
Inulin	ENSMUSG00000029657	15505	Hsph1	heat shock 105kDa/110kDa protein 1	1.05054	5.68846	19.2622	3.59e-05	0.00094415
Inulin	ENSMUSG00000025192	93685	Entpd7	ectonucleoside triphosphate diphosphohydrolase 7	1.04926	1.55759	25.1692	3.31e-06	0.00016589
Inulin	ENSMUSG00000039452	382083	Snx22	sorting nexin 22	1.04521	0.370707	21.561	1.39e-05	0.00048334
Inulin	ENSMUSG00000085990	NA	NA	NA	1.04334	0.402248	14.8936	0.00023549	0.00368657
Inulin	ENSMUSG00000060950	328162	Trmt61a	tRNA methyltransferase 61A	1.04022	2.44388	27.493	1.35e-06	8.24e-05
Inulin	ENSMUSG00000039740	56737	Alg2	asparagine-linked glycosylation 2 (alpha-1,3-mannosyltransferase)	1.0328	4.2024	49.5413	7.14e-10	3.24e-07
Inulin	ENSMUSG00000053334	231630	Ficd	FIC domain containing	1.03189	3.39288	45.3558	2.67e-09	8.34e-07
Inulin	ENSMUSG00000050271	244418	Prag1	PEAK1 related kinase activating pseudokinase 1	1.02792	-0.918173	9.01135	0.00361965	0.0268354
Inulin	ENSMUSG00000019737	233066	Syne4	spectrin repeat containing, nuclear envelope family member 4	1.0274	0.812578	14.1315	0.00033078	0.00474913
Inulin	ENSMUSG00000019139	71780	Isyna1	myo-inositol 1-phosphate synthase A1	1.02455	2.0006	11.1003	0.00132987	0.0129794
Inulin	ENSMUSG00000030847	29810	Bag3	BCL2-associated athanogene 3	1.02302	4.63924	39.6495	1.74e-08	3.06e-06
Inulin	ENSMUSG00000026773	170768	Pfkfb3	6-phosphofructo-2-kinase/fructose-2,6-biphosphatase 3	1.01874	5.0193	9.29393	0.00315385	0.0244519
Inulin	ENSMUSG00000001943	57276	Vsig2	V-set and immunoglobulin domain containing 2	1.01342	0.232314	16.0796	0.00013979	0.00256715
Inulin	ENSMUSG00000000791	16161	Il12rb1	interleukin 12 receptor, beta 1	1.01296	0.266595	18.0638	5.95e-05	0.00136212
Inulin	ENSMUSG00000028357	16552	Kif12	kinesin family member 12	1.00919	-0.0195991	8.83414	0.0039478	0.0285313
Inulin	ENSMUSG00000074634	633640	Tmem267	transmembrane protein 267	1.00606	2.39353	23.4765	6.44e-06	0.00026417
Inulin	ENSMUSG00000079055	110893	Slc8a3	solute carrier family 8 (sodium/calcium exchanger), member 3	1.00516	-1.16306	7.70238	0.00692421	0.0422207
Inulin	ENSMUSG00000070284	331026	Gmppb	GDP-mannose pyrophosphorylase B	1.00239	3.7119	40.5573	1.28e-08	2.41e-06
Inulin	ENSMUSG00000114512	NA	NA	NA	-1.0001	-0.305195	10.9794	0.00140778	0.0135239
Inulin	ENSMUSG00000025002	72082	Cyp2c55	cytochrome P450, family 2, subfamily c, polypeptide 55	-1.00671	0.921884	22.9079	8.08e-06	0.00031667
Inulin	ENSMUSG00000071181	100040322	3830408C21Rik	RIKEN cDNA 3830408C21 gene	-1.00905	-0.619702	14.48	0.00028304	0.00420796
Inulin	ENSMUSG00000055561	72432	Spink5	serine peptidase inhibitor, Kazal type 5	-1.01061	-0.445802	7.949	0.00611913	0.0387655
Inulin	ENSMUSG00000094091	102639132	Gm21885	predicted gene, 21885	-1.01152	-0.655167	10.8657	0.00148534	0.0140106
Inulin	ENSMUSG00000114430	NA	NA	NA	-1.0132	0.848473	20.3445	2.29e-05	0.00069291
Inulin	ENSMUSG00000116284	102639762	LOC102639762	thymosin beta-10	-1.02142	1.40234	15.6583	0.00016807	0.00288461
Inulin	ENSMUSG00000020778	69535	Ten1	TEN1 telomerase capping complex subunit	-1.02319	1.22822	30.5455	4.31e-07	3.52e-05
Inulin	ENSMUSG00000000739	57429	Sult5a1	sulfotransferase family 5A, member 1	-1.02984	4.43168	20.3509	2.28e-05	0.00069256
Inulin	ENSMUSG00000025003	13098	Cyp2c39	cytochrome P450, family 2, subfamily c, polypeptide 39	-1.03952	0.581179	10.5313	0.0017403	0.0156094
Inulin	ENSMUSG00000110151	330850	Gm38416	predicted gene, 38416	-1.04269	3.67138	21.6023	1.37e-05	0.0004803
Inulin	ENSMUSG00000004098	53867	Col5a3	collagen, type V, alpha 3	-1.04367	5.93668	24.3093	4.63e-06	0.00020688
Inulin	ENSMUSG00000104348	NA	NA	NA	-1.04369	1.7245	17.2081	8.58e-05	0.00180055
Inulin	ENSMUSG00000069324	NA	NA	NA	-1.04401	1.83829	15.1158	0.00021342	0.00343036
Inulin	ENSMUSG00000110757	NA	NA	NA	-1.04628	-0.0816146	7.3898	0.00810671	0.0469436
Inulin	ENSMUSG00000084839	NA	NA	NA	-1.04865	3.24747	20.6504	2.02e-05	0.00063125
Inulin	ENSMUSG00000053414	26559	Hunk	hormonally upregulated Neu-associated kinase	-1.04875	1.94313	16.5181	0.00011552	0.00222565
Inulin	ENSMUSG00000105192	NA	NA	NA	-1.05471	1.88932	7.45243	0.0078539	0.0460431
Inulin	ENSMUSG00000064280	75172	Ccdc146	coiled-coil domain containing 146	-1.05949	-1.143	8.01612	0.00591738	0.0378196
Inulin	ENSMUSG00000032400	68014	Zwilch	zwilch kinetochore protein	-1.06185	-0.291642	22.5806	9.22e-06	0.00034979
Inulin	ENSMUSG00000024155	75178	Meiob	meiosis specific with OB domains	-1.06546	3.69518	57.9916	5.69e-11	5e-08
Inulin	ENSMUSG00000024664	60527	Fads3	fatty acid desaturase 3	-1.06624	5.92803	20.2834	2.35e-05	0.00070677
Inulin	ENSMUSG00000052316	74488	Lrrc15	leucine rich repeat containing 15	-1.0672	0.23313	9.28561	0.00316663	0.024491
Inulin	ENSMUSG00000042851	78751	Zc3h6	zinc finger CCCH type containing 6	-1.06763	1.41628	20.7583	1.93e-05	0.00061481
Inulin	ENSMUSG00000102813	NA	NA	NA	-1.07737	-0.345317	9.45974	0.00290998	0.0229663
Inulin	ENSMUSG00000032098	58866	Treh	trehalase (brush-border membrane glycoprotein)	-1.08208	1.26764	23.4287	6.57e-06	0.00026691
Inulin	ENSMUSG00000040264	14468	Gbp2b	guanylate binding protein 2b	-1.08301	1.50563	10.2453	0.00199425	0.0172174
Inulin	ENSMUSG00000020037	71137	Rfx4	regulatory factor X, 4 (influences HLA class II expression)	-1.08561	2.83231	47.5637	1.32e-09	4.9e-07
Inulin	ENSMUSG00000044378	277898	Slc15a5	solute carrier family 15, member 5	-1.08645	3.01852	61.3521	2.18e-11	2.25e-08
Inulin	ENSMUSG00000040093	171543	Bmf	BCL2 modifying factor	-1.0888	4.57898	14.3685	0.00029748	0.00436664
Inulin	ENSMUSG00000032080	11808	Apoa4	apolipoprotein A-IV	-1.09182	6.56713	20.2809	2.35e-05	0.00070677
Inulin	ENSMUSG00000019935	216227	Slc17a8	solute carrier family 17 (sodium-dependent inorganic phosphate cotransporter), member 8	-1.09703	5.50775	13.2175	0.00049973	0.00634831
Inulin	ENSMUSG00000106303	NA	NA	NA	-1.10586	3.19992	8.71753	0.00418053	0.0296297
Inulin	ENSMUSG00000063245	NA	NA	NA	-1.11729	-1.27309	7.90144	0.00626641	0.0394145
Inulin	ENSMUSG00000022041	110902	Chrna2	cholinergic receptor, nicotinic, alpha polypeptide 2 (neuronal)	-1.12013	3.63324	52.4511	2.93e-10	1.91e-07
Inulin	ENSMUSG00000078688	17841	Mup2	major urinary protein 2	-1.12156	3.12502	63.5873	1.17e-11	1.64e-08
Inulin	ENSMUSG00000084622	NA	NA	NA	-1.123	-1.08755	8.39597	0.00489927	0.0329839
Inulin	ENSMUSG00000070495	664799	Ctcfl	CCCTC-binding factor (zinc finger protein)-like	-1.12835	0.687193	18.8104	4.34e-05	0.00108635
Inulin	ENSMUSG00000095836	NA	NA	NA	-1.13649	-1.09473	8.53456	0.00457489	0.0315769
Inulin	ENSMUSG00000000948	NA	NA	NA	-1.14007	-1.21111	7.36126	0.0082247	0.0473872
Inulin	ENSMUSG00000102602	NA	NA	NA	-1.14442	1.46195	7.43055	0.00794126	0.0464005
Inulin	ENSMUSG00000037474	76843	Dtl	denticleless E3 ubiquitin protein ligase	-1.14946	-0.446541	17.9	6.38e-05	0.00142906
Inulin	ENSMUSG00000078922	21822	Tgtp1	T cell specific GTPase 1	-1.15359	1.48629	16.6573	0.00010877	0.00213348
Inulin	ENSMUSG00000094793	100039054	Mup12	major urinary protein 12	-1.1551	6.12112	23.5547	6.25e-06	0.00025835
Inulin	ENSMUSG00000033966	381113	Cdkl4	cyclin-dependent kinase-like 4	-1.15744	-0.829021	14.8137	0.00024398	0.00378314
Inulin	ENSMUSG00000050122	70853	Vwa3b	von Willebrand factor A domain containing 3B	-1.15868	-0.0784132	24.4058	4.46e-06	0.00020095
Inulin	ENSMUSG00000116270	381033	Gm1600	predicted gene 1600	-1.16132	0.171362	9.69842	0.00259283	0.0209212
Inulin	ENSMUSG00000057897	12323	Camk2b	calcium/calmodulin-dependent protein kinase II, beta	-1.16415	4.07275	55.4626	1.19e-10	8.38e-08
Inulin	ENSMUSG00000008153	232370	Clstn3	calsyntenin 3	-1.16462	4.2098	19.7966	2.87e-05	0.00082039
Inulin	ENSMUSG00000108575	NA	NA	NA	-1.16933	0.00862033	19.8725	2.79e-05	0.00079944
Inulin	ENSMUSG00000031821	272551	Gins2	GINS complex subunit 2 (Psf2 homolog)	-1.17026	-1.06047	11.2388	0.00124608	0.0124026
Inulin	ENSMUSG00000064372	NA	NA	NA	-1.18184	2.34206	20.8514	1.86e-05	0.00059834
Inulin	ENSMUSG00000035186	24108	Ubd	ubiquitin D	-1.22685	-0.384467	8.89176	0.00383784	0.0279816
Inulin	ENSMUSG00000066122	18344	Olfr45	olfactory receptor 45	-1.22979	-0.516366	16.5476	0.00011405	0.00220721
Inulin	ENSMUSG00000087382	74161	Ctcflos	CCCTC-binding factor (zinc finger protein)-like, opposite strand	-1.23298	3.41553	24.0044	5.23e-06	0.00022755
Inulin	ENSMUSG00000023015	26934	Racgap1	Rac GTPase-activating protein 1	-1.23787	-0.531022	17.1958	8.62e-05	0.00180206
Inulin	ENSMUSG00000097852	74057	4933405D12Rik	RIKEN cDNA 4933405D12 gene	-1.23969	-1.07142	12.4785	0.00070059	0.00817682
Inulin	ENSMUSG00000109170	NA	NA	NA	-1.23978	-1.10963	10.52	0.00174969	0.0156737
Inulin	ENSMUSG00000110035	102632998	Gm30931	predicted gene, 30931	-1.24268	1.21218	30.8614	3.84e-07	3.25e-05
Inulin	ENSMUSG00000037071	20249	Scd1	stearoyl-Coenzyme A desaturase 1	-1.24435	12.9622	19.5734	3.15e-05	0.0008766
Inulin	ENSMUSG00000025014	21673	Dntt	deoxynucleotidyltransferase, terminal	-1.26232	1.6437	19.5102	3.24e-05	0.00088583
Inulin	ENSMUSG00000020838	15567	Slc6a4	solute carrier family 6 (neurotransmitter transporter, serotonin), member 4	-1.26387	-0.334641	20.0155	2.62e-05	0.00076909
Inulin	ENSMUSG00000027577	11438	Chrna4	cholinergic receptor, nicotinic, alpha polypeptide 4	-1.27406	3.512	8.62149	0.0043829	0.0306367
Inulin	ENSMUSG00000022408	213956	Fam83f	family with sequence similarity 83, member F	-1.28326	1.44889	20.3554	2.28e-05	0.00069256
Inulin	ENSMUSG00000020014	380654	Cfap54	cilia and flagella associated protein 54	-1.28596	-0.334261	10.6902	0.00161394	0.0147777
Inulin	ENSMUSG00000037725	80986	Ckap2	cytoskeleton associated protein 2	-1.28976	-1.10944	11.1581	0.00129423	0.0127376
Inulin	ENSMUSG00000091370	70538	5730435O14Rik	RIKEN cDNA 5730435O14 gene	-1.2908	-0.417353	27.0221	1.62e-06	9.44e-05
Inulin	ENSMUSG00000083304	NA	NA	NA	-1.29624	-0.750645	13.9814	0.00035383	0.00497133
Inulin	ENSMUSG00000104091	NA	NA	NA	-1.31572	-0.621316	17.9593	6.22e-05	0.00140239
Inulin	ENSMUSG00000086136	622167	Gm12718	predicted gene 12718	-1.31643	1.36224	14.1305	0.00033093	0.00474913
Inulin	ENSMUSG00000048249	77128	Crebrf	CREB3 regulatory factor	-1.3215	4.65979	64.8917	8.13e-12	1.27e-08
Inulin	ENSMUSG00000022129	13190	Dct	dopachrome tautomerase	-1.32182	2.65314	20.5467	2.11e-05	0.00065296
Inulin	ENSMUSG00000073460	240023	Pnldc1	poly(A)-specific ribonuclease (PARN)-like domain containing 1	-1.32596	2.73866	24.6293	4.09e-06	0.0001905
Inulin	ENSMUSG00000029663	14699	Gngt1	guanine nucleotide binding protein (G protein), gamma transducing activity polypeptide 1	-1.32704	-0.277513	16.5806	0.00011244	0.00218717
Inulin	ENSMUSG00000078773	623474	Rad54b	RAD54 homolog B (S. cerevisiae)	-1.32997	-0.665152	19.7429	2.94e-05	0.00083177
Inulin	ENSMUSG00000055254	18212	Ntrk2	neurotrophic tyrosine kinase, receptor, type 2	-1.34312	0.141285	7.71537	0.00687919	0.042083
Inulin	ENSMUSG00000051225	239463	Fam83a	family with sequence similarity 83, member A	-1.34674	-0.452709	12.1592	0.00081167	0.00904546
Inulin	ENSMUSG00000097930	NA	NA	NA	-1.34792	-1.238	10.9116	0.00145351	0.0138497
Inulin	ENSMUSG00000096852	380997	Cyp2d12	cytochrome P450, family 2, subfamily d, polypeptide 12	-1.35176	-0.199629	14.74	0.00025211	0.00387922
Inulin	ENSMUSG00000038768	619326	9130409I23Rik	RIKEN cDNA 9130409I23 gene	-1.3594	3.12817	22.3731	1e-05	0.00037578
Inulin	ENSMUSG00000074240	234421	Cib3	calcium and integrin binding family member 3	-1.36002	3.49813	8.59031	0.00445077	0.0310341
Inulin	ENSMUSG00000044820	246735	AY074887	cDNA sequence AY074887	-1.37793	-0.917221	24.0391	5.15e-06	0.00022515
Inulin	ENSMUSG00000039533	75104	Mmd2	monocyte to macrophage differentiation-associated 2	-1.378	2.04627	17.4903	7.6e-05	0.00163444
Inulin	ENSMUSG00000080985	NA	NA	NA	-1.39998	-1.17625	9.52916	0.00281379	0.0223198
Inulin	ENSMUSG00000025726	434203	Slc28a1	solute carrier family 28 (sodium-coupled nucleoside transporter), member 1	-1.40187	-0.749424	9.74904	0.00253032	0.0205583
Inulin	ENSMUSG00000104785	102633249	Gm31121	predicted gene, 31121	-1.40326	-0.440453	12.6259	0.00065473	0.00773797
Inulin	ENSMUSG00000040420	320865	Cdh18	cadherin 18	-1.41437	-0.744779	19.795	2.88e-05	0.00082039
Inulin	ENSMUSG00000060131	241633	Atp8b4	ATPase, class I, type 8B, member 4	-1.42138	1.1321	68.636	2.95e-12	7.11e-09
Inulin	ENSMUSG00000073771	NA	NA	NA	-1.42681	1.91988	10.494	0.00177144	0.0158182
Inulin	ENSMUSG00000099669	NA	NA	NA	-1.43457	-1.23416	15.1718	0.00020821	0.00337351
Inulin	ENSMUSG00000047528	108812	Flacc1	flagellum associated containing coiled-coil domains 1	-1.4728	-1.17484	8.52041	0.00460695	0.0316987
Inulin	ENSMUSG00000020419	75828	Hormad2	HORMA domain containing 2	-1.47309	-1.22256	7.96861	0.00605946	0.0384741
Inulin	ENSMUSG00000021198	217843	Unc79	unc-79 homolog	-1.47547	-1.3035	14.8216	0.00024313	0.00377415
Inulin	ENSMUSG00000062061	227627	Obp2a	odorant binding protein 2A	-1.47573	-0.540058	12.067	0.00084706	0.00929259
Inulin	ENSMUSG00000110341	NA	NA	NA	-1.51998	-1.2607	18.2073	5.6e-05	0.00130186
Inulin	ENSMUSG00000107800	NA	NA	NA	-1.54931	-0.954769	13.5592	0.00042802	0.00568961
Inulin	ENSMUSG00000071719	620592	Tmem28	transmembrane protein 28	-1.61131	1.5404	31.1293	3.48e-07	3.06e-05
Inulin	ENSMUSG00000078687	100041687	Mup8	major urinary protein 8	-1.62338	3.73099	23.8668	5.52e-06	0.00023807
Inulin	ENSMUSG00000114469	320155	C730002L08Rik	RIKEN cDNA C730002L08 gene	-1.63078	1.49016	27.6749	1.26e-06	7.92e-05
Inulin	ENSMUSG00000097458	NA	NA	NA	-1.66042	-0.714499	28.9196	7.89e-07	5.6e-05
Inulin	ENSMUSG00000091285	NA	NA	NA	-1.67932	-0.846461	15.2476	0.00020136	0.00329288
Inulin	ENSMUSG00000115509	NA	NA	NA	-1.68133	0.675961	12.5721	0.00067108	0.00787816
Inulin	ENSMUSG00000109612	NA	NA	NA	-1.72906	0.264094	46.2307	2.02e-09	6.75e-07
Inulin	ENSMUSG00000020776	217335	Fbf1	Fas (TNFRSF6) binding factor 1	-1.74593	4.72163	27.0604	1.59e-06	9.34e-05
Inulin	ENSMUSG00000052133	20357	Sema5b	sema domain, seven thrombospondin repeats (type 1 and type 1-like), transmembrane domain (TM) and short cytoplasmic domain, (semaphorin) 5B	-1.75939	1.74083	32.254	2.31e-07	2.26e-05
Inulin	ENSMUSG00000084309	NA	NA	NA	-1.79077	2.59679	15.0365	0.00022104	0.00352334
Inulin	ENSMUSG00000115099	NA	NA	NA	-1.79134	-0.0778849	39.092	2.1e-08	3.29e-06
Inulin	ENSMUSG00000118012	NA	NA	NA	-1.86511	0.655087	16.0339	0.00014261	0.00261146
Inulin	ENSMUSG00000012187	68393	Mogat1	monoacylglycerol O-acyltransferase 1	-1.87701	-0.209032	17.8492	6.52e-05	0.00145334
Inulin	ENSMUSG00000111013	NA	NA	NA	-1.90512	2.5879	10.5619	0.00171517	0.0154728
Inulin	ENSMUSG00000117465	NA	NA	NA	-2.03566	1.48527	16.0219	0.00014335	0.00262177
Inulin	ENSMUSG00000075025	100038525	Gm10804	predicted gene 10804	-2.10882	0.789953	25.0954	3.4e-06	0.00016859
Inulin	ENSMUSG00000109807	NA	NA	NA	-2.15363	-0.752418	12.2927	0.00076319	0.00867699
Inulin	ENSMUSG00000111253	NA	NA	NA	-2.28652	1.30458	22.1579	1.09e-05	0.00040024
Inulin	ENSMUSG00000047671	242646	Tctex1d4	Tctex1 domain containing 4	-2.29789	-0.974546	11.0701	0.00134886	0.0131192
Inulin	ENSMUSG00000049109	210757	Themis	thymocyte selection associated	-2.37996	1.21793	22.1281	1.11e-05	0.00040403
Inulin	ENSMUSG00000094145	667180	Vmn2r20	vomeronasal 2, receptor 20	-2.40366	1.5689	98.2233	2.22e-15	3.12e-11
Inulin	ENSMUSG00000020000	59012	Moxd1	monooxygenase, DBH-like 1	-2.54044	5.72582	8.05142	0.00581408	0.0373375
Inulin	ENSMUSG00000110537	NA	NA	NA	-2.73579	-0.547789	18.9367	4.12e-05	0.00104195
Inulin	ENSMUSG00000110386	NA	NA	NA	-2.82009	-1.18629	12.5925	0.00066484	0.00781144
Inulin	ENSMUSG00000069170	110789	Adgrv1	adhesion G protein-coupled receptor V1	-3.34514	4.29973	68.3473	3.18e-12	7.11e-09
Inulin	ENSMUSG00000101939	NA	NA	NA	-5.64733	0.604113	28.7901	8.28e-07	5.85e-05
Pectin	ENSMUSG00000101939	NA	NA	NA	6.39611	0.604113	29.8931	5.48616e-07	0.000431621
Pectin	ENSMUSG00000040660	13094	Cyp2b9	cytochrome P450, family 2, subfamily b, polypeptide 9	3.31596	2.49	13.1096	0.000524874	0.010652
Pectin	ENSMUSG00000049109	210757	Themis	thymocyte selection associated	2.06676	1.21793	18.3982	5.16555e-05	0.00292937
Pectin	ENSMUSG00000112400	NA	NA	NA	1.93308	-0.856587	29.0846	7.41392e-07	0.000431621
Pectin	ENSMUSG00000061780	11537	Cfd	complement factor D (adipsin)	1.80365	0.847072	8.52798	0.00458976	0.0392196
Pectin	ENSMUSG00000049685	13108	Cyp2g1	cytochrome P450, family 2, subfamily g, polypeptide 1	1.7615	1.06233	18.1128	5.82934e-05	0.0030074
Pectin	ENSMUSG00000074254	13086	Cyp2a4	cytochrome P450, family 2, subfamily a, polypeptide 4	1.73082	-1.45367	7.86289	0.0063885	0.0478105
Pectin	ENSMUSG00000059060	19363	Rad51b	RAD51 paralog B	1.67114	0.624482	12.6162	0.000657648	0.0122845
Pectin	ENSMUSG00000099889	NA	NA	NA	1.65686	-0.733963	9.30419	0.00313816	0.0313015
Pectin	ENSMUSG00000111013	NA	NA	NA	1.5769	2.5879	8.65365	0.00431401	0.037755
Pectin	ENSMUSG00000025726	434203	Slc28a1	solute carrier family 28 (sodium-coupled nucleoside transporter), member 1	1.55258	-0.749424	16.0035	0.000144507	0.00482119
Pectin	ENSMUSG00000038725	192190	Pkhd1l1	polycystic kidney and hepatic disease 1-like 1	1.55088	-0.152646	9.24108	0.00323597	0.0318257
Pectin	ENSMUSG00000109564	73732	Muc16	mucin 16	1.54271	-0.320826	7.90645	0.00625074	0.0473181
Pectin	ENSMUSG00000045776	319476	Lrtm1	leucine-rich repeats and transmembrane domains 1	1.53699	2.78393	17.3188	8.17986e-05	0.00353312
Pectin	ENSMUSG00000040420	320865	Cdh18	cadherin 18	1.52934	-0.744779	18.2654	5.46416e-05	0.0029869
Pectin	ENSMUSG00000069170	110789	Adgrv1	adhesion G protein-coupled receptor V1	1.50628	4.29973	15.1465	0.000210546	0.00598205
Pectin	ENSMUSG00000029822	71720	Osbpl3	oxysterol binding protein-like 3	1.45535	2.72791	11.8514	0.000936092	0.0148989
Pectin	ENSMUSG00000092499	73554	1700092C10Rik	RIKEN cDNA 1700092C10 gene	1.44123	-1.10012	10.6235	0.0016658	0.021052
Pectin	ENSMUSG00000082039	NA	NA	NA	1.43482	-0.790802	9.64014	0.0026668	0.0283277
Pectin	ENSMUSG00000005547	13087	Cyp2a5	cytochrome P450, family 2, subfamily a, polypeptide 5	1.41744	9.33319	19.9735	2.671e-05	0.00223601
Pectin	ENSMUSG00000006777	94179	Krt23	keratin 23	1.40046	1.32287	13.9473	0.000359298	0.00846427
Pectin	ENSMUSG00000115979	NA	NA	NA	1.39817	0.285428	11.7281	0.000991341	0.015457
Pectin	ENSMUSG00000086727	70988	4931428L18Rik	RIKEN cDNA 4931428L18 gene	1.37488	-1.03648	12.3076	0.000757927	0.0132369
Pectin	ENSMUSG00000083304	NA	NA	NA	1.36692	-0.750645	17.1621	8.74885e-05	0.00361894
Pectin	ENSMUSG00000026904	94229	Slc4a10	solute carrier family 4, sodium bicarbonate cotransporter-like, member 10	1.33249	-1.18447	13.4677	0.000446109	0.00972312
Pectin	ENSMUSG00000020014	380654	Cfap54	cilia and flagella associated protein 54	1.33075	-0.334261	13.3954	0.000460955	0.00990707
Pectin	ENSMUSG00000078685	NA	NA	NA	1.29761	-0.698568	12.4497	0.000709918	0.0126739
Pectin	ENSMUSG00000003555	13074	Cyp17a1	cytochrome P450, family 17, subfamily a, polypeptide 1	1.24655	4.94283	11.9673	0.000887111	0.0145412
Pectin	ENSMUSG00000026185	16011	Igfbp5	insulin-like growth factor binding protein 5	1.21319	4.35902	11.1545	0.00129638	0.0182505
Pectin	ENSMUSG00000090090	NA	NA	NA	1.20325	2.54528	28.7852	8.29414e-07	0.000431621
Pectin	ENSMUSG00000004341	75512	Gpx6	glutathione peroxidase 6	1.1993	1.58292	19.4913	3.26397e-05	0.0024246
Pectin	ENSMUSG00000110613	109215	Lncbate1	brown adipose tissue enriched long non-coding RNA 1	1.18527	-0.876293	9.42949	0.00295297	0.030248
Pectin	ENSMUSG00000114469	320155	C730002L08Rik	RIKEN cDNA C730002L08 gene	1.18073	1.49016	14.7263	0.000253646	0.0067307
Pectin	ENSMUSG00000109841	100503619	E330011O21Rik	RIKEN cDNA E330011O21 gene	1.18041	0.718649	31.3542	3.20393e-07	0.000391221
Pectin	ENSMUSG00000109904	NA	NA	NA	1.15566	1.44608	8.59587	0.00443859	0.0384623
Pectin	ENSMUSG00000104785	102633249	Gm31121	predicted gene, 31121	1.13892	-0.440453	8.19949	0.00540087	0.0433797
Pectin	ENSMUSG00000094145	667180	Vmn2r20	vomeronasal 2, receptor 20	1.12563	1.5689	21.3123	1.54021e-05	0.00174917
Pectin	ENSMUSG00000110273	NA	NA	NA	1.11301	-0.251824	20.3673	2.26954e-05	0.00209511
Pectin	ENSMUSG00000042751	226518	Nmnat2	nicotinamide nucleotide adenylyltransferase 2	1.10322	-0.782589	11.9803	0.000881764	0.0145144
Pectin	ENSMUSG00000022408	213956	Fam83f	family with sequence similarity 83, member F	1.08557	1.44889	15.7663	0.000160303	0.00505495
Pectin	ENSMUSG00000073835	NA	NA	NA	1.06268	2.40133	30.7275	4.03133e-07	0.000431621
Pectin	ENSMUSG00000040985	194974	Sun3	Sad1 and UNC84 domain containing 3	1.05833	-0.883167	7.88661	0.00631308	0.0475052
Pectin	ENSMUSG00000039611	67063	Tmem246	transmembrane protein 246	1.04422	-1.06077	11.7813	0.000967131	0.0152052
Pectin	ENSMUSG00000079465	12828	Col4a3	collagen, type IV, alpha 3	1.03638	0.386203	8.60196	0.00442529	0.0384124
Pectin	ENSMUSG00000090667	330390	Gm765	predicted gene 765	1.03082	-0.571782	10.9988	0.00139496	0.018992
Pectin	ENSMUSG00000087413	NA	NA	NA	1.0117	1.87863	14.243	0.000314668	0.00768314
Pectin	ENSMUSG00000112599	NA	NA	NA	1.011	-0.79867	12.5292	0.000684444	0.0124307
Pectin	ENSMUSG00000061292	100041449	Cyp3a59	cytochrome P450, family 3, subfamily a, polypeptide 59	1.00884	4.0315	31.9469	2.58168e-07	0.000391221
Pectin	ENSMUSG00000109877	NA	NA	NA	1.00708	-0.591568	9.36485	0.00304704	0.0307836
Pectin	ENSMUSG00000026536	381308	Ifi211	interferon activated gene 211	-1.01334	-0.446406	12.3144	0.000755566	0.0132168
Pectin	ENSMUSG00000059089	246256	Fcgr4	Fc receptor, IgG, low affinity IV	-1.01556	1.79497	17.4931	7.59124e-05	0.00347399
Pectin	ENSMUSG00000023067	12575	Cdkn1a	cyclin-dependent kinase inhibitor 1A (P21)	-1.01906	0.675129	15.4932	0.000180711	0.00551307
Pectin	ENSMUSG00000044092	319772	C130050O18Rik	RIKEN cDNA C130050O18 gene	-1.02039	-0.799129	12.4874	0.000697707	0.012548
Pectin	ENSMUSG00000028859	12986	Csf3r	colony stimulating factor 3 receptor (granulocyte)	-1.0225	1.21982	26.5498	1.9381e-06	0.000548673
Pectin	ENSMUSG00000018927	20305	Ccl6	chemokine (C-C motif) ligand 6	-1.03761	1.93259	20.2916	2.34154e-05	0.00209511
Pectin	ENSMUSG00000082860	NA	NA	NA	-1.04119	-1.14814	8.30933	0.00511419	0.0419149
Pectin	ENSMUSG00000046223	18793	Plaur	plasminogen activator, urokinase receptor	-1.04189	-1.14307	9.25776	0.00320982	0.0317094
Pectin	ENSMUSG00000032691	216799	Nlrp3	NLR family, pyrin domain containing 3	-1.04752	-0.338646	13.9068	0.000365906	0.00859117
Pectin	ENSMUSG00000049988	211228	Lrrc25	leucine rich repeat containing 25	-1.04822	0.698005	16.8501	0.000100073	0.00396458
Pectin	ENSMUSG00000022014	108670	Epsti1	epithelial stromal interaction 1 (breast)	-1.04956	0.620545	21.9046	1.2107e-05	0.00160679
Pectin	ENSMUSG00000078606	100042856	Gm4070	predicted gene 4070	-1.05165	-0.915207	8.79499	0.00402439	0.0362814
Pectin	ENSMUSG00000036902	74513	Neto2	neuropilin (NRP) and tolloid (TLL)-like 2	-1.05693	-0.770644	9.00959	0.00362277	0.0338767
Pectin	ENSMUSG00000025165	209588	Sectm1a	secreted and transmembrane 1A	-1.07943	0.316619	10.9023	0.00145988	0.0195913
Pectin	ENSMUSG00000026630	381319	Batf3	basic leucine zipper transcription factor, ATF-like 3	-1.07997	-1.10881	12.4628	0.000705648	0.0126585
Pectin	ENSMUSG00000097180	67194	2700038G22Rik	RIKEN cDNA 2700038G22 gene	-1.08375	-1.17554	7.88445	0.00631993	0.0475313
Pectin	ENSMUSG00000049303	171180	Syt12	synaptotagmin XII	-1.09216	0.617821	11.5351	0.00108467	0.0164561
Pectin	ENSMUSG00000078922	21822	Tgtp1	T cell specific GTPase 1	-1.09705	1.48629	14.71	0.000255492	0.00676692
Pectin	ENSMUSG00000060317	209186	Acnat2	acyl-coenzyme A amino acid N-acyltransferase 2	-1.09947	3.73721	13.6911	0.000403255	0.00911797
Pectin	ENSMUSG00000023078	55985	Cxcl13	chemokine (C-X-C motif) ligand 13	-1.10928	0.285088	11.0128	0.00138579	0.0189221
Pectin	ENSMUSG00000076613	NA	NA	NA	-1.12756	-0.848757	8.32301	0.0050796	0.0417044
Pectin	ENSMUSG00000030302	11941	Atp2b2	ATPase, Ca++ transporting, plasma membrane 2	-1.14003	0.826468	13.0295	0.000544377	0.0108444
Pectin	ENSMUSG00000024679	68774	Ms4a6d	membrane-spanning 4-domains, subfamily A, member 6D	-1.14093	0.195688	18.673	4.59978e-05	0.00285809
Pectin	ENSMUSG00000037405	15894	Icam1	intercellular adhesion molecule 1	-1.15663	2.9013	28.576	8.97194e-07	0.000431621
Pectin	ENSMUSG00000068227	16185	Il2rb	interleukin 2 receptor, beta chain	-1.16358	0.661842	21.7171	1.30631e-05	0.00162443
Pectin	ENSMUSG00000030559	72433	Rab38	RAB38, member RAS oncogene family	-1.17699	-0.508495	10.0831	0.00215514	0.0247428
Pectin	ENSMUSG00000017652	21939	Cd40	CD40 antigen	-1.17915	-1.02169	10.9036	0.00145903	0.0195913
Pectin	ENSMUSG00000049130	12273	C5ar1	complement component 5a receptor 1	-1.18188	-0.763737	18.5223	4.90165e-05	0.0028747
Pectin	ENSMUSG00000040152	21825	Thbs1	thrombospondin 1	-1.19107	0.505706	14.5766	0.000271114	0.00699623
Pectin	ENSMUSG00000000204	20558	Slfn4	schlafen 4	-1.19267	-1.41963	8.383	0.00493084	0.0409932
Pectin	ENSMUSG00000058260	71907	Serpina9	serine (or cysteine) peptidase inhibitor, clade A (alpha-1 antiproteinase, antitrypsin), member 9	-1.19564	2.59533	14.4468	0.000287262	0.00729251
Pectin	ENSMUSG00000066861	23960	Oas1g	2'-5' oligoadenylate synthetase 1G	-1.19644	0.353058	27.7616	1.22029e-06	0.000463842
Pectin	ENSMUSG00000040328	18356	Olfr56	olfactory receptor 56	-1.20689	-1.28668	10.3471	0.00189974	0.022922
Pectin	ENSMUSG00000052270	14289	Fpr2	formyl peptide receptor 2	-1.21555	-0.184668	14.3429	0.000300914	0.00754376
Pectin	ENSMUSG00000015312	17873	Gadd45b	growth arrest and DNA-damage-inducible 45 beta	-1.22123	-1.06803	7.92474	0.00619379	0.0470608
Pectin	ENSMUSG00000031963	73230	Bmper	BMP-binding endothelial regulator	-1.23288	-0.992127	9.41437	0.0029747	0.0303601
Pectin	ENSMUSG00000038775	22351	Vill	villin-like	-1.23506	0.115374	17.9724	6.18767e-05	0.00305345
Pectin	ENSMUSG00000019139	71780	Isyna1	myo-inositol 1-phosphate synthase A1	-1.23824	2.0006	16.9393	9.62966e-05	0.00384749
Pectin	ENSMUSG00000076928	NA	NA	NA	-1.26766	-1.08642	11.0941	0.00133374	0.0185353
Pectin	ENSMUSG00000078122	100038363	F630028O10Rik	RIKEN cDNA F630028O10 gene	-1.26832	-1.0598	15.9407	0.000148529	0.00485794
Pectin	ENSMUSG00000079243	22437	Xirp1	xin actin-binding repeat containing 1	-1.28282	1.46186	18.383	5.1987e-05	0.00293633
Pectin	ENSMUSG00000051439	12475	Cd14	CD14 antigen	-1.28699	0.593443	19.8453	2.81685e-05	0.00228996
Pectin	ENSMUSG00000108884	NA	NA	NA	-1.29593	2.69969	12.5413	0.000680646	0.0124307
Pectin	ENSMUSG00000022032	71145	Scara5	scavenger receptor class A, member 5	-1.30633	4.05132	8.02566	0.00588928	0.0457102
Pectin	ENSMUSG00000052560	66871	Cpne8	copine VIII	-1.32845	2.00153	12.8473	0.000591594	0.0116366
Pectin	ENSMUSG00000066361	16625	Serpina3c	serine (or cysteine) peptidase inhibitor, clade A, member 3C	-1.39458	-0.252491	9.25586	0.00321279	0.0317094
Pectin	ENSMUSG00000037887	18218	Dusp8	dual specificity phosphatase 8	-1.43918	-0.0323667	13.0817	0.000531567	0.0107105
Pectin	ENSMUSG00000019737	233066	Syne4	spectrin repeat containing, nuclear envelope family member 4	-1.44712	0.812578	23.2778	6.973e-06	0.00125729
Pectin	ENSMUSG00000054203	226695	Ifi205	interferon activated gene 205	-1.46987	-1.17128	11.7968	0.00096016	0.0151557
Pectin	ENSMUSG00000103560	NA	NA	NA	-1.49011	0.407372	8.36775	0.00496824	0.0412232
Pectin	ENSMUSG00000028931	16498	Kcnab2	potassium voltage-gated channel, shaker-related subfamily, beta member 2	-1.51472	-1.06945	25.6119	2.78418e-06	0.000681395
Pectin	ENSMUSG00000026390	17167	Marco	macrophage receptor with collagenous structure	-1.52431	3.39178	20.8549	1.85706e-05	0.00191581
Pectin	ENSMUSG00000098330	NA	NA	NA	-1.53093	0.33861	17.5231	7.49455e-05	0.00344456
Pectin	ENSMUSG00000019850	21929	Tnfaip3	tumor necrosis factor, alpha-induced protein 3	-1.54372	1.77283	42.4746	6.8004e-09	3.18803e-05
Pectin	ENSMUSG00000004612	72310	Nkg7	natural killer cell group 7 sequence	-1.55957	-1.22782	14.2431	0.000314647	0.00768314
Pectin	ENSMUSG00000044646	207259	Zbtb7c	zinc finger and BTB domain containing 7C	-1.64037	1.48647	14.1797	0.000323711	0.00784944
Pectin	ENSMUSG00000022534	54483	Mefv	Mediterranean fever	-1.65301	-0.795292	26.6603	1.85754e-06	0.000548673
Pectin	ENSMUSG00000072623	22750	Zfp9	zinc finger protein 9	-1.68202	1.97836	19.7269	2.95887e-05	0.00233373
Pectin	ENSMUSG00000031289	16165	Il13ra2	interleukin 13 receptor, alpha 2	-1.68597	-1.19484	11.186	0.00127733	0.0180366
Pectin	ENSMUSG00000035385	20296	Ccl2	chemokine (C-C motif) ligand 2	-1.70577	-0.888949	20.834	1.87304e-05	0.00191581
Pectin	ENSMUSG00000029380	14825	Cxcl1	chemokine (C-X-C motif) ligand 1	-1.72537	2.93601	22.0281	1.15166e-05	0.00160679
Pectin	ENSMUSG00000047822	624219	Angptl8	angiopoietin-like 8	-1.73681	5.00382	12.7691	0.000613146	0.0118711
Pectin	ENSMUSG00000056071	20202	S100a9	S100 calcium binding protein A9 (calgranulin B)	-1.76863	-0.679712	14.6904	0.000257719	0.00681308
Pectin	ENSMUSG00000054641	70945	Mmrn1	multimerin 1	-1.79383	-1.07171	8.60613	0.00441619	0.0383865
Pectin	ENSMUSG00000105703	NA	NA	NA	-1.91199	3.34989	19.5822	3.14259e-05	0.00239238
Pectin	ENSMUSG00000022899	57738	Slc15a2	solute carrier family 15 (H+/peptide transporter), member 2	-1.93097	2.03679	10.2089	0.0020292	0.0239218
Pectin	ENSMUSG00000058626	268958	Capn11	calpain 11	-2.27964	0.0200886	8.22925	0.00532158	0.0430625
Pectin	ENSMUSG00000031765	17748	Mt1	metallothionein 1	-2.55866	4.28519	11.6637	0.00102154	0.0158226
Pectin	ENSMUSG00000052271	17341	Bhlha15	basic helix-loop-helix family, member a15	-2.79413	-0.0687459	14.2782	0.000309746	0.00768184
Pectin	ENSMUSG00000038418	13653	Egr1	early growth response 1	-2.888	4.69356	23.712	5.86751e-06	0.00111514
Pectin	ENSMUSG00000074115	20208	Saa1	serum amyloid A 1	-3.20099	8.79725	10.7272	0.00158586	0.0203903
Pectin	ENSMUSG00000026822	16819	Lcn2	lipocalin 2	-3.58139	5.2283	11.5867	0.00105889	0.0162049
Pectin	ENSMUSG00000021250	14281	Fos	FBJ osteosarcoma oncogene	-3.59779	1.37644	43.3073	5.17638e-09	3.18803e-05
Pectin	ENSMUSG00000057465	20209	Saa2	serum amyloid A 2	-4.20012	8.36858	13.3188	0.000477263	0.010124
Assorted_fiber	ENSMUSG00000062170	207854	Fmr1nb	Fmr1 neighbor	4.50809	-1.41674	23.0139	7.74782e-06	0.00454022
Assorted_fiber	ENSMUSG00000052271	17341	Bhlha15	basic helix-loop-helix family, member a15	2.6856	-0.0687459	13.2761	0.000486589	0.0311148
Assorted_fiber	ENSMUSG00000040026	20210	Saa3	serum amyloid A 3	2.42288	3.12806	23.3935	6.65906e-06	0.00445967
Assorted_fiber	ENSMUSG00000025004	13099	Cyp2c40	cytochrome P450, family 2, subfamily c, polypeptide 40	2.32084	2.29728	21.4015	1.48518e-05	0.00574415
Assorted_fiber	ENSMUSG00000092008	100043108	Cyp2c69	cytochrome P450, family 2, subfamily c, polypeptide 69	2.30605	1.12578	19.152	3.76122e-05	0.0085319
Assorted_fiber	ENSMUSG00000050014	328561	Apol10b	apolipoprotein L 10B	1.97807	-0.0327477	15.8383	0.000155328	0.0200416
Assorted_fiber	ENSMUSG00000078490	544678	Cfap74	cilia and flagella associated protein 74	1.90693	-0.592695	12.4211	0.000719322	0.037345
Assorted_fiber	ENSMUSG00000055945	320111	Prr18	proline rich 18	1.74668	-1.08429	15.396	0.000188605	0.0218819
Assorted_fiber	ENSMUSG00000084803	641454	5830444B04Rik	RIKEN cDNA 5830444B04 gene	1.71491	0.0493014	14.2738	0.000310357	0.0265749
Assorted_fiber	ENSMUSG00000029352	12962	Crybb3	crystallin, beta B3	1.65417	0.249675	11.9056	0.000912864	0.0426529
Assorted_fiber	ENSMUSG00000098330	NA	NA	NA	1.44562	0.33861	12.4695	0.000703501	0.036918
Assorted_fiber	ENSMUSG00000012428	117167	Steap4	STEAP family member 4	1.42991	7.7097	18.6073	4.72882e-05	0.00978031
Assorted_fiber	ENSMUSG00000020431	432530	Adcy1	adenylate cyclase 1	1.33953	-0.457419	15.685	0.000166116	0.0206748
Assorted_fiber	ENSMUSG00000021508	57266	Cxcl14	chemokine (C-X-C motif) ligand 14	1.33432	0.150567	11.6143	0.00104533	0.04548
Assorted_fiber	ENSMUSG00000040328	18356	Olfr56	olfactory receptor 56	1.32446	-1.28668	14.2501	0.000313669	0.0265749
Assorted_fiber	ENSMUSG00000027313	69065	Chac1	ChaC, cation transport regulator 1	1.28892	1.44649	16.0974	0.000138711	0.0186131
Assorted_fiber	ENSMUSG00000036764	30045	Dnajc12	DnaJ heat shock protein family (Hsp40) member C12	1.21083	3.98708	11.4257	0.00114162	0.0468328
Assorted_fiber	ENSMUSG00000047246	319179	Hist1h2be	histone cluster 1, H2be	1.18957	-0.39605	12.0454	0.000855578	0.0420729
Assorted_fiber	ENSMUSG00000022034	71988	Esco2	establishment of sister chromatid cohesion N-acetyltransferase 2	1.15848	-0.590746	11.9719	0.000885213	0.0422486
Assorted_fiber	ENSMUSG00000063415	232174	Cyp26b1	cytochrome P450, family 26, subfamily b, polypeptide 1	1.15787	1.80276	11.1835	0.00127882	0.0492717
Assorted_fiber	ENSMUSG00000029651	77521	Mtus2	microtubule associated tumor suppressor candidate 2	1.14936	0.0979626	11.4732	0.00111653	0.0463211
Assorted_fiber	ENSMUSG00000026072	16177	Il1r1	interleukin 1 receptor, type I	1.10578	5.92114	21.3589	1.51119e-05	0.00574415
Assorted_fiber	ENSMUSG00000019139	71780	Isyna1	myo-inositol 1-phosphate synthase A1	1.10048	2.0006	13.9545	0.000358142	0.0284209
Assorted_fiber	ENSMUSG00000038768	619326	9130409I23Rik	RIKEN cDNA 9130409I23 gene	-1.00723	3.12817	11.6833	0.00101223	0.0451935
Assorted_fiber	ENSMUSG00000022408	213956	Fam83f	family with sequence similarity 83, member F	-1.02781	1.44889	14.7992	0.000245556	0.0253369
Assorted_fiber	ENSMUSG00000022883	19876	Robo1	roundabout guidance receptor 1	-1.02951	2.36169	26.3244	2.11363e-06	0.0033029
Assorted_fiber	ENSMUSG00000034220	14733	Gpc1	glypican 1	-1.05207	3.91064	34.8527	9.12155e-08	0.000555835
Assorted_fiber	ENSMUSG00000079465	12828	Col4a3	collagen, type IV, alpha 3	-1.06489	0.386203	11.4138	0.00114794	0.0468328
Assorted_fiber	ENSMUSG00000002944	12491	Cd36	CD36 molecule	-1.07073	5.37803	14.1714	0.000324909	0.0270519
Assorted_fiber	ENSMUSG00000040675	270685	Mthfd1l	methylenetetrahydrofolate dehydrogenase (NADP+ dependent) 1-like	-1.07697	0.455212	13.9167	0.00036427	0.0286206
Assorted_fiber	ENSMUSG00000094145	667180	Vmn2r20	vomeronasal 2, receptor 20	-1.10932	1.5689	20.1167	2.51713e-05	0.00739045
Assorted_fiber	ENSMUSG00000028238	242341	Atp6v0d2	ATPase, H+ transporting, lysosomal V0 subunit D2	-1.10988	1.76526	11.4354	0.00113644	0.0468328
Assorted_fiber	ENSMUSG00000042745	15901	Id1	inhibitor of DNA binding 1, HLH protein	-1.11222	0.952033	15.8902	0.000151843	0.0197733
Assorted_fiber	ENSMUSG00000029254	56792	Stap1	signal transducing adaptor family member 1	-1.13297	2.09195	19.405	3.38364e-05	0.00780123
Assorted_fiber	ENSMUSG00000055782	26874	Abcd2	ATP-binding cassette, sub-family D (ALD), member 2	-1.16638	4.76133	11.8472	0.000937937	0.0431083
Assorted_fiber	ENSMUSG00000110341	NA	NA	NA	-1.26964	-1.2607	13.2334	0.000496134	0.0311148
Assorted_fiber	ENSMUSG00000052336	13051	Cx3cr1	chemokine (C-X3-C motif) receptor 1	-1.26986	-0.152368	14.5998	0.00026833	0.0260963
Assorted_fiber	ENSMUSG00000049493	102502	Pls1	plastin 1 (I-isoform)	-1.2718	0.610841	13.5997	0.000420247	0.0307929
Assorted_fiber	ENSMUSG00000110631	NA	NA	NA	-1.2811	4.82014	12.5929	0.000664727	0.0361518
Assorted_fiber	ENSMUSG00000114425	NA	NA	NA	-1.31958	-1.14051	14.4874	0.000282109	0.0263456
Assorted_fiber	ENSMUSG00000039533	75104	Mmd2	monocyte to macrophage differentiation-associated 2	-1.36541	2.04627	17.6153	7.20491e-05	0.0125571
Assorted_fiber	ENSMUSG00000025014	21673	Dntt	deoxynucleotidyltransferase, terminal	-1.40892	1.6437	27.3559	1.42377e-06	0.00250298
Assorted_fiber	ENSMUSG00000069170	110789	Adgrv1	adhesion G protein-coupled receptor V1	-1.57762	4.29973	16.5701	0.000112949	0.0169857
Assorted_fiber	ENSMUSG00000100277	69857	1810053B23Rik	RIKEN cDNA 1810053B23 gene	-1.58773	0.00110777	11.3571	0.00117882	0.0470904
Assorted_fiber	ENSMUSG00000091867	233005	Cyp2a22	cytochrome P450, family 2, subfamily a, polypeptide 22	-1.92982	1.08014	11.2522	0.00123826	0.0483748
Assorted_fiber	ENSMUSG00000029272	20860	Sult1e1	sulfotransferase family 1E, member 1	-2.10904	-1.40692	13.9722	0.000355291	0.0284209
Assorted_fiber	ENSMUSG00000076613	NA	NA	NA	-2.44624	-0.848757	30.0571	5.16272e-07	0.00136954
Assorted_fiber	ENSMUSG00000055254	18212	Ntrk2	neurotrophic tyrosine kinase, receptor, type 2	-2.59527	0.141285	23.4916	6.40405e-06	0.00445967
