# Supplementary material for: Gut microbiome variation modulates the effects of dietary fiber on host metabolism
Source: Microbiome. 2021 May 20;9:117. doi: 10.1186/s40168-021-01061-6 (PMC8138933; doi:10.1186/s40168-021-01061-6)
Supplement: Supplementary file 27 — Additional file 26: Table S10. Analysis of differentially expressed genes in liver. Number of differentially regulated genes contained in each listed KEGG pathway and Gene Ontology Term. [file 40168_2021_1061_MOESM27_ESM.xlsx]

## Sheet: KEGG-Cellulose_SubBvsSubA
Table S10. Analysis of differentially expressed genes in liver. Number of differentially regulated genes contained in each listed KEGG pathway and Gene Ontology Term.
Diet	Super_hierarchy	Sub_hierarchy	Pathway	KEGG	N	genes upregulated (UP)	genes downregulated (Down)	P.Up	P.Down	Differentially expressed
Cellulose	Genetic Information Processing	Folding, sorting and degradation	Protein processing in endoplasmic reticulum	path:mmu04141	152	3	0	0.00670197	1	UP
Cellulose	Metabolism	Xenobiotics biodegradation and metabolism	Drug metabolism - cytochrome P450	path:mmu00982	53	2	0	0.00801661	1	UP
Cellulose	Metabolism	Xenobiotics biodegradation and metabolism	Metabolism of xenobiotics by cytochrome P450	path:mmu00980	54	2	0	0.00831174	1	UP
Cellulose	Human Diseases	Cancer: overview	Chemical carcinogenesis	path:mmu05204	71	2	0	0.01405	1	UP
Cellulose	Metabolism	Xenobiotics biodegradation and metabolism	Drug metabolism - other enzymes	path:mmu00983	78	2	1	0.0167917	0.124669	UP
Cellulose	Organismal Systems	Immune system	Complement and coagulation cascades	path:mmu04610	80	2	0	0.0176138	1	UP
Cellulose	Metabolism	Metabolism of cofactors and vitamins	Ubiquinone and other terpenoid-quinone biosynthesis	path:mmu00130	11	1	0	0.0277145	1	UP
Cellulose	Metabolism	Glycan biosynthesis and metabolism	Glycosaminoglycan biosynthesis - heparan sulfate / heparin	path:mmu00534	16	1	0	0.0400644	1	UP
Cellulose	Organismal Systems	Circulatory system	Adrenergic signaling in cardiomyocytes	path:mmu04261	100	0	2	1	0.0123559	DOWN
Cellulose	Organismal Systems	Endocrine system	Renin-angiotensin system	path:mmu04614	14	0	2	1	0.000248129	DOWN
Cellulose	Environmental Information Processing	Signal transduction	Sphingolipid signaling pathway	path:mmu04071	102	0	2	1	0.0128313	DOWN

## Sheet: KEGG-Inulin_SubBvsSubA
Diet	Super_hierarchy	Sub_hierarchy	Pathway	KEGG	N	genes upregulated (UP)	genes downregulated (Down)	P.Up	P.Down	Differentially expressed
Inulin	super_hierarchy	Folding, sorting and degradation	Protein processing in endoplasmic reticulum	path:mmu04141	152	52	10	8.70444e-17	0.839929	UP
Inulin	Genetic Information Processing	Translation	Ribosome biogenesis in eukaryotes	path:mmu03008	71	28	2	2.35708e-11	0.986138	UP
Inulin	Genetic Information Processing	Transcription	Spliceosome	path:mmu03040	124	30	0	1.80066e-06	1	UP
Inulin	Genetic Information Processing	Translation	RNA transport	path:mmu03013	144	32	4	5.83535e-06	0.99865	UP
Inulin	Genetic Information Processing	Transcription	RNA polymerase	path:mmu03020	28	10	1	0.0001811	0.916569	UP
Inulin	Genetic Information Processing	Folding, sorting and degradation	Protein export	path:mmu03060	24	9	0	0.00024937	1	UP
Inulin	Genetic Information Processing	Translation	Ribosome	path:mmu03010	127	24	1	0.00105052	0.999988	UP
Inulin	Genetic Information Processing	Translation	Aminoacyl-tRNA biosynthesis	path:mmu00970	44	10	3	0.0081926	0.733002	UP
Inulin	Metabolism	Glycan biosynthesis and metabolism	N-Glycan biosynthesis	path:mmu00510	44	10	0	0.0081926	1	UP
Inulin	Metabolism	Carbohydrate metabolism	Fructose and mannose metabolism	path:mmu00051	31	7	1	0.0261265	0.936083	UP
Inulin	Organismal Systems	Circulatory system	Adrenergic signaling in cardiomyocytes	path:mmu04261	100	16	9	0.0306799	0.477205	UP
Inulin	Genetic Information Processing	Transcription	Basal transcription factors	path:mmu03022	39	8	3	0.0309525	0.653974	UP
Inulin	Organismal Systems	Endocrine system	Estrogen signaling pathway	path:mmu04915	88	14	3	0.0431373	0.983005	UP
Inulin	Metabolism	Metabolism of cofactors and vitamins	Retinol metabolism	path:mmu00830	70	6	11	0.684046	0.0327224	DOWN
Inulin	Metabolism	Amino acid metabolism	Cysteine and methionine metabolism	path:mmu00270	43	3	10	0.800659	0.00265389	DOWN
Inulin	Metabolism	Amino acid metabolism	Glycine, serine and threonine metabolism	path:mmu00260	35	2	7	0.866221	0.0253894	DOWN
Inulin	Genetic Information Processing	Replication and repair	Mismatch repair	path:mmu03430	21	1	8	0.882678	0.000194407	DOWN
Inulin	Metabolism	Amino acid metabolism	Tyrosine metabolism	path:mmu00350	23	1	7	0.904354	0.00225582	DOWN
Inulin	Genetic Information Processing	Replication and repair	Nucleotide excision repair	path:mmu03420	42	2	10	0.924244	0.00220083	DOWN
Inulin	Metabolism	Lipid metabolism	Fatty acid degradation	path:mmu00071	42	1	11	0.986286	0.000568113	DOWN
Inulin	Metabolic pathways	Metabolic pathways	Metabolic pathways	path:mmu01100	1235	97	135	0.991847	0.00096808	DOWN
Inulin	Fatty acid metabolism	Fatty acid metabolism	Fatty acid metabolism	path:mmu01212	50	1	13	0.993952	0.000198522	DOWN
Inulin	Cellular Processes	Transport and catabolism	Peroxisome	path:mmu04146	77	2	17	0.996458	0.000197954	DOWN
Inulin	Organismal Systems	Sensory system	Inflammatory mediator regulation of TRP channels	path:mmu04750	90	2	13	0.998926	0.0396662	DOWN
Inulin	Organismal Systems	Endocrine system	PPAR signaling pathway	path:mmu03320	65	0	19	1	1.05664e-06	DOWN
Inulin	Metabolism	Amino acid metabolism	Valine, leucine and isoleucine degradation	path:mmu00280	46	0	8	1	0.0377354	DOWN
Inulin	Genetic Information Processing	Replication and repair	Homologous recombination	path:mmu03440	37	0	7	1	0.0335715	DOWN
Inulin	Metabolism	Amino acid metabolism	Tryptophan metabolism	path:mmu00380	36	0	10	1	0.000606225	DOWN
Inulin	Genetic Information Processing	Replication and repair	DNA replication	path:mmu03030	33	0	10	1	0.000279029	DOWN
Inulin	Metabolism	Carbohydrate metabolism	Propanoate metabolism	path:mmu00640	31	0	8	1	0.00351352	DOWN
Inulin	Metabolism	Lipid metabolism	Biosynthesis of unsaturated fatty acids	path:mmu01040	27	0	6	1	0.0231032	DOWN
Inulin	Metabolism	Metabolism of other amino acids	beta-Alanine metabolism	path:mmu00410	24	0	6	1	0.0130544	DOWN

## Sheet: KEGG-Pectin_SubBvsSubA
Diet	Super_hierarchy	Sub_hierarchy	Pathway	KEGG	N	genes upregulated (UP)	genes downregulated (Down)	P.Up	P.Down	Differentially expressed
Pectin	Metabolic pathways	Metabolic pathways	Metabolic pathways	path:mmu01100	1235	173	59	2.19389e-15	0.994679	UP
Pectin	Metabolism	Amino acid metabolism	Valine, leucine and isoleucine degradation	path:mmu00280	46	17	0	2.48506e-08	1	UP
Pectin	Cellular Processes	Transport and catabolism	Peroxisome	path:mmu04146	77	19	0	4.7688e-06	1	UP
Pectin	Metabolism	Carbohydrate metabolism	Propanoate metabolism	path:mmu00640	31	11	0	1.19066e-05	1	UP
Pectin	Metabolism	Xenobiotics biodegradation and metabolism	Drug metabolism - other enzymes	path:mmu00983	78	17	1	8.24808e-05	0.994196	UP
Pectin	Human Diseases	Cancer: overview	Chemical carcinogenesis	path:mmu05204	71	16	1	8.68943e-05	0.990774	UP
Pectin	Metabolism	Carbohydrate metabolism	Starch and sucrose metabolism	path:mmu00500	26	9	3	9.39214e-05	0.227979	UP
Pectin	Metabolism	Xenobiotics biodegradation and metabolism	Metabolism of xenobiotics by cytochrome P450	path:mmu00980	54	13	1	0.000194946	0.971601	UP
Pectin	Metabolism	Metabolism of cofactors and vitamins	Retinol metabolism	path:mmu00830	70	15	1	0.000259585	0.990143	UP
Pectin	Metabolism	Metabolism of other amino acids	beta-Alanine metabolism	path:mmu00410	24	8	1	0.000311898	0.794219	UP
Pectin	Metabolism	Xenobiotics biodegradation and metabolism	Drug metabolism - cytochrome P450	path:mmu00982	53	12	1	0.000622066	0.969661	UP
Pectin	Metabolism	Metabolism of cofactors and vitamins	Pantothenate and CoA biosynthesis	path:mmu00770	16	6	0	0.000888363	1	UP
Pectin	Metabolism	Amino acid metabolism	Tryptophan metabolism	path:mmu00380	36	9	0	0.00139471	1	UP
Pectin	Metabolism	Metabolism of cofactors and vitamins	Folate biosynthesis	path:mmu00790	19	6	0	0.00245834	1	UP
Pectin	Metabolism	Carbohydrate metabolism	Butanoate metabolism	path:mmu00650	21	6	0	0.00429855	1	UP
Pectin	Metabolism	Lipid metabolism	Fatty acid degradation	path:mmu00071	42	9	0	0.00433513	1	UP
Pectin	Metabolism	Metabolism of cofactors and vitamins	Nicotinate and nicotinamide metabolism	path:mmu00760	35	8	1	0.00463945	0.900397	UP
Pectin	Metabolism	Amino acid metabolism	Alanine, aspartate and glutamate metabolism	path:mmu00250	28	7	1	0.00470033	0.841932	UP
Pectin	Metabolism	Amino acid metabolism	Lysine degradation	path:mmu00310	59	11	1	0.0052704	0.979594	UP
Pectin	Metabolism	Carbohydrate metabolism	Pentose and glucuronate interconversions	path:mmu00040	29	7	0	0.00578754	1	UP
Pectin	Organismal Systems	Digestive system	Bile secretion	path:mmu04976	69	12	2	0.0065147	0.939759	UP
Pectin	Metabolism	Amino acid metabolism	Tyrosine metabolism	path:mmu00350	23	6	2	0.00699465	0.435661	UP
Pectin	Organismal Systems	Digestive system	Fat digestion and absorption	path:mmu04975	25	6	2	0.0107392	0.479071	UP
Pectin	Organismal Systems	Endocrine system	Ovarian steroidogenesis	path:mmu04913	34	7	2	0.0142083	0.646843	UP
Pectin	Metabolism	Lipid metabolism	Steroid hormone biosynthesis	path:mmu00140	60	10	1	0.0166043	0.9809	UP
Pectin	Cellular Processes	Cell growth and death	Cellular senescence	path:mmu04218	146	19	11	0.018411	0.326572	UP
Pectin	Metabolism	Carbohydrate metabolism	Glyoxylate and dicarboxylate metabolism	path:mmu00630	29	6	0	0.0220951	1	UP
Pectin	Cellular Processes	Cell growth and death	Ferroptosis	path:mmu04216	37	7	4	0.0222122	0.207517	UP
Pectin	Human Diseases	Drug resistance: antineoplastic	Platinum drug resistance	path:mmu01524	72	11	5	0.0227236	0.488022	UP
Pectin	Environmental Information Processing	Signal transduction	FoxO signaling pathway	path:mmu04068	110	15	10	0.0231738	0.162474	UP
Pectin	Human Diseases	Cancer: overview	Carbon metabolism	path:mmu01200	101	14	6	0.0243608	0.628952	UP
Pectin	Organismal Systems	Aging	Longevity regulating pathway - multiple species	path:mmu04213	55	9	4	0.02506	0.467809	UP
Pectin	Metabolism	Nucleotide metabolism	Pyrimidine metabolism	path:mmu00240	47	8	3	0.0272034	0.583118	UP
Pectin	Metabolism	Carbohydrate metabolism	Ascorbate and aldarate metabolism	path:mmu00053	23	5	0	0.0292832	1	UP
Pectin	Organismal Systems	Digestive system	Cholesterol metabolism	path:mmu04979	48	8	4	0.0304981	0.365945	UP
Pectin	Metabolism	Metabolism of other amino acids	Glutathione metabolism	path:mmu00480	57	9	3	0.030898	0.712592	UP
Pectin	Organismal Systems	Endocrine system	Insulin signaling pathway	path:mmu04910	117	15	7	0.0377117	0.622791	UP
Pectin	Human Diseases	Drug resistance: antineoplastic	Antifolate resistance	path:mmu01523	25	5	1	0.0406821	0.807351	UP
Pectin	Metabolism	Carbohydrate metabolism	Galactose metabolism	path:mmu00052	25	5	2	0.0406821	0.479071	UP
Pectin	Organismal Systems	Aging	Longevity regulating pathway	path:mmu04211	79	11	6	0.0416441	0.389719	UP
Pectin	Metabolism	Lipid metabolism	Arachidonic acid metabolism	path:mmu00590	51	8	3	0.0419936	0.639017	UP
Pectin	Organismal Systems	Endocrine system	Regulation of lipolysis in adipocytes	path:mmu04923	38	6	6	0.0712811	0.0315532	DOWN
Pectin	Organismal Systems	Immune system	Th17 cell differentiation	path:mmu04659	77	10	14	0.0745322	0.000316471	DOWN
Pectin	Environmental Information Processing	Signal transduction	TNF signaling pathway	path:mmu04668	91	11	18	0.0950606	1.41168e-05	DOWN
Pectin	Human Diseases	Cancer: overview	Choline metabolism in cancer	path:mmu05231	81	10	10	0.0971297	0.0324515	DOWN
Pectin	Organismal Systems	Immune system	Th1 and Th2 cell differentiation	path:mmu04658	63	8	12	0.114359	0.000538646	DOWN
Pectin	Human Diseases	Cancer: specific types	Small cell lung cancer	path:mmu05222	85	10	11	0.123336	0.0186772	DOWN
Pectin	Human Diseases	Cancer: overview	PD-L1 expression and PD-1 checkpoint pathway in cancer	path:mmu05235	75	9	14	0.127187	0.000237794	DOWN
Pectin	Organismal Systems	Immune system	B cell receptor signaling pathway	path:mmu04662	68	8	14	0.156965	7.91725e-05	DOWN
Pectin	Organismal Systems	Immune system	C-type lectin receptor signaling pathway	path:mmu04625	80	9	15	0.168308	0.000136658	DOWN
Pectin	Organismal Systems	Immune system	Complement and coagulation cascades	path:mmu04610	80	9	10	0.168308	0.0300919	DOWN
Pectin	Human Diseases	Infectious disease: viral	Measles	path:mmu05162	108	11	24	0.218451	5.45542e-08	DOWN
Pectin	Organismal Systems	Endocrine system	Relaxin signaling pathway	path:mmu04926	97	10	11	0.221733	0.0440625	DOWN
Pectin	Human Diseases	Cancer: specific types	Endometrial cancer	path:mmu05213	53	6	8	0.228538	0.0181256	DOWN
Pectin	Organismal Systems	Immune system	IL-17 signaling pathway	path:mmu04657	55	6	13	0.254891	3.07358e-05	DOWN
Pectin	Human Diseases	Cancer: specific types	Colorectal cancer	path:mmu05210	81	8	10	0.294389	0.0324515	DOWN
Pectin	Organismal Systems	Immune system	NOD-like receptor signaling pathway	path:mmu04621	141	13	27	0.30323	2.16982e-07	DOWN
Pectin	Human Diseases	Infectious disease: viral	Hepatitis B	path:mmu05161	131	12	15	0.321373	0.01945	DOWN
Pectin	Human Diseases	Infectious disease: viral	Kaposi sarcoma-associated herpesvirus infection	path:mmu05167	156	14	28	0.329158	5.25437e-07	DOWN
Pectin	Cellular Processes	Cell growth and death	Apoptosis	path:mmu04210	120	11	19	0.331242	0.000198878	DOWN
Pectin	Cellular Processes	Cell growth and death	Necroptosis	path:mmu04217	109	10	14	0.341824	0.00920458	DOWN
Pectin	Human Diseases	Infectious disease: parasitic	Toxoplasmosis	path:mmu05145	91	8	16	0.414135	0.000181876	DOWN
Pectin	Human Diseases	Infectious disease: bacterial	Salmonella infection	path:mmu05132	191	16	27	0.417522	7.73521e-05	DOWN
Pectin	Cellular Processes	Cellular community - eukaryotes	Focal adhesion	path:mmu04510	166	14	17	0.417761	0.0355776	DOWN
Pectin	Environmental Information Processing	Signal transduction	NF-kappa B signaling pathway	path:mmu04064	79	7	17	0.418597	7.50106e-06	DOWN
Pectin	Human Diseases	Drug resistance: antineoplastic	Endocrine resistance	path:mmu01522	80	7	10	0.431618	0.0300919	DOWN
Pectin	Organismal Systems	Digestive system	Carbohydrate digestion and absorption	path:mmu04973	32	3	5	0.459059	0.0498939	DOWN
Pectin	Cellular Processes	Cell growth and death	Cell cycle	path:mmu04110	108	9	14	0.466465	0.00850446	DOWN
Pectin	Human Diseases	Immune disease	Inflammatory bowel disease (IBD)	path:mmu05321	33	3	10	0.479659	2.50823e-05	DOWN
Pectin	Organismal Systems	Immune system	Toll-like receptor signaling pathway	path:mmu04620	74	6	19	0.520533	1.17482e-07	DOWN
Pectin	Organismal Systems	Development and regeneration	Osteoclast differentiation	path:mmu04380	100	8	26	0.52145	4.15643e-10	DOWN
Pectin	Human Diseases	Infectious disease: parasitic	Amoebiasis	path:mmu05146	75	6	9	0.533936	0.0480571	DOWN
Pectin	Human Diseases	Infectious disease: bacterial	Legionellosis	path:mmu05134	50	4	9	0.552736	0.00390006	DOWN
Pectin	Human Diseases	Infectious disease: viral	Human cytomegalovirus infection	path:mmu05163	183	14	20	0.567407	0.0126795	DOWN
Pectin	Organismal Systems	Immune system	Fc epsilon RI signaling pathway	path:mmu04664	51	4	9	0.568725	0.00447443	DOWN
Pectin	Human Diseases	Infectious disease: parasitic	Chagas disease (American trypanosomiasis)	path:mmu05142	78	6	14	0.573142	0.000363533	DOWN
Pectin	Metabolism	Amino acid metabolism	Arginine and proline metabolism	path:mmu00330	38	3	7	0.576449	0.00922477	DOWN
Pectin	Human Diseases	Infectious disease: bacterial	Yersinia infection	path:mmu05135	105	8	19	0.578081	3.08659e-05	DOWN
Pectin	Organismal Systems	Immune system	Chemokine signaling pathway	path:mmu04062	132	10	24	0.58302	2.66668e-06	DOWN
Pectin	Environmental Information Processing	Signal transduction	MAPK signaling pathway	path:mmu04010	230	17	24	0.624793	0.0116925	DOWN
Pectin	Human Diseases	Cardiovascular disease	Fluid shear stress and atherosclerosis	path:mmu05418	123	9	19	0.625975	0.000275974	DOWN
Pectin	Human Diseases	Cancer: specific types	Melanoma	path:mmu05218	56	4	9	0.643611	0.00839511	DOWN
Pectin	Organismal Systems	Immune system	Cytosolic DNA-sensing pathway	path:mmu04623	42	3	10	0.645229	0.000236303	DOWN
Pectin	Organismal Systems	Immune system	Natural killer cell mediated cytotoxicity	path:mmu04650	71	5	15	0.656843	3.22165e-05	DOWN
Pectin	Human Diseases	Infectious disease: bacterial	Pertussis	path:mmu05133	58	4	13	0.671051	5.59538e-05	DOWN
Pectin	Human Diseases	Neurodegenerative disease	Prion diseases	path:mmu05020	30	2	5	0.689699	0.0391558	DOWN
Pectin	Organismal Systems	Endocrine system	Estrogen signaling pathway	path:mmu04915	88	6	11	0.69054	0.0236165	DOWN
Pectin	Human Diseases	Infectious disease: viral	Human immunodeficiency virus 1 infection	path:mmu05170	173	12	17	0.703355	0.0494757	DOWN
Pectin	Organismal Systems	Endocrine system	Oxytocin signaling pathway	path:mmu04921	105	7	16	0.718634	0.000949756	DOWN
Pectin	Organismal Systems	Sensory system	Olfactory transduction	path:mmu04740	32	2	6	0.723582	0.0142852	DOWN
Pectin	Genetic Information Processing	Replication and repair	DNA replication	path:mmu03030	33	2	7	0.739319	0.00411587	DOWN
Pectin	Human Diseases	Infectious disease: bacterial	Staphylococcus aureus infection	path:mmu05150	49	3	19	0.745653	4.72156e-11	DOWN
Pectin	Human Diseases	Infectious disease: viral	Hepatitis C	path:mmu05160	123	8	21	0.750804	2.99551e-05	DOWN
Pectin	Human Diseases	Cancer: overview	Proteoglycans in cancer	path:mmu05205	166	11	21	0.753499	0.0019865	DOWN
Pectin	Human Diseases	Infectious disease: parasitic	Malaria	path:mmu05144	35	2	9	0.768501	0.000258988	DOWN
Pectin	Human Diseases	Infectious disease: bacterial	Tuberculosis	path:mmu05152	131	8	25	0.809278	6.49335e-07	DOWN
Pectin	Genetic Information Processing	Translation	Ribosome biogenesis in eukaryotes	path:mmu03008	71	4	10	0.813407	0.0140366	DOWN
Pectin	Human Diseases	Cancer: overview	Viral carcinogenesis	path:mmu05203	161	10	22	0.813464	0.00055789	DOWN
Pectin	Organismal Systems	Immune system	Platelet activation	path:mmu04611	102	6	14	0.81531	0.0051392	DOWN
Pectin	Cellular Processes	Transport and catabolism	Endocytosis	path:mmu04144	224	14	24	0.839188	0.00858027	DOWN
Pectin	super_hierarchy	Folding, sorting and degradation	Protein processing in endoplasmic reticulum	path:mmu04141	152	9	20	0.8458	0.00156392	DOWN
Pectin	Organismal Systems	Immune system	Hematopoietic cell lineage	path:mmu04640	59	3	15	0.848217	2.88014e-06	DOWN
Pectin	Human Diseases	Infectious disease: viral	Influenza A	path:mmu05164	123	7	28	0.852518	2.40451e-09	DOWN
Pectin	Environmental Information Processing	Signal transduction	Phospholipase D signaling pathway	path:mmu04072	110	6	16	0.866533	0.00157383	DOWN
Pectin	Organismal Systems	Endocrine system	Parathyroid hormone synthesis, secretion and action	path:mmu04928	79	4	10	0.872764	0.0278562	DOWN
Pectin	Human Diseases	Infectious disease: viral	Epstein-Barr virus infection	path:mmu05169	176	10	38	0.887082	1.84318e-11	DOWN
Pectin	Environmental Information Processing	Signal transduction	JAK-STAT signaling pathway	path:mmu04630	98	5	18	0.887811	4.03344e-05	DOWN
Pectin	Organismal Systems	Digestive system	Salivary secretion	path:mmu04970	48	2	7	0.89712	0.0311439	DOWN
Pectin	Metabolism	Carbohydrate metabolism	Fructose and mannose metabolism	path:mmu00051	31	1	5	0.919148	0.0443301	DOWN
Pectin	Human Diseases	Cardiovascular disease	Viral myocarditis	path:mmu05416	53	2	16	0.925753	1.01313e-07	DOWN
Pectin	Human Diseases	Cancer: specific types	Bladder cancer	path:mmu05219	36	1	6	0.946141	0.0247721	DOWN
Pectin	Organismal Systems	Immune system	Fc gamma R-mediated phagocytosis	path:mmu04666	79	3	19	0.95135	3.58044e-07	DOWN
Pectin	Cellular Processes	Cell motility	Regulation of actin cytoskeleton	path:mmu04810	169	8	19	0.957407	0.0112226	DOWN
Pectin	Environmental Information Processing	Signaling molecules and interaction	Cytokine-cytokine receptor interaction	path:mmu04060	130	5	26	0.977518	1.4761e-07	DOWN
Pectin	Human Diseases	Cancer: overview	Transcriptional misregulation in cancer	path:mmu05202	131	5	14	0.978698	0.0392428	DOWN
Pectin	Human Diseases	Immune disease	Systemic lupus erythematosus	path:mmu05322	49	1	13	0.981285	7.93993e-06	DOWN
Pectin	Environmental Information Processing	Signal transduction	Rap1 signaling pathway	path:mmu04015	170	7	20	0.981657	0.0057767	DOWN
Pectin	Environmental Information Processing	Signaling molecules and interaction	Cell adhesion molecules (CAMs)	path:mmu04514	100	3	26	0.986726	4.15643e-10	DOWN
Pectin	Human Diseases	Infectious disease: parasitic	Leishmaniasis	path:mmu05140	57	1	18	0.99024	7.24194e-09	DOWN
Pectin	Cellular Processes	Transport and catabolism	Phagosome	path:mmu04145	128	4	29	0.991627	1.40339e-09	DOWN
Pectin	Organismal Systems	Immune system	Leukocyte transendothelial migration	path:mmu04670	89	2	15	0.99384	0.000460281	DOWN
Pectin	Human Diseases	Infectious disease: viral	Herpes simplex virus 1 infection	path:mmu05168	335	11	39	0.999832	0.000186138	DOWN
Pectin	Human Diseases	Immune disease	Rheumatoid arthritis	path:mmu05323	58	0	17	1	6.578e-08	DOWN
Pectin	Human Diseases	Immune system	Antigen processing and presentation	path:mmu04612	55	0	13	1	3.07358e-05	DOWN
Pectin	Environmental Information Processing	Signaling molecules and interaction	Viral protein interaction with cytokine and cytokine receptor	path:mmu04061	41	0	13	1	8.5741e-07	DOWN
Pectin	Human Diseases	Cancer: specific types	Thyroid cancer	path:mmu05216	34	0	6	1	0.0190397	DOWN
Pectin	Metabolism	Glycan biosynthesis and metabolism	Other types of O-glycan biosynthesis	path:mmu00514	30	0	5	1	0.0391558	DOWN
Pectin	Human Diseases	Endocrine and metabolic disease	Type I diabetes mellitus	path:mmu04940	29	0	9	1	5.1899e-05	DOWN
Pectin	Human Diseases	Immune system	Graft-versus-host disease	path:mmu05332	26	0	9	1	1.92561e-05	DOWN
Pectin	Organismal Systems	Immune system	Intestinal immune network for IgA production	path:mmu04672	26	0	9	1	1.92561e-05	DOWN
Pectin	Human Diseases	Immune system	Allograft rejection	path:mmu05330	25	0	10	1	1.41341e-06	DOWN
Pectin	Organismal Systems	Immune system	Autoimmune thyroid disease	path:mmu05320	25	0	10	1	1.41341e-06	DOWN
Pectin	Human Diseases	Immune disease	Primary immunodeficiency	path:mmu05340	23	0	5	1	0.0133248	DOWN

## Sheet: KEGG-Afiber_SubBvsSubA
Diet	Super_hierarchy	Sub_hierarchy	Pathway	KEGG	N	genes upregulated (UP)	genes downregulated (Down)	P.Up	P.Down	Differentially expressed
Assorted_fiber	Environmental Information Processing	Signaling molecules and interaction	Cytokine-cytokine receptor interaction	path:mmu04060	130	5	3	0.0146361	0.380901	UP
Assorted_fiber	super_hierarchy	Folding, sorting and degradation	Protein processing in endoplasmic reticulum	path:mmu04141	152	5	2	0.0267417	0.734132	UP
Assorted_fiber	Human Diseases	Infectious disease: parasitic	Amoebiasis	path:mmu05146	75	2	5	0.201131	0.008947	DOWN
Assorted_fiber	Metabolism	Amino acid metabolism	Lysine degradation	path:mmu00310	59	1	5	0.481738	0.0032275	DOWN
Assorted_fiber	Metabolic pathways	Metabolic pathways	Metabolic pathways	path:mmu01100	1235	13	39	0.615942	0.000105618	DOWN
Assorted_fiber	Organismal Systems	Circulatory system	Adrenergic signaling in cardiomyocytes	path:mmu04261	100	1	5	0.67235	0.027847	DOWN
Assorted_fiber	Environmental Information Processing	Signal transduction	Sphingolipid signaling pathway	path:mmu04071	102	1	5	0.67961	0.029992	DOWN
Assorted_fiber	Environmental Information Processing	Signal transduction	AMPK signaling pathway	path:mmu04152	107	1	5	0.697067	0.0358006	DOWN
Assorted_fiber	Human Diseases	Endocrine and metabolic disease	Cushing syndrome	path:mmu04934	110	1	5	0.707085	0.0395968	DOWN
Assorted_fiber	Environmental Information Processing	Signal transduction	Hippo signaling pathway	path:mmu04390	120	1	6	0.73816	0.0166062	DOWN
Assorted_fiber	Human Diseases	Infectious disease: viral	Human papillomavirus infection	path:mmu05165	270	1	10	0.951824	0.01724	DOWN
Assorted_fiber	Environmental Information Processing	Signal transduction	PI3K-Akt signaling pathway	path:mmu04151	265	0	10	1	0.0153251	DOWN
Assorted_fiber	Human Diseases	Cancer: overview	Proteoglycans in cancer	path:mmu05205	166	0	8	1	0.00749377	DOWN
Assorted_fiber	Human Diseases	Cancer: overview	Carbon metabolism	path:mmu01200	101	0	8	1	0.000320544	DOWN
Assorted_fiber	Cellular Processes	Cellular community - eukaryotes	Focal adhesion	path:mmu04510	166	0	7	1	0.023397	DOWN
Assorted_fiber	Organismal Systems	Development and regeneration	Axon guidance	path:mmu04360	141	0	7	1	0.0103629	DOWN
Assorted_fiber	Fatty acid metabolism	Fatty acid metabolism	Fatty acid metabolism	path:mmu01212	50	0	7	1	2.0059e-05	DOWN
Assorted_fiber	Organismal Systems	Endocrine system	PPAR signaling pathway	path:mmu03320	65	0	6	1	0.00080863	DOWN
Assorted_fiber	Environmental Information Processing	Signal transduction	Wnt signaling pathway	path:mmu04310	117	0	5	1	0.0493769	DOWN
Assorted_fiber	Human Diseases	Endocrine and metabolic disease	Insulin resistance	path:mmu04931	96	0	5	1	0.0238565	DOWN
Assorted_fiber	Organismal Systems	Nervous system	Dopaminergic synapse	path:mmu04728	92	0	5	1	0.0202555	DOWN
Assorted_fiber	Human Diseases	Endocrine and metabolic disease	AGE-RAGE signaling pathway in diabetic complications	path:mmu04933	91	0	5	1	0.0194146	DOWN
Assorted_fiber	Human Diseases	Infectious disease: parasitic	Toxoplasmosis	path:mmu05145	91	0	5	1	0.0194146	DOWN
Assorted_fiber	Human Diseases	Cancer: specific types	Small cell lung cancer	path:mmu05222	85	0	5	1	0.0148492	DOWN
Assorted_fiber	Cellular Processes	Transport and catabolism	Peroxisome	path:mmu04146	77	0	5	1	0.00996784	DOWN
Assorted_fiber	Environmental Information Processing	Signaling molecules and interaction	ECM-receptor interaction	path:mmu04512	62	0	5	1	0.00400414	DOWN
Assorted_fiber	Metabolism	Lipid metabolism	Fatty acid degradation	path:mmu00071	42	0	5	1	0.000692476	DOWN
Assorted_fiber	Metabolism	Carbohydrate metabolism	Propanoate metabolism	path:mmu00640	31	0	5	1	0.000160982	DOWN

## Sheet: GO-Cellulose_SubBvsSubA
Diet	SubBvsSubA	Term	Ont	N	genes upregulated (UP)	genes downregulated (Down)	P.Up	P.Down	Differentially expressed
Cellulose	GO:0060341	regulation of cellular localization	BP	736	5	2	0.0330422	0.337542	UP
Cellulose	GO:0019538	protein metabolic process	BP	3891	15	9	0.0333011	0.149366	UP
Cellulose	GO:0032268	regulation of cellular protein metabolic process	BP	1897	9	7	0.0361682	0.0255647	UP
Cellulose	GO:0001932	regulation of protein phosphorylation	BP	1028	6	6	0.0377594	0.00476339	UP
Cellulose	GO:0031399	regulation of protein modification process	BP	1328	7	6	0.0403413	0.0162249	UP
Cellulose	GO:0032269	negative regulation of cellular protein metabolic process	BP	781	5	3	0.0411263	0.130071	UP
Cellulose	GO:0042803	protein homodimerization activity	MF	702	5	0	0.0276626	1	UP
Cellulose	GO:0042175	nuclear outer membrane-endoplasmic reticulum membrane network	CC	451	6	2	0.000727663	0.165225	UP
Cellulose	GO:0044432	endoplasmic reticulum part	CC	527	6	2	0.00162983	0.210067	UP
Cellulose	GO:0005615	extracellular space	CC	825	7	3	0.00345244	0.146574	UP
Cellulose	GO:0005789	endoplasmic reticulum membrane	CC	430	5	2	0.00380412	0.153197	UP
Cellulose	GO:0005783	endoplasmic reticulum	CC	1338	9	6	0.00408872	0.0167955	UP
Cellulose	GO:0098827	endoplasmic reticulum subcompartment	CC	442	5	2	0.00427744	0.160047	UP
Cellulose	GO:0044421	extracellular region part	CC	989	7	4	0.0092593	0.0715963	UP
Cellulose	GO:0005576	extracellular region	CC	1202	7	4	0.0250351	0.12469	UP
Cellulose	GO:0031984	organelle subcompartment	CC	756	5	3	0.0364975	0.121031	UP
Cellulose	GO:0001932	regulation of protein phosphorylation	BP	1028	6	6	0.0377594	0.00476339	DOWN
Cellulose	GO:0042325	regulation of phosphorylation	BP	1135	6	6	0.0567178	0.00772799	DOWN
Cellulose	GO:0019220	regulation of phosphate metabolic process	BP	1247	6	6	0.0819743	0.012102	DOWN
Cellulose	GO:0051174	regulation of phosphorus metabolic process	BP	1248	6	6	0.0822252	0.0121477	DOWN
Cellulose	GO:0006952	defense response	BP	952	2	5	0.693525	0.016121	DOWN
Cellulose	GO:0006468	protein phosphorylation	BP	1328	6	6	0.103741	0.0162249	DOWN
Cellulose	GO:0031399	regulation of protein modification process	BP	1328	7	6	0.0403413	0.0162249	DOWN
Cellulose	GO:0006796	phosphate-containing compound metabolic process	BP	2233	6	8	0.483648	0.0189778	DOWN
Cellulose	GO:0006793	phosphorus metabolic process	BP	2249	6	8	0.491118	0.0197708	DOWN
Cellulose	GO:0032268	regulation of cellular protein metabolic process	BP	1897	9	7	0.0361682	0.0255647	DOWN
Cellulose	GO:0009605	response to external stimulus	BP	1470	5	6	0.295813	0.0257196	DOWN
Cellulose	GO:0051246	regulation of protein metabolic process	BP	2041	9	7	0.0543078	0.0367235	DOWN
Cellulose	GO:0016310	phosphorylation	BP	1625	6	6	0.206825	0.0398526	DOWN
Cellulose	GO:0030234	enzyme regulator activity	MF	727	3	6	0.267193	0.000808595	DOWN
Cellulose	GO:0098772	molecular function regulator	MF	1097	4	6	0.285793	0.0065519	DOWN
Cellulose	GO:0098590	plasma membrane region	CC	747	0	5	1	0.00594214	DOWN
Cellulose	GO:0005783	endoplasmic reticulum	CC	1338	9	6	0.00408872	0.0167955	DOWN
Cellulose	GO:0016020	membrane	CC	5294	13	13	0.580594	0.042541	DOWN

## Sheet: GO-Inulin_SubBvsSubA
Diet	SubBvsSubA	Term	Ont	N	genes upregulated (UP)	genes downregulated (Down)	P.Up	P.Down	Differencially expressed
Inulin	GO:0042254	ribosome biogenesis	BP	259	94	4	8.87283e-32	1	UP
Inulin	GO:0034660	ncRNA metabolic process	BP	418	123	17	4.26782e-31	0.999893	UP
Inulin	GO:0006396	RNA processing	BP	739	174	29	1.977e-30	1	UP
Inulin	GO:0034470	ncRNA processing	BP	320	100	12	1.11809e-27	0.999778	UP
Inulin	GO:0022613	ribonucleoprotein complex biogenesis	BP	389	112	12	1.90903e-27	0.999996	UP
Inulin	GO:0016072	rRNA metabolic process	BP	205	74	3	4.82621e-25	0.999998	UP
Inulin	GO:0006364	rRNA processing	BP	176	65	2	9.1698e-23	0.999997	UP
Inulin	GO:0010467	gene expression	BP	3542	479	214	9.43955e-19	1	UP
Inulin	GO:0016070	RNA metabolic process	BP	2863	396	177	1.78921e-16	1	UP
Inulin	GO:0042273	ribosomal large subunit biogenesis	BP	65	31	1	3.42747e-15	0.996878	UP
Inulin	GO:0090304	nucleic acid metabolic process	BP	3282	432	232	2.39594e-14	0.999704	UP
Inulin	GO:0006986	response to unfolded protein	BP	94	36	3	9.37752e-14	0.988742	UP
Inulin	GO:0016071	mRNA metabolic process	BP	552	108	26	4.33884e-13	0.999826	UP
Inulin	GO:0043170	macromolecule metabolic process	BP	6039	704	443	8.51903e-13	0.999994	UP
Inulin	GO:0035966	response to topologically incorrect protein	BP	117	39	3	1.58154e-12	0.997849	UP
Inulin	GO:0006139	nucleobase-containing compound metabolic process	BP	3727	461	271	7.86497e-11	0.999304	UP
Inulin	GO:0006397	mRNA processing	BP	396	80	15	1.08315e-10	0.999944	UP
Inulin	GO:0034641	cellular nitrogen compound metabolic process	BP	4303	518	316	1.9281e-10	0.999553	UP
Inulin	GO:0034620	cellular response to unfolded protein	BP	68	26	3	2.69607e-10	0.935341	UP
Inulin	GO:0009451	RNA modification	BP	128	37	8	6.16061e-10	0.859232	UP
Inulin	GO:0042255	ribosome assembly	BP	58	23	1	1.24228e-09	0.994181	UP
Inulin	GO:0006412	translation	BP	514	93	31	1.55166e-09	0.985842	UP
Inulin	GO:0046483	heterocycle metabolic process	BP	3829	464	284	1.58539e-09	0.997877	UP
Inulin	GO:0035967	cellular response to topologically incorrect protein	BP	89	29	3	2.08899e-09	0.984055	UP
Inulin	GO:0043043	peptide biosynthetic process	BP	527	93	32	5.73898e-09	0.985433	UP
Inulin	GO:0030968	endoplasmic reticulum unfolded protein response	BP	53	21	2	6.63606e-09	0.946194	UP
Inulin	GO:0006725	cellular aromatic compound metabolic process	BP	3867	464	292	6.86062e-09	0.994021	UP
Inulin	GO:0034976	response to endoplasmic reticulum stress	BP	207	47	10	1.97772e-08	0.984584	UP
Inulin	GO:0042274	ribosomal small subunit biogenesis	BP	61	22	0	2.25317e-08	1	UP
Inulin	GO:0006399	tRNA metabolic process	BP	163	40	10	2.30715e-08	0.893352	UP
Inulin	GO:0006360	transcription by RNA polymerase I	BP	47	19	3	2.35923e-08	0.772653	UP
Inulin	GO:0006807	nitrogen compound metabolic process	BP	6522	722	503	4.4668e-08	0.99922	UP
Inulin	GO:1901360	organic cyclic compound metabolic process	BP	4006	472	306	6.21567e-08	0.990156	UP
Inulin	GO:0030490	maturation of SSU-rRNA	BP	41	17	0	8.28723e-08	1	UP
Inulin	GO:0006518	peptide metabolic process	BP	656	105	46	1.19667e-07	0.929583	UP
Inulin	GO:0034645	cellular macromolecule biosynthetic process	BP	3033	369	217	1.48067e-07	0.99891	UP
Inulin	GO:0001510	RNA methylation	BP	62	21	2	1.63617e-07	0.972405	UP
Inulin	GO:0045943	positive regulation of transcription by RNA polymerase I	BP	22	12	0	1.66597e-07	1	UP
Inulin	GO:0000375	RNA splicing, via transesterification reactions	BP	216	46	7	2.12713e-07	0.999468	UP
Inulin	GO:0000377	RNA splicing, via transesterification reactions with bulged adenosine as nucleophile	BP	216	46	7	2.12713e-07	0.999468	UP
Inulin	GO:0000398	mRNA splicing, via spliceosome	BP	216	46	7	2.12713e-07	0.999468	UP
Inulin	GO:0008380	RNA splicing	BP	323	61	9	2.34963e-07	0.999994	UP
Inulin	GO:0000462	maturation of SSU-rRNA from tricistronic rRNA transcript (SSU-rRNA, 5.8S rRNA, LSU-rRNA)	BP	31	14	0	3.24468e-07	1	UP
Inulin	GO:0006400	tRNA modification	BP	70	22	5	3.71766e-07	0.717981	UP
Inulin	GO:0071826	ribonucleoprotein complex subunit organization	BP	207	44	9	4.11479e-07	0.993148	UP
Inulin	GO:0044238	primary metabolic process	BP	6890	750	551	4.52288e-07	0.982261	UP
Inulin	GO:0044260	cellular macromolecule metabolic process	BP	5288	594	407	5.08925e-07	0.996297	UP
Inulin	GO:0022618	ribonucleoprotein complex assembly	BP	195	42	9	5.17049e-07	0.987216	UP
Inulin	GO:0006356	regulation of transcription by RNA polymerase I	BP	32	14	1	5.25569e-07	0.941371	UP
Inulin	GO:0009059	macromolecule biosynthetic process	BP	3109	373	218	5.79287e-07	0.999724	UP
Inulin	GO:0010608	posttranscriptional regulation of gene expression	BP	384	68	31	5.92524e-07	0.639591	UP
Inulin	GO:0032527	protein exit from endoplasmic reticulum	BP	39	15	1	1.52314e-06	0.968507	UP
Inulin	GO:0043604	amide biosynthetic process	BP	610	95	39	1.70594e-06	0.978561	UP
Inulin	GO:1903513	endoplasmic reticulum to cytosol transport	BP	26	12	0	1.72069e-06	1	UP
Inulin	GO:0030970	retrograde protein transport, ER to cytosol	BP	26	12	0	1.72069e-06	1	UP
Inulin	GO:0008033	tRNA processing	BP	112	28	7	1.94515e-06	0.847065	UP
Inulin	GO:0000027	ribosomal large subunit assembly	BP	27	12	0	2.82485e-06	1	UP
Inulin	GO:0071704	organic substance metabolic process	BP	7167	770	576	3.02452e-06	0.977915	UP
Inulin	GO:0015931	nucleobase-containing compound transport	BP	160	35	7	3.11658e-06	0.985297	UP
Inulin	GO:0044085	cellular component biogenesis	BP	2367	290	193	3.21434e-06	0.743032	UP
Inulin	GO:0006457	protein folding	BP	135	31	6	3.9058e-06	0.976429	UP
Inulin	GO:0098781	ncRNA transcription	BP	37	14	1	4.27802e-06	0.962387	UP
Inulin	GO:0044237	cellular metabolic process	BP	7037	756	577	4.76554e-06	0.894163	UP
Inulin	GO:0000470	maturation of LSU-rRNA	BP	21	10	0	9.11022e-06	1	UP
Inulin	GO:0045727	positive regulation of translation	BP	102	25	6	9.90907e-06	0.872991	UP
Inulin	GO:0036503	ERAD pathway	BP	90	23	5	1.06421e-05	0.88843	UP
Inulin	GO:0042026	protein refolding	BP	26	11	1	1.31979e-05	0.900154	UP
Inulin	GO:0051169	nuclear transport	BP	251	46	11	1.58946e-05	0.996225	UP
Inulin	GO:0006913	nucleocytoplasmic transport	BP	251	46	11	1.58946e-05	0.996225	UP
Inulin	GO:1901566	organonitrogen compound biosynthetic process	BP	1272	167	92	1.61045e-05	0.959992	UP
Inulin	GO:0050658	RNA transport	BP	131	29	4	1.67851e-05	0.996655	UP
Inulin	GO:0050657	nucleic acid transport	BP	131	29	4	1.67851e-05	0.996655	UP
Inulin	GO:0006487	protein N-linked glycosylation	BP	52	16	1	1.94221e-05	0.990079	UP
Inulin	GO:0006413	translational initiation	BP	100	24	4	2.16311e-05	0.974541	UP
Inulin	GO:0034250	positive regulation of cellular amide metabolic process	BP	120	27	7	2.38554e-05	0.891781	UP
Inulin	GO:1905897	regulation of response to endoplasmic reticulum stress	BP	70	19	2	2.45768e-05	0.984963	UP
Inulin	GO:0032259	methylation	BP	278	49	16	2.49982e-05	0.96614	UP
Inulin	GO:0051236	establishment of RNA localization	BP	134	29	6	2.63833e-05	0.97509	UP
Inulin	GO:0043414	macromolecule methylation	BP	234	43	12	2.78246e-05	0.98166	UP
Inulin	GO:0006403	RNA localization	BP	155	32	6	2.82037e-05	0.992528	UP
Inulin	GO:1903311	regulation of mRNA metabolic process	BP	205	39	15	2.90172e-05	0.760839	UP
Inulin	GO:0008152	metabolic process	BP	7523	794	620	4.2858e-05	0.873743	UP
Inulin	GO:0030488	tRNA methylation	BP	29	11	1	4.49578e-05	0.923487	UP
Inulin	GO:0006888	ER to Golgi vesicle-mediated transport	BP	111	25	8	4.63775e-05	0.733732	UP
Inulin	GO:0006886	intracellular protein transport	BP	755	106	56	4.71987e-05	0.874122	UP
Inulin	GO:0044249	cellular biosynthetic process	BP	3749	423	285	6.08949e-05	0.989953	UP
Inulin	GO:0009058	biosynthetic process	BP	3890	437	298	6.49487e-05	0.986941	UP
Inulin	GO:1901576	organic substance biosynthetic process	BP	3821	430	291	6.54982e-05	0.989775	UP
Inulin	GO:0030433	ubiquitin-dependent ERAD pathway	BP	69	18	5	7.07986e-05	0.706	UP
Inulin	GO:0006417	regulation of translation	BP	282	48	26	7.46788e-05	0.354724	UP
Inulin	GO:0043413	macromolecule glycosylation	BP	149	30	6	8.07088e-05	0.989365	UP
Inulin	GO:0006486	protein glycosylation	BP	149	30	6	8.07088e-05	0.989365	UP
Inulin	GO:0051168	nuclear export	BP	122	26	4	8.88552e-05	0.993859	UP
Inulin	GO:0070085	glycosylation	BP	158	31	6	0.000102588	0.993753	UP
Inulin	GO:0010468	regulation of gene expression	BP	2722	316	186	0.000102678	0.999823	UP
Inulin	GO:0061077	chaperone-mediated protein folding	BP	48	14	1	0.000122091	0.985843	UP
Inulin	GO:0043603	cellular amide metabolic process	BP	836	113	60	0.000132113	0.929776	UP
Inulin	GO:0000463	maturation of LSU-rRNA from tricistronic rRNA transcript (SSU-rRNA, 5.8S rRNA, LSU-rRNA)	BP	14	7	0	0.000146355	1	UP
Inulin	GO:0044271	cellular nitrogen compound biosynthetic process	BP	3008	344	218	0.000152205	0.997691	UP
Inulin	GO:0046907	intracellular transport	BP	1245	158	97	0.00016117	0.831693	UP
Inulin	GO:0009303	rRNA transcription	BP	28	10	1	0.000180017	0.916388	UP
Inulin	GO:0006405	RNA export from nucleus	BP	68	17	1	0.000196323	0.99761	UP
Inulin	GO:1903573	negative regulation of response to endoplasmic reticulum stress	BP	39	12	1	0.000211592	0.968507	UP
Inulin	GO:0010628	positive regulation of gene expression	BP	1420	175	98	0.000320623	0.990755	UP
Inulin	GO:0018279	protein N-linked glycosylation via asparagine	BP	20	8	0	0.000329178	1	UP
Inulin	GO:2000232	regulation of rRNA processing	BP	12	6	0	0.000450953	1	UP
Inulin	GO:0018196	peptidyl-asparagine modification	BP	21	8	0	0.000486888	1	UP
Inulin	GO:0034248	regulation of cellular amide metabolic process	BP	321	50	29	0.000489394	0.386192	UP
Inulin	GO:0000460	maturation of 5.8S rRNA	BP	26	9	0	0.000495892	1	UP
Inulin	GO:0051028	mRNA transport	BP	94	20	3	0.000569456	0.988742	UP
Inulin	GO:0050684	regulation of mRNA processing	BP	116	23	6	0.000659397	0.935455	UP
Inulin	GO:0042149	cellular response to glucose starvation	BP	38	11	4	0.000691202	0.403946	UP
Inulin	GO:0000028	ribosomal small subunit assembly	BP	18	7	0	0.000958516	1	UP
Inulin	GO:0048193	Golgi vesicle transport	BP	243	39	18	0.00110601	0.75898	UP
Inulin	GO:0044267	cellular protein metabolic process	BP	3515	387	275	0.00116746	0.951791	UP
Inulin	GO:0034622	cellular protein-containing complex assembly	BP	786	102	52	0.00117485	0.979772	UP
Inulin	GO:0071166	ribonucleoprotein complex localization	BP	59	14	1	0.00122469	0.994676	UP
Inulin	GO:0090083	regulation of inclusion body assembly	BP	14	6	0	0.00123605	1	UP
Inulin	GO:0090069	regulation of ribosome biogenesis	BP	14	6	0	0.00123605	1	UP
Inulin	GO:0009987	cellular process	BP	9814	994	823	0.00125667	0.747365	UP
Inulin	GO:1903362	regulation of cellular protein catabolic process	BP	213	35	16	0.00127886	0.729521	UP
Inulin	GO:0016556	mRNA modification	BP	24	8	2	0.0013519	0.615374	UP
Inulin	GO:0019471	4-hydroxyproline metabolic process	BP	10	5	0	0.0014057	1	UP
Inulin	GO:0015780	nucleotide-sugar transmembrane transport	BP	10	5	1	0.0014057	0.587545	UP
Inulin	GO:0071260	cellular response to mechanical stimulus	BP	25	8	2	0.00182129	0.637881	UP
Inulin	GO:0070727	cellular macromolecule localization	BP	1398	167	122	0.00183645	0.374266	UP
Inulin	GO:0002097	tRNA wobble base modification	BP	20	7	1	0.00196399	0.830002	UP
Inulin	GO:0090305	nucleic acid phosphodiester bond hydrolysis	BP	97	19	6	0.00217043	0.840809	UP
Inulin	GO:0043412	macromolecule modification	BP	2803	312	228	0.00219531	0.777151	UP
Inulin	GO:0034504	protein localization to nucleus	BP	236	37	14	0.00223061	0.94347	UP
Inulin	GO:0070059	intrinsic apoptotic signaling pathway in response to endoplasmic reticulum stress	BP	56	13	2	0.00223448	0.956844	UP
Inulin	GO:0051252	regulation of RNA metabolic process	BP	2220	252	149	0.00233828	0.999663	UP
Inulin	GO:0006490	oligosaccharide-lipid intermediate biosynthetic process	BP	11	5	0	0.00237247	1	UP
Inulin	GO:1903332	regulation of protein folding	BP	11	5	1	0.00237247	0.622517	UP
Inulin	GO:0034613	cellular protein localization	BP	1388	165	122	0.00240407	0.341876	UP
Inulin	GO:0006984	ER-nucleus signaling pathway	BP	32	9	2	0.00261459	0.767248	UP
Inulin	GO:0006351	transcription, DNA-templated	BP	2099	239	140	0.00263887	0.999625	UP
Inulin	GO:0000466	maturation of 5.8S rRNA from tricistronic rRNA transcript (SSU-rRNA, 5.8S rRNA, LSU-rRNA)	BP	21	7	0	0.00270254	1	UP
Inulin	GO:0051649	establishment of localization in cell	BP	1499	176	130	0.00294278	0.398906	UP
Inulin	GO:0019219	regulation of nucleobase-containing compound metabolic process	BP	2465	276	174	0.0030596	0.998104	UP
Inulin	GO:0035924	cellular response to vascular endothelial growth factor stimulus	BP	45	11	1	0.00310458	0.981518	UP
Inulin	GO:0071426	ribonucleoprotein complex export from nucleus	BP	58	13	1	0.00311105	0.994181	UP
Inulin	GO:0097659	nucleic acid-templated transcription	BP	2106	239	140	0.00313371	0.999686	UP
Inulin	GO:1902235	regulation of endoplasmic reticulum stress-induced intrinsic apoptotic signaling pathway	BP	27	8	0	0.00313872	1	UP
Inulin	GO:0016073	snRNA metabolic process	BP	39	10	0	0.00325554	1	UP
Inulin	GO:0051084	'de novo' posttranslational protein folding	BP	33	9	1	0.00329127	0.946351	UP
Inulin	GO:0006611	protein export from nucleus	BP	108	20	4	0.00335527	0.984645	UP
Inulin	GO:0006607	NLS-bearing protein import into nucleus	BP	12	5	1	0.00374498	0.654526	UP
Inulin	GO:1902170	cellular response to reactive nitrogen species	BP	12	5	1	0.00374498	0.654526	UP
Inulin	GO:0097201	negative regulation of transcription from RNA polymerase II promoter in response to stress	BP	12	5	0	0.00374498	1	UP
Inulin	GO:0071731	response to nitric oxide	BP	12	5	1	0.00374498	0.654526	UP
Inulin	GO:0045948	positive regulation of translational initiation	BP	17	6	1	0.0039509	0.778203	UP
Inulin	GO:0002098	tRNA wobble uridine modification	BP	17	6	1	0.0039509	0.778203	UP
Inulin	GO:0051085	chaperone cofactor-dependent protein refolding	BP	28	8	0	0.00402716	1	UP
Inulin	GO:0032774	RNA biosynthetic process	BP	2117	239	141	0.00407873	0.99967	UP
Inulin	GO:0006458	'de novo' protein folding	BP	34	9	1	0.00409836	0.950908	UP
Inulin	GO:0009101	glycoprotein biosynthetic process	BP	204	32	9	0.00422858	0.991973	UP
Inulin	GO:0009408	response to heat	BP	81	16	3	0.00430072	0.97247	UP
Inulin	GO:0071840	cellular component organization or biogenesis	BP	4575	486	373	0.00439286	0.840916	UP
Inulin	GO:0043618	regulation of transcription from RNA polymerase II promoter in response to stress	BP	47	11	1	0.0044529	0.984527	UP
Inulin	GO:1903320	regulation of protein modification by small protein conjugation or removal	BP	205	32	18	0.00455901	0.473184	UP
Inulin	GO:0006418	tRNA aminoacylation for protein translation	BP	41	10	2	0.00480559	0.873222	UP
Inulin	GO:0048024	regulation of mRNA splicing, via spliceosome	BP	82	16	3	0.004875	0.974267	UP
Inulin	GO:0043488	regulation of mRNA stability	BP	82	16	7	0.004875	0.549185	UP
Inulin	GO:0051641	cellular localization	BP	2038	230	177	0.00496548	0.3672	UP
Inulin	GO:0010557	positive regulation of macromolecule biosynthetic process	BP	1309	154	94	0.00500238	0.967945	UP
Inulin	GO:2000112	regulation of cellular macromolecule biosynthetic process	BP	2380	265	174	0.00506951	0.989995	UP
Inulin	GO:0031329	regulation of cellular catabolic process	BP	606	78	57	0.00530122	0.218215	UP
Inulin	GO:0031123	RNA 3'-end processing	BP	90	17	4	0.00532868	0.953131	UP
Inulin	GO:0043487	regulation of RNA stability	BP	90	17	8	0.00532868	0.497923	UP
Inulin	GO:1902236	negative regulation of endoplasmic reticulum stress-induced intrinsic apoptotic signaling pathway	BP	18	6	0	0.00544709	1	UP
Inulin	GO:0032703	negative regulation of interleukin-2 production	BP	18	6	1	0.00544709	0.797019	UP
Inulin	GO:1900101	regulation of endoplasmic reticulum unfolded protein response	BP	18	6	1	0.00544709	0.797019	UP
Inulin	GO:0060255	regulation of macromolecule metabolic process	BP	3893	417	297	0.00559324	0.989608	UP
Inulin	GO:0099640	axo-dendritic protein transport	BP	13	5	0	0.00560494	1	UP
Inulin	GO:0043484	regulation of RNA splicing	BP	113	20	3	0.00569797	0.997115	UP
Inulin	GO:0042176	regulation of protein catabolic process	BP	327	46	23	0.00620143	0.853329	UP
Inulin	GO:0000154	rRNA modification	BP	24	7	0	0.00621609	1	UP
Inulin	GO:0031396	regulation of protein ubiquitination	BP	177	28	17	0.00635827	0.330345	UP
Inulin	GO:0018208	peptidyl-proline modification	BP	30	8	0	0.00637231	1	UP
Inulin	GO:0009894	regulation of catabolic process	BP	711	89	63	0.00649424	0.371267	UP
Inulin	GO:0043631	RNA polyadenylation	BP	43	10	3	0.00688258	0.717885	UP
Inulin	GO:0006406	mRNA export from nucleus	BP	43	10	0	0.00688258	1	UP
Inulin	GO:0071427	mRNA-containing ribonucleoprotein complex export from nucleus	BP	43	10	0	0.00688258	1	UP
Inulin	GO:0006368	transcription elongation from RNA polymerase II promoter	BP	43	10	1	0.00688258	0.977925	UP
Inulin	GO:0006446	regulation of translational initiation	BP	57	12	3	0.00749853	0.8722	UP
Inulin	GO:0050685	positive regulation of mRNA processing	BP	31	8	3	0.0078747	0.49528	UP
Inulin	GO:1904292	regulation of ERAD pathway	BP	25	7	0	0.00792518	1	UP
Inulin	GO:0080009	mRNA methylation	BP	14	5	1	0.00803209	0.710639	UP
Inulin	GO:0006901	vesicle coating	BP	14	5	1	0.00803209	0.710639	UP
Inulin	GO:0010556	regulation of macromolecule biosynthetic process	BP	2451	270	176	0.00808016	0.995782	UP
Inulin	GO:0043039	tRNA aminoacylation	BP	44	10	3	0.00815217	0.732467	UP
Inulin	GO:0043620	regulation of DNA-templated transcription in response to stress	BP	51	11	2	0.00851777	0.937749	UP
Inulin	GO:0019538	protein metabolic process	BP	3891	414	302	0.0091841	0.974419	UP
Inulin	GO:0097193	intrinsic apoptotic signaling pathway	BP	249	36	18	0.0094809	0.793048	UP
Inulin	GO:2001242	regulation of intrinsic apoptotic signaling pathway	BP	142	23	9	0.00955608	0.859813	UP
Inulin	GO:0043038	amino acid activation	BP	45	10	3	0.00959434	0.746449	UP
Inulin	GO:0043687	post-translational protein modification	BP	20	6	2	0.00961366	0.514771	UP
Inulin	GO:0042534	regulation of tumor necrosis factor biosynthetic process	BP	20	6	0	0.00961366	1	UP
Inulin	GO:0042533	tumor necrosis factor biosynthetic process	BP	20	6	0	0.00961366	1	UP
Inulin	GO:0034605	cellular response to heat	BP	52	11	0	0.00988231	1	UP
Inulin	GO:0061136	regulation of proteasomal protein catabolic process	BP	159	25	12	0.0103026	0.704599	UP
Inulin	GO:0034654	nucleobase-containing compound biosynthetic process	BP	2455	269	179	0.01068	0.992021	UP
Inulin	GO:0099118	microtubule-based protein transport	BP	15	5	0	0.0111019	1	UP
Inulin	GO:0045019	negative regulation of nitric oxide biosynthetic process	BP	15	5	0	0.0111019	1	UP
Inulin	GO:1904406	negative regulation of nitric oxide metabolic process	BP	15	5	0	0.0111019	1	UP
Inulin	GO:1902570	protein localization to nucleolus	BP	15	5	2	0.0111019	0.367041	UP
Inulin	GO:0098840	protein transport along microtubule	BP	15	5	0	0.0111019	1	UP
Inulin	GO:0006448	regulation of translational elongation	BP	15	5	1	0.0111019	0.735181	UP
Inulin	GO:0009057	macromolecule catabolic process	BP	1016	120	77	0.0113024	0.870449	UP
Inulin	GO:0090501	RNA phosphodiester bond hydrolysis	BP	53	11	2	0.0114089	0.946194	UP
Inulin	GO:0031124	mRNA 3'-end processing	BP	53	11	2	0.0114089	0.946194	UP
Inulin	GO:0031328	positive regulation of cellular biosynthetic process	BP	1388	159	100	0.0115985	0.969631	UP
Inulin	GO:0007030	Golgi organization	BP	113	19	11	0.0119415	0.36105	UP
Inulin	GO:1903364	positive regulation of cellular protein catabolic process	BP	121	20	9	0.0121053	0.706612	UP
Inulin	GO:0000387	spliceosomal snRNP assembly	BP	27	7	0	0.0123433	1	UP
Inulin	GO:0070841	inclusion body assembly	BP	21	6	1	0.0123781	0.844428	UP
Inulin	GO:0048026	positive regulation of mRNA splicing, via spliceosome	BP	21	6	1	0.0123781	0.844428	UP
Inulin	GO:0065003	protein-containing complex assembly	BP	1344	154	108	0.0128042	0.743022	UP
Inulin	GO:1902905	positive regulation of supramolecular fiber organization	BP	162	25	13	0.0129222	0.622972	UP
Inulin	GO:0040029	regulation of gene expression, epigenetic	BP	187	28	20	0.0131733	0.165748	UP
Inulin	GO:0051254	positive regulation of RNA metabolic process	BP	1174	136	84	0.0134876	0.962732	UP
Inulin	GO:0051171	regulation of nitrogen compound metabolic process	BP	3735	396	286	0.0139599	0.985071	UP
Inulin	GO:0048194	Golgi vesicle budding	BP	34	8	2	0.0139812	0.795969	UP
Inulin	GO:0050821	protein stabilization	BP	155	24	10	0.0140939	0.855752	UP
Inulin	GO:0045935	positive regulation of nucleobase-containing compound metabolic process	BP	1339	153	100	0.0143574	0.927707	UP
Inulin	GO:0009889	regulation of biosynthetic process	BP	2629	285	194	0.0144889	0.989934	UP
Inulin	GO:0031326	regulation of cellular biosynthetic process	BP	2570	279	186	0.014595	0.995213	UP
Inulin	GO:0006378	mRNA polyadenylation	BP	41	9	2	0.0148192	0.873222	UP
Inulin	GO:0032663	regulation of interleukin-2 production	BP	41	9	3	0.0148192	0.686884	UP
Inulin	GO:0042789	mRNA transcription by RNA polymerase II	BP	16	5	0	0.0148838	1	UP
Inulin	GO:0016074	snoRNA metabolic process	BP	16	5	0	0.0148838	1	UP
Inulin	GO:0009891	positive regulation of biosynthetic process	BP	1419	161	104	0.0154698	0.956519	UP
Inulin	GO:0030262	apoptotic nuclear changes	BP	22	6	3	0.0156561	0.284655	UP
Inulin	GO:0032968	positive regulation of transcription elongation from RNA polymerase II promoter	BP	22	6	0	0.0156561	1	UP
Inulin	GO:0070861	regulation of protein exit from endoplasmic reticulum	BP	22	6	1	0.0156561	0.85763	UP
Inulin	GO:0043933	protein-containing complex subunit organization	BP	1518	171	118	0.0163886	0.862665	UP
Inulin	GO:0061013	regulation of mRNA catabolic process	BP	101	17	9	0.0166433	0.48838	UP
Inulin	GO:0044265	cellular macromolecule catabolic process	BP	860	102	70	0.0167944	0.660446	UP
Inulin	GO:0080090	regulation of primary metabolic process	BP	3851	406	298	0.0178436	0.977199	UP
Inulin	GO:1903050	regulation of proteolysis involved in cellular protein catabolic process	BP	184	27	14	0.0188102	0.702519	UP
Inulin	GO:0006379	mRNA cleavage	BP	17	5	0	0.0194391	1	UP
Inulin	GO:0060628	regulation of ER to Golgi vesicle-mediated transport	BP	17	5	1	0.0194391	0.778203	UP
Inulin	GO:0006921	cellular component disassembly involved in execution phase of apoptosis	BP	23	6	3	0.0194886	0.308589	UP
Inulin	GO:0009299	mRNA transcription	BP	23	6	0	0.0194886	1	UP
Inulin	GO:1903313	positive regulation of mRNA metabolic process	BP	72	13	9	0.0197738	0.153528	UP
Inulin	GO:0009266	response to temperature stimulus	BP	119	19	8	0.020031	0.800263	UP
Inulin	GO:0010498	proteasomal protein catabolic process	BP	404	52	35	0.0202281	0.470993	UP
Inulin	GO:0015833	peptide transport	BP	1431	161	103	0.0204595	0.972363	UP
Inulin	GO:0031323	regulation of cellular metabolic process	BP	3981	418	311	0.0204754	0.967235	UP
Inulin	GO:0018130	heterocycle biosynthetic process	BP	2512	271	187	0.0214668	0.983256	UP
Inulin	GO:0010604	positive regulation of macromolecule metabolic process	BP	2354	255	180	0.0216282	0.94998	UP
Inulin	GO:1901137	carbohydrate derivative biosynthetic process	BP	460	58	25	0.0217115	0.995396	UP
Inulin	GO:1905898	positive regulation of response to endoplasmic reticulum stress	BP	30	7	0	0.021934	1	UP
Inulin	GO:0070897	transcription preinitiation complex assembly	BP	30	7	2	0.021934	0.735071	UP
Inulin	GO:1901698	response to nitrogen compound	BP	664	80	58	0.0227936	0.422704	UP
Inulin	GO:0033120	positive regulation of RNA splicing	BP	37	8	1	0.0229661	0.962387	UP
Inulin	GO:0015031	protein transport	BP	1408	158	102	0.0234447	0.966423	UP
Inulin	GO:0032092	positive regulation of protein binding	BP	97	16	6	0.0235846	0.840809	UP
Inulin	GO:0071320	cellular response to cAMP	BP	24	6	2	0.0239128	0.615374	UP
Inulin	GO:0071353	cellular response to interleukin-4	BP	24	6	0	0.0239128	1	UP
Inulin	GO:0051099	positive regulation of binding	BP	171	25	16	0.0240932	0.376768	UP
Inulin	GO:0044728	DNA methylation or demethylation	BP	59	11	7	0.0246173	0.230544	UP
Inulin	GO:0050849	negative regulation of calcium-mediated signaling	BP	18	5	3	0.0248207	0.191712	UP
Inulin	GO:0031167	rRNA methylation	BP	18	5	0	0.0248207	1	UP
Inulin	GO:0006900	vesicle budding from membrane	BP	52	10	5	0.0257056	0.453437	UP
Inulin	GO:0032786	positive regulation of DNA-templated transcription, elongation	BP	31	7	0	0.0260346	1	UP
Inulin	GO:0071496	cellular response to external stimulus	BP	215	30	22	0.0261699	0.205265	UP
Inulin	GO:0001825	blastocyst formation	BP	45	9	2	0.0264737	0.904245	UP
Inulin	GO:0009100	glycoprotein metabolic process	BP	250	34	11	0.0265464	0.996025	UP
Inulin	GO:0010907	positive regulation of glucose metabolic process	BP	38	8	4	0.0267003	0.403946	UP
Inulin	GO:0046825	regulation of protein export from nucleus	BP	38	8	1	0.0267003	0.965583	UP
Inulin	GO:0019222	regulation of metabolic process	BP	4255	443	337	0.0278621	0.947222	UP
Inulin	GO:0042886	amide transport	BP	1445	161	103	0.0278937	0.97895	UP
Inulin	GO:0006355	regulation of transcription, DNA-templated	BP	2013	219	135	0.028115	0.999364	UP
Inulin	GO:0016441	posttranscriptional gene silencing	BP	68	12	7	0.0289192	0.353438	UP
Inulin	GO:0070670	response to interleukin-4	BP	25	6	0	0.0289615	1	UP
Inulin	GO:0010676	positive regulation of cellular carbohydrate metabolic process	BP	53	10	4	0.0290304	0.66778	UP
Inulin	GO:0019438	aromatic compound biosynthetic process	BP	2510	269	187	0.0292288	0.982696	UP
Inulin	GO:0006111	regulation of gluconeogenesis	BP	46	9	5	0.0301833	0.35001	UP
Inulin	GO:0044089	positive regulation of cellular component biogenesis	BP	423	53	29	0.0302582	0.906835	UP
Inulin	GO:1901800	positive regulation of proteasomal protein catabolic process	BP	92	15	6	0.0305092	0.802332	UP
Inulin	GO:0080135	regulation of cellular response to stress	BP	543	66	40	0.0307557	0.847537	UP
Inulin	GO:0006882	cellular zinc ion homeostasis	BP	19	5	0	0.0310713	1	UP
Inulin	GO:1905523	positive regulation of macrophage migration	BP	19	5	1	0.0310713	0.814241	UP
Inulin	GO:0000413	protein peptidyl-prolyl isomerization	BP	19	5	0	0.0310713	1	UP
Inulin	GO:0051495	positive regulation of cytoskeleton organization	BP	184	26	15	0.031839	0.60136	UP
Inulin	GO:1903506	regulation of nucleic acid-templated transcription	BP	2020	219	135	0.0319694	0.999466	UP
Inulin	GO:1903312	negative regulation of mRNA metabolic process	BP	69	12	4	0.0320374	0.847174	UP
Inulin	GO:0097190	apoptotic signaling pathway	BP	498	61	41	0.0320937	0.601894	UP
Inulin	GO:0032233	positive regulation of actin filament bundle assembly	BP	54	10	3	0.0326489	0.847347	UP
Inulin	GO:0032434	regulation of proteasomal ubiquitin-dependent protein catabolic process	BP	109	17	9	0.0328022	0.582583	UP
Inulin	GO:0032623	interleukin-2 production	BP	47	9	3	0.0342405	0.772653	UP
Inulin	GO:0045191	regulation of isotype switching	BP	26	6	2	0.0346628	0.659339	UP
Inulin	GO:0045184	establishment of protein localization	BP	1495	165	113	0.0351539	0.920668	UP
Inulin	GO:0006304	DNA modification	BP	70	12	8	0.0353892	0.239434	UP
Inulin	GO:0032781	positive regulation of ATPase activity	BP	33	7	1	0.0357364	0.946351	UP
Inulin	GO:0031047	gene silencing by RNA	BP	86	14	8	0.0362096	0.445799	UP
Inulin	GO:2001141	regulation of RNA biosynthetic process	BP	2027	219	135	0.036241	0.999553	UP
Inulin	GO:0006402	mRNA catabolic process	BP	178	25	13	0.0370658	0.751928	UP
Inulin	GO:0031397	negative regulation of protein ubiquitination	BP	63	11	4	0.0380876	0.792409	UP
Inulin	GO:0002183	cytoplasmic translational initiation	BP	20	5	0	0.0382239	1	UP
Inulin	GO:0034383	low-density lipoprotein particle clearance	BP	20	5	0	0.0382239	1	UP
Inulin	GO:0032528	microvillus organization	BP	20	5	2	0.0382239	0.514771	UP
Inulin	GO:0048199	vesicle targeting, to, from or within Golgi	BP	20	5	1	0.0382239	0.830002	UP
Inulin	GO:0055069	zinc ion homeostasis	BP	20	5	0	0.0382239	1	UP
Inulin	GO:0031334	positive regulation of protein complex assembly	BP	205	28	18	0.0392109	0.473184	UP
Inulin	GO:0032680	regulation of tumor necrosis factor production	BP	120	18	5	0.0402895	0.978556	UP
Inulin	GO:0006354	DNA-templated transcription, elongation	BP	56	10	1	0.0408102	0.993048	UP
Inulin	GO:0006308	DNA catabolic process	BP	27	6	2	0.0410398	0.679764	UP
Inulin	GO:1901659	glycosyl compound biosynthetic process	BP	27	6	1	0.0410398	0.90863	UP
Inulin	GO:1901362	organic cyclic compound biosynthetic process	BP	2601	276	195	0.0412774	0.980293	UP
Inulin	GO:0009948	anterior/posterior axis specification	BP	34	7	3	0.0413767	0.558896	UP
Inulin	GO:0071622	regulation of granulocyte chemotaxis	BP	34	7	2	0.0413767	0.795969	UP
Inulin	GO:0034243	regulation of transcription elongation from RNA polymerase II promoter	BP	34	7	1	0.0413767	0.950908	UP
Inulin	GO:1903321	negative regulation of protein modification by small protein conjugation or removal	BP	72	12	4	0.042824	0.869643	UP
Inulin	GO:0000381	regulation of alternative mRNA splicing, via spliceosome	BP	49	9	1	0.0434473	0.987047	UP
Inulin	GO:0006606	protein import into nucleus	BP	130	19	6	0.0450327	0.969004	UP
Inulin	GO:2000058	regulation of ubiquitin-dependent protein catabolic process	BP	130	19	11	0.0450327	0.547781	UP
Inulin	GO:0032720	negative regulation of tumor necrosis factor production	BP	42	8	1	0.0458093	0.975874	UP
Inulin	GO:0035196	production of miRNAs involved in gene silencing by miRNA	BP	42	8	5	0.0458093	0.281523	UP
Inulin	GO:0006890	retrograde vesicle-mediated transport, Golgi to ER	BP	42	8	3	0.0458093	0.702692	UP
Inulin	GO:0000737	DNA catabolic process, endonucleolytic	BP	21	5	2	0.0463007	0.541496	UP
Inulin	GO:0000469	cleavage involved in rRNA processing	BP	21	5	0	0.0463007	1	UP
Inulin	GO:0007020	microtubule nucleation	BP	21	5	1	0.0463007	0.844428	UP
Inulin	GO:0045723	positive regulation of fatty acid biosynthetic process	BP	21	5	2	0.0463007	0.541496	UP
Inulin	GO:1903555	regulation of tumor necrosis factor superfamily cytokine production	BP	122	18	6	0.0463066	0.952566	UP
Inulin	GO:0032436	positive regulation of proteasomal ubiquitin-dependent protein catabolic process	BP	73	12	6	0.046921	0.592248	UP
Inulin	GO:2001243	negative regulation of intrinsic apoptotic signaling pathway	BP	81	13	7	0.0469229	0.535846	UP
Inulin	GO:0051173	positive regulation of nitrogen compound metabolic process	BP	2251	240	174	0.0473465	0.925368	UP
Inulin	GO:0006401	RNA catabolic process	BP	200	27	13	0.0478063	0.875135	UP
Inulin	GO:0002548	monocyte chemotaxis	BP	28	6	0	0.0481101	1	UP
Inulin	GO:0045047	protein targeting to ER	BP	28	6	2	0.0481101	0.699178	UP
Inulin	GO:0071674	mononuclear cell migration	BP	50	9	0	0.0486186	1	UP
Inulin	GO:0003723	RNA binding	MF	907	180	50	3.79573e-22	0.999819	UP
Inulin	GO:0140098	catalytic activity, acting on RNA	MF	291	68	20	3.27609e-12	0.865474	UP
Inulin	GO:0003676	nucleic acid binding	MF	2317	314	163	1.54107e-11	0.997729	UP
Inulin	GO:0140101	catalytic activity, acting on a tRNA	MF	111	30	8	1.34952e-07	0.733732	UP
Inulin	GO:1901363	heterocyclic compound binding	MF	3826	450	321	2.09907e-07	0.598442	UP
Inulin	GO:0008173	RNA methyltransferase activity	MF	60	20	4	4.32408e-07	0.759606	UP
Inulin	GO:0097159	organic cyclic compound binding	MF	3881	452	327	6.76611e-07	0.561944	UP
Inulin	GO:0019843	rRNA binding	MF	70	21	2	1.60587e-06	0.984963	UP
Inulin	GO:0008175	tRNA methyltransferase activity	MF	32	13	4	3.71177e-06	0.285225	UP
Inulin	GO:0051879	Hsp90 protein binding	MF	38	14	2	6.17331e-06	0.844139	UP
Inulin	GO:0016741	transferase activity, transferring one-carbon groups	MF	189	38	16	9.94047e-06	0.539728	UP
Inulin	GO:0008168	methyltransferase activity	MF	179	36	15	1.67684e-05	0.557289	UP
Inulin	GO:0031072	heat shock protein binding	MF	121	27	2	2.7924e-05	0.99974	UP
Inulin	GO:0004386	helicase activity	MF	128	28	11	2.93963e-05	0.526476	UP
Inulin	GO:0051087	chaperone binding	MF	87	20	8	0.000192798	0.458933	UP
Inulin	GO:0043021	ribonucleoprotein complex binding	MF	135	27	8	0.000201869	0.894658	UP
Inulin	GO:0000049	tRNA binding	MF	56	15	6	0.000203007	0.337053	UP
Inulin	GO:0051787	misfolded protein binding	MF	19	8	0	0.000215731	1	UP
Inulin	GO:0030515	snoRNA binding	MF	24	9	0	0.000248005	1	UP
Inulin	GO:0003729	mRNA binding	MF	211	37	16	0.000263093	0.715752	UP
Inulin	GO:0003743	translation initiation factor activity	MF	46	13	1	0.000299745	0.98309	UP
Inulin	GO:0051082	unfolded protein binding	MF	85	19	3	0.000404237	0.979012	UP
Inulin	GO:0001054	RNA polymerase I activity	MF	12	6	0	0.000450953	1	UP
Inulin	GO:0030544	Hsp70 protein binding	MF	42	12	2	0.000455171	0.881749	UP
Inulin	GO:0008757	S-adenosylmethionine-dependent methyltransferase activity	MF	137	26	12	0.000614121	0.496333	UP
Inulin	GO:0004004	ATP-dependent RNA helicase activity	MF	33	10	1	0.000810133	0.946351	UP
Inulin	GO:0003724	RNA helicase activity	MF	33	10	1	0.000810133	0.946351	UP
Inulin	GO:0008186	RNA-dependent ATPase activity	MF	34	10	1	0.00104934	0.950908	UP
Inulin	GO:0043022	ribosome binding	MF	59	14	4	0.00122469	0.747817	UP
Inulin	GO:0004812	aminoacyl-tRNA ligase activity	MF	41	11	2	0.00138452	0.873222	UP
Inulin	GO:0016875	ligase activity, forming carbon-oxygen bonds	MF	41	11	2	0.00138452	0.873222	UP
Inulin	GO:0003735	structural constituent of ribosome	MF	146	26	2	0.001624	0.999967	UP
Inulin	GO:0003899	DNA-directed 5'-3' RNA polymerase activity	MF	36	10	2	0.00170094	0.821507	UP
Inulin	GO:0005198	structural molecule activity	MF	423	59	15	0.00258609	0.999988	UP
Inulin	GO:0005048	signal sequence binding	MF	32	9	3	0.00261459	0.51701	UP
Inulin	GO:0034062	5'-3' RNA polymerase activity	MF	38	10	4	0.00264633	0.403946	UP
Inulin	GO:0097747	RNA polymerase activity	MF	38	10	4	0.00264633	0.403946	UP
Inulin	GO:0005338	nucleotide-sugar transmembrane transporter activity	MF	12	5	1	0.00374498	0.654526	UP
Inulin	GO:0008139	nuclear localization sequence binding	MF	17	6	2	0.0039509	0.4287	UP
Inulin	GO:0032182	ubiquitin-like protein binding	MF	87	16	11	0.008754	0.116538	UP
Inulin	GO:0005524	ATP binding	MF	1132	133	113	0.00930102	0.0339768	UP
Inulin	GO:0008171	O-methyltransferase activity	MF	20	6	2	0.00961366	0.514771	UP
Inulin	GO:0016740	transferase activity	MF	1826	205	181	0.0100583	0.0106769	UP
Inulin	GO:0035639	purine ribonucleoside triphosphate binding	MF	1395	160	135	0.0108672	0.0502851	UP
Inulin	GO:0016779	nucleotidyltransferase activity	MF	113	19	12	0.0119415	0.248184	UP
Inulin	GO:0048027	mRNA 5'-UTR binding	MF	21	6	0	0.0123781	1	UP
Inulin	GO:0043130	ubiquitin binding	MF	68	13	9	0.012527	0.119025	UP
Inulin	GO:0043175	RNA polymerase core enzyme binding	MF	41	9	2	0.0148192	0.873222	UP
Inulin	GO:0016706	oxidoreductase activity, acting on paired donors, with incorporation or reduction of molecular oxygen, 2-oxoglutarate as one donor, and incorporation of one atom each of oxygen into both donors	MF	41	9	4	0.0148192	0.462336	UP
Inulin	GO:0001056	RNA polymerase III activity	MF	16	5	0	0.0148838	1	UP
Inulin	GO:0070063	RNA polymerase binding	MF	55	11	3	0.0149945	0.856064	UP
Inulin	GO:0032559	adenyl ribonucleotide binding	MF	1173	135	120	0.0168607	0.0150833	UP
Inulin	GO:0030554	adenyl nucleotide binding	MF	1183	136	121	0.0170534	0.0147767	UP
Inulin	GO:0032553	ribonucleotide binding	MF	1453	164	142	0.0174235	0.0347148	UP
Inulin	GO:0051117	ATPase binding	MF	71	13	4	0.0177231	0.86249	UP
Inulin	GO:0016757	transferase activity, transferring glycosyl groups	MF	209	30	8	0.0184065	0.997587	UP
Inulin	GO:0032555	purine ribonucleotide binding	MF	1440	162	142	0.0201492	0.0268736	UP
Inulin	GO:0017076	purine nucleotide binding	MF	1451	163	143	0.0207629	0.0268461	UP
Inulin	GO:0060590	ATPase regulator activity	MF	37	8	5	0.0229661	0.200654	UP
Inulin	GO:0016853	isomerase activity	MF	129	20	12	0.0232541	0.41176	UP
Inulin	GO:0001671	ATPase activator activity	MF	24	6	2	0.0239128	0.615374	UP
Inulin	GO:0000030	mannosyltransferase activity	MF	24	6	2	0.0239128	0.615374	UP
Inulin	GO:0008135	translation factor activity, RNA binding	MF	74	13	5	0.0244021	0.762402	UP
Inulin	GO:0060090	molecular adaptor activity	MF	163	24	15	0.0247371	0.408275	UP
Inulin	GO:0140102	catalytic activity, acting on a rRNA	MF	18	5	0	0.0248207	1	UP
Inulin	GO:0044183	protein binding involved in protein folding	MF	18	5	0	0.0248207	1	UP
Inulin	GO:0008649	rRNA methyltransferase activity	MF	18	5	0	0.0248207	1	UP
Inulin	GO:0008144	drug binding	MF	1286	145	139	0.0254842	0.00123616	UP
Inulin	GO:0005200	structural constituent of cytoskeleton	MF	38	8	2	0.0267003	0.844139	UP
Inulin	GO:0016874	ligase activity	MF	132	20	11	0.0290281	0.568726	UP
Inulin	GO:0005080	protein kinase C binding	MF	53	10	2	0.0290304	0.946194	UP
Inulin	GO:0008536	Ran GTPase binding	MF	32	7	2	0.0306284	0.767248	UP
Inulin	GO:0016799	hydrolase activity, hydrolyzing N-glycosyl compounds	MF	19	5	0	0.0310713	1	UP
Inulin	GO:1901265	nucleoside phosphate binding	MF	1650	181	162	0.0341729	0.021428	UP
Inulin	GO:0000166	nucleotide binding	MF	1650	181	162	0.0341729	0.021428	UP
Inulin	GO:0070717	poly-purine tract binding	MF	26	6	1	0.0346628	0.900154	UP
Inulin	GO:0017056	structural constituent of nuclear pore	MF	20	5	0	0.0382239	1	UP
Inulin	GO:0001099	basal RNA polymerase II transcription machinery binding	MF	56	10	2	0.0408102	0.956844	UP
Inulin	GO:0001098	basal transcription machinery binding	MF	56	10	2	0.0408102	0.956844	UP
Inulin	GO:0017111	nucleoside-triphosphatase activity	MF	655	77	58	0.0410442	0.38014	UP
Inulin	GO:0016758	transferase activity, transferring hexosyl groups	MF	154	22	8	0.0410444	0.955255	UP
Inulin	GO:0044390	ubiquitin-like protein conjugating enzyme binding	MF	34	7	6	0.0413767	0.0633832	UP
Inulin	GO:0030674	protein binding, bridging	MF	105	16	10	0.0451896	0.398093	UP
Inulin	GO:0008026	ATP-dependent helicase activity	MF	65	11	7	0.0464574	0.311225	UP
Inulin	GO:0070035	purine NTP-dependent helicase activity	MF	65	11	7	0.0464574	0.311225	UP
Inulin	GO:0017069	snRNA binding	MF	35	7	0	0.0475641	1	UP
Inulin	GO:0005730	nucleolus	CC	731	155	53	4.93812e-22	0.903626	UP
Inulin	GO:1990904	ribonucleoprotein complex	CC	748	147	28	1.02784e-17	1	UP
Inulin	GO:0030684	preribosome	CC	75	35	0	1.32935e-16	1	UP
Inulin	GO:0044446	intracellular organelle part	CC	5758	694	453	2.9166e-16	0.987776	UP
Inulin	GO:0044428	nuclear part	CC	3280	440	253	3.57991e-16	0.968256	UP
Inulin	GO:0044422	organelle part	CC	5929	707	478	1.73001e-15	0.942354	UP
Inulin	GO:0031981	nuclear lumen	CC	2898	391	227	1.97156e-14	0.926166	UP
Inulin	GO:0032991	protein-containing complex	CC	4136	522	322	2.05539e-14	0.975475	UP
Inulin	GO:0043231	intracellular membrane-bounded organelle	CC	7926	889	658	3.26628e-14	0.818487	UP
Inulin	GO:0005634	nucleus	CC	5216	626	416	2.44791e-13	0.955837	UP
Inulin	GO:0070013	intracellular organelle lumen	CC	3230	421	252	3.3826e-13	0.947933	UP
Inulin	GO:0031974	membrane-enclosed lumen	CC	3231	421	252	3.55867e-13	0.948581	UP
Inulin	GO:0043233	organelle lumen	CC	3231	421	252	3.55867e-13	0.948581	UP
Inulin	GO:0005622	intracellular	CC	9999	1062	851	3.3131e-12	0.402795	UP
Inulin	GO:0044424	intracellular part	CC	9999	1062	851	3.3131e-12	0.402795	UP
Inulin	GO:0043227	membrane-bounded organelle	CC	8331	915	692	5.05066e-12	0.827932	UP
Inulin	GO:0032040	small-subunit processome	CC	35	18	0	4.5682e-10	1	UP
Inulin	GO:0043229	intracellular organelle	CC	8945	959	762	6.85611e-10	0.403161	UP
Inulin	GO:0044432	endoplasmic reticulum part	CC	527	95	39	1.25329e-09	0.836969	UP
Inulin	GO:0043226	organelle	CC	9071	966	774	4.01229e-09	0.367377	UP
Inulin	GO:0030686	90S preribosome	CC	30	14	0	1.95298e-07	1	UP
Inulin	GO:0043232	intracellular non-membrane-bounded organelle	CC	3160	380	280	3.25888e-07	0.19319	UP
Inulin	GO:0044464	cell part	CC	10765	1103	901	4.02352e-07	0.835788	UP
Inulin	GO:0005623	cell	CC	10766	1103	901	4.17735e-07	0.837572	UP
Inulin	GO:0005681	spliceosomal complex	CC	175	39	1	5.24683e-07	1	UP
Inulin	GO:0043228	non-membrane-bounded organelle	CC	3176	380	281	5.72903e-07	0.200771	UP
Inulin	GO:0015030	Cajal body	CC	30	13	0	1.53971e-06	1	UP
Inulin	GO:0034663	endoplasmic reticulum chaperone complex	CC	12	8	0	2.62931e-06	1	UP
Inulin	GO:0030688	preribosome, small subunit precursor	CC	12	8	0	2.62931e-06	1	UP
Inulin	GO:0022626	cytosolic ribosome	CC	102	26	2	3.03933e-06	0.998786	UP
Inulin	GO:0042175	nuclear outer membrane-endoplasmic reticulum membrane network	CC	451	74	35	3.73398e-06	0.734158	UP
Inulin	GO:0005789	endoplasmic reticulum membrane	CC	430	71	34	4.68453e-06	0.691244	UP
Inulin	GO:0044445	cytosolic part	CC	227	44	10	5.55249e-06	0.994357	UP
Inulin	GO:0098827	endoplasmic reticulum subcompartment	CC	442	72	34	6.55869e-06	0.74993	UP
Inulin	GO:0005783	endoplasmic reticulum	CC	1338	176	112	8.19435e-06	0.572215	UP
Inulin	GO:0044452	nucleolar part	CC	167	35	6	8.56189e-06	0.996382	UP
Inulin	GO:0071005	U2-type precatalytic spliceosome	CC	44	15	0	8.74217e-06	1	UP
Inulin	GO:0071011	precatalytic spliceosome	CC	45	15	0	1.19483e-05	1	UP
Inulin	GO:0030880	RNA polymerase complex	CC	99	24	6	1.80731e-05	0.854402	UP
Inulin	GO:0005684	U2-type spliceosomal complex	CC	81	21	0	2.0103e-05	1	UP
Inulin	GO:0055029	nuclear DNA-directed RNA polymerase complex	CC	95	23	5	2.74594e-05	0.913648	UP
Inulin	GO:0000428	DNA-directed RNA polymerase complex	CC	96	23	5	3.28534e-05	0.918045	UP
Inulin	GO:0012505	endomembrane system	CC	2878	336	232	3.43908e-05	0.825345	UP
Inulin	GO:0030687	preribosome, large subunit precursor	CC	24	10	0	3.86041e-05	1	UP
Inulin	GO:0005736	RNA polymerase I complex	CC	13	7	0	7.98526e-05	1	UP
Inulin	GO:0036513	Derlin-1 retrotranslocation complex	CC	10	6	0	0.000121609	1	UP
Inulin	GO:0030134	COPII-coated ER to Golgi transport vesicle	CC	48	14	5	0.000122091	0.384667	UP
Inulin	GO:0005643	nuclear pore	CC	62	16	2	0.000202093	0.972405	UP
Inulin	GO:0005654	nucleoplasm	CC	2219	259	169	0.000380168	0.950229	UP
Inulin	GO:0032432	actin filament bundle	CC	79	18	7	0.000444834	0.508716	UP
Inulin	GO:0030137	COPI-coated vesicle	CC	26	9	1	0.000495892	0.900154	UP
Inulin	GO:0005829	cytosol	CC	2725	310	233	0.00054042	0.447528	UP
Inulin	GO:0044451	nucleoplasm part	CC	895	116	63	0.00057292	0.954206	UP
Inulin	GO:0022627	cytosolic small ribosomal subunit	CC	43	12	0	0.000576454	1	UP
Inulin	GO:0120114	Sm-like protein family complex	CC	69	16	0	0.000739698	1	UP
Inulin	GO:0031984	organelle subcompartment	CC	756	99	58	0.00102764	0.810133	UP
Inulin	GO:1990234	transferase complex	CC	703	93	63	0.00105141	0.335975	UP
Inulin	GO:1902494	catalytic complex	CC	1207	148	105	0.001188	0.399629	UP
Inulin	GO:0097517	contractile actin filament bundle	CC	72	16	6	0.00120634	0.578473	UP
Inulin	GO:0001725	stress fiber	CC	72	16	6	0.00120634	0.578473	UP
Inulin	GO:0030532	small nuclear ribonucleoprotein complex	CC	59	14	0	0.00122469	1	UP
Inulin	GO:0005798	Golgi-associated vesicle	CC	115	22	8	0.00139987	0.768716	UP
Inulin	GO:0034708	methyltransferase complex	CC	108	21	2	0.00143773	0.999251	UP
Inulin	GO:0097525	spliceosomal snRNP complex	CC	54	13	0	0.00157175	1	UP
Inulin	GO:0044444	cytoplasmic part	CC	6494	679	567	0.00162341	0.151711	UP
Inulin	GO:0022625	cytosolic large ribosomal subunit	CC	55	13	0	0.00187915	1	UP
Inulin	GO:0045111	intermediate filament cytoskeleton	CC	75	16	5	0.00190025	0.77264	UP
Inulin	GO:0044391	ribosomal subunit	CC	181	30	2	0.00239453	0.999998	UP
Inulin	GO:0070971	endoplasmic reticulum exit site	CC	27	8	4	0.00313872	0.191271	UP
Inulin	GO:0005840	ribosome	CC	212	33	4	0.00419268	0.999991	UP
Inulin	GO:0005737	cytoplasm	CC	8177	835	727	0.00424968	0.0133186	UP
Inulin	GO:0042641	actomyosin	CC	82	16	6	0.004875	0.704522	UP
Inulin	GO:0046540	U4/U6 x U5 tri-snRNP complex	CC	29	8	0	0.0050975	1	UP
Inulin	GO:0097526	spliceosomal tri-snRNP complex	CC	29	8	0	0.0050975	1	UP
Inulin	GO:0045178	basal part of cell	CC	48	11	5	0.00528229	0.384667	UP
Inulin	GO:0016604	nuclear body	CC	573	74	45	0.00600672	0.728753	UP
Inulin	GO:0071013	catalytic step 2 spliceosome	CC	77	15	0	0.00640028	1	UP
Inulin	GO:0005882	intermediate filament	CC	43	10	3	0.00688258	0.717885	UP
Inulin	GO:0005575	cellular_component	CC	12348	1213	1030	0.00734092	0.992646	UP
Inulin	GO:0005852	eukaryotic translation initiation factor 3 complex	CC	14	5	0	0.00803209	1	UP
Inulin	GO:0015935	small ribosomal subunit	CC	72	14	0	0.00841591	1	UP
Inulin	GO:0070192	chromosome organization involved in meiotic cell cycle	BP	38	1	15	0.979292	1.81214e-07	DOWN
Inulin	GO:0009074	aromatic amino acid family catabolic process	BP	18	0	9	1	5.2387e-06	DOWN
Inulin	GO:0006631	fatty acid metabolic process	BP	308	16	50	0.998727	5.46688e-06	DOWN
Inulin	GO:0019395	fatty acid oxidation	BP	85	2	21	0.998286	5.73849e-06	DOWN
Inulin	GO:0055114	oxidation-reduction process	BP	709	51	94	0.992996	6.69164e-06	DOWN
Inulin	GO:0034440	lipid oxidation	BP	86	2	21	0.998436	6.9952e-06	DOWN
Inulin	GO:0046395	carboxylic acid catabolic process	BP	185	6	34	0.999806	1.25451e-05	DOWN
Inulin	GO:0016054	organic acid catabolic process	BP	185	6	34	0.999806	1.25451e-05	DOWN
Inulin	GO:0042402	cellular biogenic amine catabolic process	BP	12	0	7	1	1.66472e-05	DOWN
Inulin	GO:0045132	meiotic chromosome segregation	BP	53	3	15	0.898655	2.17602e-05	DOWN
Inulin	GO:0044282	small molecule catabolic process	BP	265	11	43	0.999795	2.47509e-05	DOWN
Inulin	GO:0043436	oxoacid metabolic process	BP	771	57	98	0.990713	2.48034e-05	DOWN
Inulin	GO:0007059	chromosome segregation	BP	232	19	39	0.811696	2.58795e-05	DOWN
Inulin	GO:0019752	carboxylic acid metabolic process	BP	745	57	95	0.979797	2.92226e-05	DOWN
Inulin	GO:0009310	amine catabolic process	BP	13	1	7	0.734218	3.34271e-05	DOWN
Inulin	GO:0007129	synapsis	BP	22	1	9	0.893888	3.92311e-05	DOWN
Inulin	GO:0009072	aromatic amino acid family metabolic process	BP	27	0	10	1	4.04119e-05	DOWN
Inulin	GO:0032787	monocarboxylic acid metabolic process	BP	459	29	64	0.996537	4.57524e-05	DOWN
Inulin	GO:0006260	DNA replication	BP	207	19	35	0.633076	5.84848e-05	DOWN
Inulin	GO:0070936	protein K48-linked ubiquitination	BP	51	4	14	0.741145	5.9098e-05	DOWN
Inulin	GO:0030258	lipid modification	BP	183	8	32	0.997712	6.17431e-05	DOWN
Inulin	GO:0006082	organic acid metabolic process	BP	790	57	98	0.99495	6.50123e-05	DOWN
Inulin	GO:0072329	monocarboxylic acid catabolic process	BP	99	3	21	0.997263	6.77699e-05	DOWN
Inulin	GO:0051321	meiotic cell cycle	BP	160	15	29	0.592867	6.93489e-05	DOWN
Inulin	GO:0045143	homologous chromosome segregation	BP	29	1	10	0.948071	8.20152e-05	DOWN
Inulin	GO:0007127	meiosis I	BP	59	4	15	0.836061	8.56693e-05	DOWN
Inulin	GO:0006635	fatty acid beta-oxidation	BP	60	1	15	0.997818	0.0001054	DOWN
Inulin	GO:0009062	fatty acid catabolic process	BP	82	1	18	0.999771	0.000138834	DOWN
Inulin	GO:0007049	cell cycle	BP	1261	114	142	0.806068	0.000186131	DOWN
Inulin	GO:0061982	meiosis I cell cycle process	BP	63	5	15	0.742877	0.000190169	DOWN
Inulin	GO:1903046	meiotic cell cycle process	BP	114	10	22	0.676305	0.000199813	DOWN
Inulin	GO:0140013	meiotic nuclear division	BP	101	6	20	0.93483	0.000268192	DOWN
Inulin	GO:0033194	response to hydroperoxide	BP	17	0	7	1	0.000279745	DOWN
Inulin	GO:0044281	small molecule metabolic process	BP	1421	105	156	0.999425	0.000298201	DOWN
Inulin	GO:0070193	synaptonemal complex organization	BP	13	0	6	1	0.000371755	DOWN
Inulin	GO:0022402	cell cycle process	BP	859	83	100	0.527978	0.000574536	DOWN
Inulin	GO:0009063	cellular amino acid catabolic process	BP	77	4	16	0.948315	0.000614797	DOWN
Inulin	GO:0098813	nuclear chromosome segregation	BP	182	17	29	0.60024	0.000672092	DOWN
Inulin	GO:0006259	DNA metabolic process	BP	745	74	88	0.426438	0.000779372	DOWN
Inulin	GO:0048285	organelle fission	BP	328	26	45	0.884455	0.000841743	DOWN
Inulin	GO:0019217	regulation of fatty acid metabolic process	BP	72	9	15	0.260032	0.000874955	DOWN
Inulin	GO:0007131	reciprocal meiotic recombination	BP	26	4	8	0.240616	0.00101227	DOWN
Inulin	GO:0007017	microtubule-based process	BP	562	46	69	0.906117	0.00103731	DOWN
Inulin	GO:0000280	nuclear division	BP	286	23	40	0.85448	0.00110354	DOWN
Inulin	GO:0031667	response to nutrient levels	BP	268	27	38	0.444532	0.0011244	DOWN
Inulin	GO:1901606	alpha-amino acid catabolic process	BP	67	4	14	0.899974	0.00124677	DOWN
Inulin	GO:0007130	synaptonemal complex assembly	BP	11	0	5	1	0.00129464	DOWN
Inulin	GO:0035825	homologous recombination	BP	27	4	8	0.262607	0.00133294	DOWN
Inulin	GO:0071103	DNA conformation change	BP	135	13	22	0.551891	0.00213328	DOWN
Inulin	GO:0046320	regulation of fatty acid oxidation	BP	29	2	8	0.78617	0.00221336	DOWN
Inulin	GO:0000209	protein polyubiquitination	BP	170	13	26	0.850811	0.00226194	DOWN
Inulin	GO:0051983	regulation of chromosome segregation	BP	79	6	15	0.789557	0.00233604	DOWN
Inulin	GO:1903047	mitotic cell cycle process	BP	540	47	65	0.804645	0.00233955	DOWN
Inulin	GO:0098916	anterograde trans-synaptic signaling	BP	376	27	48	0.964853	0.00266588	DOWN
Inulin	GO:0007268	chemical synaptic transmission	BP	376	27	48	0.964853	0.00266588	DOWN
Inulin	GO:0007031	peroxisome organization	BP	30	1	8	0.953112	0.00279758	DOWN
Inulin	GO:0006577	amino-acid betaine metabolic process	BP	13	0	5	1	0.00312389	DOWN
Inulin	GO:0017148	negative regulation of translation	BP	114	15	19	0.136812	0.00320802	DOWN
Inulin	GO:0051726	regulation of cell cycle	BP	761	75	86	0.45445	0.00324668	DOWN
Inulin	GO:0034249	negative regulation of cellular amide metabolic process	BP	131	16	21	0.19837	0.00325637	DOWN
Inulin	GO:0006979	response to oxidative stress	BP	333	38	43	0.162045	0.00350495	DOWN
Inulin	GO:0044248	cellular catabolic process	BP	1659	151	170	0.817187	0.00372943	DOWN
Inulin	GO:0099537	trans-synaptic signaling	BP	383	27	48	0.972743	0.00384162	DOWN
Inulin	GO:1901605	alpha-amino acid metabolic process	BP	168	18	25	0.362098	0.00393787	DOWN
Inulin	GO:0000097	sulfur amino acid biosynthetic process	BP	14	1	5	0.759988	0.00452377	DOWN
Inulin	GO:0030261	chromosome condensation	BP	26	2	7	0.732334	0.00481377	DOWN
Inulin	GO:0009991	response to extracellular stimulus	BP	291	30	38	0.387014	0.00483974	DOWN
Inulin	GO:0042537	benzene-containing compound metabolic process	BP	20	0	6	1	0.00501269	DOWN
Inulin	GO:0009583	detection of light stimulus	BP	20	1	6	0.869862	0.00501269	DOWN
Inulin	GO:0099536	synaptic signaling	BP	389	28	48	0.966136	0.00518011	DOWN
Inulin	GO:0000281	mitotic cytokinesis	BP	62	5	12	0.729944	0.00525087	DOWN
Inulin	GO:0050892	intestinal absorption	BP	27	1	7	0.936305	0.00603206	DOWN
Inulin	GO:1902850	microtubule cytoskeleton organization involved in mitosis	BP	104	7	17	0.887807	0.00628036	DOWN
Inulin	GO:0044255	cellular lipid metabolic process	BP	739	53	82	0.994317	0.00643033	DOWN
Inulin	GO:0006323	DNA packaging	BP	96	10	16	0.453923	0.00652731	DOWN
Inulin	GO:0006520	cellular amino acid metabolic process	BP	230	28	31	0.121811	0.00655658	DOWN
Inulin	GO:0006629	lipid metabolic process	BP	960	68	103	0.998652	0.00657394	DOWN
Inulin	GO:0006281	DNA repair	BP	404	29	49	0.969601	0.00661598	DOWN
Inulin	GO:0006275	regulation of DNA replication	BP	88	5	15	0.936957	0.006729	DOWN
Inulin	GO:0044242	cellular lipid catabolic process	BP	167	3	24	0.999993	0.00723264	DOWN
Inulin	GO:0042180	cellular ketone metabolic process	BP	158	13	23	0.771492	0.00723738	DOWN
Inulin	GO:0008652	cellular amino acid biosynthetic process	BP	57	6	11	0.479379	0.00754701	DOWN
Inulin	GO:0009056	catabolic process	BP	1846	170	184	0.784617	0.00808402	DOWN
Inulin	GO:0016567	protein ubiquitination	BP	500	54	58	0.214966	0.00849217	DOWN
Inulin	GO:0042430	indole-containing compound metabolic process	BP	16	0	5	1	0.00855839	DOWN
Inulin	GO:0046838	phosphorylated carbohydrate dephosphorylation	BP	16	0	5	1	0.00855839	DOWN
Inulin	GO:0046321	positive regulation of fatty acid oxidation	BP	16	0	5	1	0.00855839	DOWN
Inulin	GO:0006576	cellular biogenic amine metabolic process	BP	36	2	8	0.876222	0.00919241	DOWN
Inulin	GO:0033273	response to vitamin	BP	23	2	6	0.667384	0.0104881	DOWN
Inulin	GO:0051301	cell division	BP	466	32	54	0.988185	0.0110532	DOWN
Inulin	GO:0051307	meiotic chromosome separation	BP	17	3	5	0.223583	0.0112932	DOWN
Inulin	GO:1904424	regulation of GTP binding	BP	17	3	5	0.223583	0.0112932	DOWN
Inulin	GO:0031998	regulation of fatty acid beta-oxidation	BP	17	1	5	0.82326	0.0112932	DOWN
Inulin	GO:0042493	response to drug	BP	569	36	64	0.99863	0.0113752	DOWN
Inulin	GO:0015749	monosaccharide transmembrane transport	BP	85	3	14	0.991279	0.0116705	DOWN
Inulin	GO:0006066	alcohol metabolic process	BP	250	22	32	0.714861	0.0121581	DOWN
Inulin	GO:0006865	amino acid transport	BP	94	4	15	0.984549	0.0122698	DOWN
Inulin	GO:0051304	chromosome separation	BP	69	6	12	0.669652	0.0124197	DOWN
Inulin	GO:0007267	cell-cell signaling	BP	876	66	93	0.990742	0.0125567	DOWN
Inulin	GO:0042073	intraciliary transport	BP	38	3	8	0.726267	0.0127836	DOWN
Inulin	GO:0034219	carbohydrate transmembrane transport	BP	86	3	14	0.991961	0.0128873	DOWN
Inulin	GO:0042832	defense response to protozoan	BP	24	1	6	0.913481	0.0130038	DOWN
Inulin	GO:0051642	centrosome localization	BP	31	3	7	0.589139	0.0132757	DOWN
Inulin	GO:1902115	regulation of organelle assembly	BP	176	16	24	0.643612	0.0135154	DOWN
Inulin	GO:0030902	hindbrain development	BP	104	8	16	0.80113	0.0138723	DOWN
Inulin	GO:0006310	DNA recombination	BP	205	16	27	0.851082	0.0142308	DOWN
Inulin	GO:0000819	sister chromatid segregation	BP	140	13	20	0.60624	0.0142664	DOWN
Inulin	GO:0061640	cytoskeleton-dependent cytokinesis	BP	79	5	13	0.891662	0.0148748	DOWN
Inulin	GO:1901616	organic hydroxy compound catabolic process	BP	39	3	8	0.742596	0.0149214	DOWN
Inulin	GO:0006261	DNA-dependent DNA replication	BP	114	5	17	0.988812	0.0153437	DOWN
Inulin	GO:0001676	long-chain fatty acid metabolic process	BP	71	3	12	0.973432	0.015445	DOWN
Inulin	GO:0061842	microtubule organizing center localization	BP	32	3	7	0.611183	0.0157832	DOWN
Inulin	GO:0046394	carboxylic acid biosynthetic process	BP	294	27	36	0.645199	0.0157865	DOWN
Inulin	GO:0007143	female meiotic nuclear division	BP	25	2	6	0.71198	0.0159134	DOWN
Inulin	GO:1901607	alpha-amino acid biosynthetic process	BP	55	6	10	0.444203	0.0159888	DOWN
Inulin	GO:0044782	cilium organization	BP	236	11	30	0.998663	0.01622	DOWN
Inulin	GO:0042737	drug catabolic process	BP	106	4	16	0.993735	0.0164578	DOWN
Inulin	GO:0051783	regulation of nuclear division	BP	142	11	20	0.82239	0.0164896	DOWN
Inulin	GO:0016053	organic acid biosynthetic process	BP	295	28	36	0.575037	0.0165678	DOWN
Inulin	GO:0009411	response to UV	BP	124	12	18	0.546098	0.0166823	DOWN
Inulin	GO:0015800	acidic amino acid transport	BP	40	0	8	1	0.0173071	DOWN
Inulin	GO:0051186	cofactor metabolic process	BP	427	27	49	0.995371	0.0176789	DOWN
Inulin	GO:0071897	DNA biosynthetic process	BP	143	8	20	0.972433	0.0176984	DOWN
Inulin	GO:0000079	regulation of cyclin-dependent protein serine/threonine kinase activity	BP	56	5	10	0.642628	0.0180339	DOWN
Inulin	GO:0051497	negative regulation of stress fiber assembly	BP	19	3	5	0.277661	0.0184216	DOWN
Inulin	GO:0010800	positive regulation of peptidyl-threonine phosphorylation	BP	19	1	5	0.855883	0.0184216	DOWN
Inulin	GO:2000114	regulation of establishment of cell polarity	BP	19	1	5	0.855883	0.0184216	DOWN
Inulin	GO:0048511	rhythmic process	BP	200	22	26	0.296105	0.0185616	DOWN
Inulin	GO:0010564	regulation of cell cycle process	BP	459	42	52	0.677166	0.0186039	DOWN
Inulin	GO:0000278	mitotic cell cycle	BP	657	58	71	0.795612	0.0188925	DOWN
Inulin	GO:0001562	response to protozoan	BP	26	1	6	0.929459	0.0192432	DOWN
Inulin	GO:0060271	cilium assembly	BP	220	10	28	0.998553	0.0194229	DOWN
Inulin	GO:0007631	feeding behavior	BP	41	3	8	0.772917	0.0199548	DOWN
Inulin	GO:0000003	reproduction	BP	808	78	85	0.531676	0.0204179	DOWN
Inulin	GO:0032886	regulation of microtubule-based process	BP	183	21	24	0.237193	0.0209358	DOWN
Inulin	GO:0007154	cell communication	BP	3468	285	323	0.999768	0.0211726	DOWN
Inulin	GO:0017144	drug metabolic process	BP	556	41	61	0.978097	0.0213244	DOWN
Inulin	GO:1990778	protein localization to cell periphery	BP	271	24	33	0.709634	0.0216986	DOWN
Inulin	GO:0000096	sulfur amino acid metabolic process	BP	34	3	7	0.652836	0.0217708	DOWN
Inulin	GO:0099111	microtubule-based transport	BP	128	14	18	0.357213	0.0224386	DOWN
Inulin	GO:0010970	transport along microtubule	BP	128	14	18	0.357213	0.0224386	DOWN
Inulin	GO:0070534	protein K63-linked ubiquitination	BP	42	5	8	0.385001	0.0228782	DOWN
Inulin	GO:0032957	inositol trisphosphate metabolic process	BP	20	1	5	0.869862	0.0228913	DOWN
Inulin	GO:0051590	positive regulation of neurotransmitter transport	BP	27	0	6	1	0.0230179	DOWN
Inulin	GO:0009409	response to cold	BP	27	2	6	0.751451	0.0230179	DOWN
Inulin	GO:0043647	inositol phosphate metabolic process	BP	50	3	9	0.875036	0.023074	DOWN
Inulin	GO:0022900	electron transport chain	BP	75	1	12	0.999531	0.0231264	DOWN
Inulin	GO:0007051	spindle organization	BP	138	13	19	0.584849	0.0237013	DOWN
Inulin	GO:0046942	carboxylic acid transport	BP	195	10	25	0.993266	0.0241165	DOWN
Inulin	GO:0007623	circadian rhythm	BP	157	14	21	0.66811	0.0242088	DOWN
Inulin	GO:0010565	regulation of cellular ketone metabolic process	BP	102	11	15	0.400926	0.0245507	DOWN
Inulin	GO:0032446	protein modification by small protein conjugation	BP	540	58	59	0.217813	0.0250617	DOWN
Inulin	GO:0045923	positive regulation of fatty acid metabolic process	BP	35	5	7	0.247711	0.0252864	DOWN
Inulin	GO:0009953	dorsal/ventral pattern formation	BP	59	5	10	0.68836	0.0253209	DOWN
Inulin	GO:1904029	regulation of cyclin-dependent protein kinase activity	BP	59	5	10	0.68836	0.0253209	DOWN
Inulin	GO:0015849	organic acid transport	BP	196	10	25	0.993652	0.0255035	DOWN
Inulin	GO:0007052	mitotic spindle organization	BP	85	6	13	0.843677	0.0261093	DOWN
Inulin	GO:0007018	microtubule-based movement	BP	187	15	24	0.814446	0.0264171	DOWN
Inulin	GO:0022414	reproductive process	BP	807	78	84	0.526946	0.0265836	DOWN
Inulin	GO:0007045	cell-substrate adherens junction assembly	BP	68	3	11	0.966514	0.0268734	DOWN
Inulin	GO:0048041	focal adhesion assembly	BP	68	3	11	0.966514	0.0268734	DOWN
Inulin	GO:0045940	positive regulation of steroid metabolic process	BP	28	2	6	0.769379	0.0272592	DOWN
Inulin	GO:0023052	signaling	BP	3418	281	317	0.999729	0.0277453	DOWN
Inulin	GO:0006302	double-strand break repair	BP	188	10	24	0.989876	0.0279455	DOWN
Inulin	GO:0022616	DNA strand elongation	BP	21	0	5	1	0.0280064	DOWN
Inulin	GO:0009067	aspartate family amino acid biosynthetic process	BP	21	1	5	0.882487	0.0280064	DOWN
Inulin	GO:0050858	negative regulation of antigen receptor-mediated signaling pathway	BP	21	1	5	0.882487	0.0280064	DOWN
Inulin	GO:0097164	ammonium ion metabolic process	BP	122	7	17	0.957827	0.0281449	DOWN
Inulin	GO:0042594	response to starvation	BP	150	21	20	0.0541094	0.0281963	DOWN
Inulin	GO:0070507	regulation of microtubule cytoskeleton organization	BP	160	18	21	0.286583	0.0291419	DOWN
Inulin	GO:0032392	DNA geometric change	BP	36	2	7	0.876222	0.0291711	DOWN
Inulin	GO:0097300	programmed necrotic cell death	BP	36	3	7	0.691192	0.0291711	DOWN
Inulin	GO:0090224	regulation of spindle organization	BP	36	3	7	0.691192	0.0291711	DOWN
Inulin	GO:0000226	microtubule cytoskeleton organization	BP	420	31	47	0.960328	0.0294456	DOWN
Inulin	GO:1901615	organic hydroxy compound metabolic process	BP	349	28	40	0.878254	0.0303681	DOWN
Inulin	GO:0009416	response to light stimulus	BP	209	17	26	0.809642	0.0304394	DOWN
Inulin	GO:0007044	cell-substrate junction assembly	BP	78	4	12	0.951727	0.0305077	DOWN
Inulin	GO:0008643	carbohydrate transport	BP	114	11	16	0.552026	0.0306534	DOWN
Inulin	GO:0072525	pyridine-containing compound biosynthetic process	BP	87	9	13	0.469955	0.0309697	DOWN
Inulin	GO:0070266	necroptotic process	BP	29	2	6	0.78617	0.0319866	DOWN
Inulin	GO:0071539	protein localization to centrosome	BP	29	1	6	0.948071	0.0319866	DOWN
Inulin	GO:0061512	protein localization to cilium	BP	45	1	8	0.989876	0.0334283	DOWN
Inulin	GO:0008608	attachment of spindle microtubules to kinetochore	BP	22	2	5	0.643067	0.0337913	DOWN
Inulin	GO:0001556	oocyte maturation	BP	22	2	5	0.643067	0.0337913	DOWN
Inulin	GO:0120036	plasma membrane bounded cell projection organization	BP	1067	85	107	0.981198	0.0345045	DOWN
Inulin	GO:0051865	protein autoubiquitination	BP	62	5	10	0.729944	0.0345105	DOWN
Inulin	GO:1901988	negative regulation of cell cycle phase transition	BP	125	11	17	0.676144	0.0345824	DOWN
Inulin	GO:0000018	regulation of DNA recombination	BP	71	7	11	0.538976	0.0356861	DOWN
Inulin	GO:0022904	respiratory electron transport chain	BP	71	1	11	0.999293	0.0356861	DOWN
Inulin	GO:0016042	lipid catabolic process	BP	232	10	28	0.999335	0.0358691	DOWN
Inulin	GO:0019953	sexual reproduction	BP	457	43	50	0.604736	0.0361099	DOWN
Inulin	GO:0031960	response to corticosteroid	BP	54	4	9	0.780832	0.0362575	DOWN
Inulin	GO:0051384	response to glucocorticoid	BP	54	4	9	0.780832	0.0362575	DOWN
Inulin	GO:0035249	synaptic transmission, glutamatergic	BP	54	3	9	0.905586	0.0362575	DOWN
Inulin	GO:0097553	calcium ion transmembrane import into cytosol	BP	80	6	12	0.799468	0.0362862	DOWN
Inulin	GO:0033043	regulation of organelle organization	BP	1004	107	101	0.152121	0.0365384	DOWN
Inulin	GO:0000910	cytokinesis	BP	126	8	17	0.930243	0.0369508	DOWN
Inulin	GO:0007088	regulation of mitotic nuclear division	BP	126	10	17	0.789805	0.0369508	DOWN
Inulin	GO:0140014	mitotic nuclear division	BP	203	17	25	0.771306	0.0369981	DOWN
Inulin	GO:0032508	DNA duplex unwinding	BP	30	2	6	0.801874	0.0372164	DOWN
Inulin	GO:1905508	protein localization to microtubule organizing center	BP	30	1	6	0.953112	0.0372164	DOWN
Inulin	GO:0022029	telencephalon cell migration	BP	46	3	8	0.836027	0.0375756	DOWN
Inulin	GO:0021795	cerebral cortex cell migration	BP	38	3	7	0.726267	0.0381034	DOWN
Inulin	GO:0016101	diterpenoid metabolic process	BP	38	3	7	0.726267	0.0381034	DOWN
Inulin	GO:0051056	regulation of small GTPase mediated signal transduction	BP	214	16	26	0.891921	0.0391603	DOWN
Inulin	GO:0014070	response to organic cyclic compound	BP	460	45	50	0.495585	0.0398775	DOWN
Inulin	GO:0016236	macroautophagy	BP	185	18	23	0.528808	0.0401931	DOWN
Inulin	GO:0032232	negative regulation of actin filament bundle assembly	BP	23	3	5	0.38774	0.0402644	DOWN
Inulin	GO:0006836	neurotransmitter transport	BP	166	6	21	0.999181	0.0412335	DOWN
Inulin	GO:0044262	cellular carbohydrate metabolic process	BP	235	23	28	0.511748	0.0412758	DOWN
Inulin	GO:0021885	forebrain cell migration	BP	47	3	8	0.846661	0.0420543	DOWN
Inulin	GO:0019751	polyol metabolic process	BP	91	8	13	0.666032	0.0425968	DOWN
Inulin	GO:0042752	regulation of circadian rhythm	BP	91	3	13	0.994667	0.0425968	DOWN
Inulin	GO:0051225	spindle assembly	BP	91	6	13	0.885917	0.0425968	DOWN
Inulin	GO:1901575	organic substance catabolic process	BP	1520	146	147	0.559762	0.0429196	DOWN
Inulin	GO:1990748	cellular detoxification	BP	31	2	6	0.816546	0.0429621	DOWN
Inulin	GO:0030705	cytoskeleton-dependent intracellular transport	BP	138	15	18	0.358807	0.0433522	DOWN
Inulin	GO:0051716	cellular response to stimulus	BP	4318	383	392	0.988266	0.0434276	DOWN
Inulin	GO:0010648	negative regulation of cell communication	BP	958	93	96	0.508092	0.0443348	DOWN
Inulin	GO:0090068	positive regulation of cell cycle process	BP	187	15	23	0.814446	0.044577	DOWN
Inulin	GO:0001505	regulation of neurotransmitter levels	BP	237	16	28	0.956679	0.045203	DOWN
Inulin	GO:0043525	positive regulation of neuron apoptotic process	BP	65	4	10	0.886471	0.0458018	DOWN
Inulin	GO:0010522	regulation of calcium ion transport into cytosol	BP	65	2	10	0.989526	0.0458018	DOWN
Inulin	GO:1904659	glucose transmembrane transport	BP	83	3	12	0.989743	0.0463425	DOWN
Inulin	GO:0008645	hexose transmembrane transport	BP	83	3	12	0.989743	0.0463425	DOWN
Inulin	GO:0019363	pyridine nucleotide biosynthetic process	BP	83	9	12	0.413107	0.0463425	DOWN
Inulin	GO:1905330	regulation of morphogenesis of an epithelium	BP	74	4	11	0.936713	0.0463528	DOWN
Inulin	GO:0007610	behavior	BP	381	15	42	0.999995	0.046438	DOWN
Inulin	GO:0009968	negative regulation of signal transduction	BP	884	87	89	0.453614	0.046831	DOWN
Inulin	GO:0051279	regulation of release of sequestered calcium ion into cytosol	BP	48	2	8	0.954045	0.0468727	DOWN
Inulin	GO:0023057	negative regulation of signaling	BP	961	94	96	0.476031	0.0473734	DOWN
Inulin	GO:0040001	establishment of mitotic spindle localization	BP	24	1	5	0.913481	0.0474382	DOWN
Inulin	GO:0006536	glutamate metabolic process	BP	24	0	5	1	0.0474382	DOWN
Inulin	GO:0050891	multicellular organismal water homeostasis	BP	24	3	5	0.414832	0.0474382	DOWN
Inulin	GO:0000289	nuclear-transcribed mRNA poly(A) tail shortening	BP	24	2	5	0.690343	0.0474382	DOWN
Inulin	GO:0032878	regulation of establishment or maintenance of cell polarity	BP	24	1	5	0.913481	0.0474382	DOWN
Inulin	GO:1900449	regulation of glutamate receptor signaling pathway	BP	24	1	5	0.913481	0.0474382	DOWN
Inulin	GO:0033993	response to lipid	BP	487	35	52	0.979558	0.0481339	DOWN
Inulin	GO:0006820	anion transport	BP	351	28	39	0.885023	0.0483491	DOWN
Inulin	GO:0021695	cerebellar cortex development	BP	40	5	7	0.345128	0.0486615	DOWN
Inulin	GO:0099504	synaptic vesicle cycle	BP	140	7	18	0.98575	0.0488224	DOWN
Inulin	GO:0099565	chemical synaptic transmission, postsynaptic	BP	57	7	9	0.312987	0.0490109	DOWN
Inulin	GO:0048609	multicellular organismal reproductive process	BP	456	45	49	0.470709	0.0491338	DOWN
Inulin	GO:0051293	establishment of spindle localization	BP	32	1	6	0.961775	0.0492342	DOWN
Inulin	GO:0045910	negative regulation of DNA recombination	BP	32	3	6	0.611183	0.0492342	DOWN
Inulin	GO:0046578	regulation of Ras protein signal transduction	BP	189	16	23	0.751246	0.0492999	DOWN
Inulin	GO:0016491	oxidoreductase activity	MF	610	39	84	0.998807	4.9133e-06	DOWN
Inulin	GO:0048037	cofactor binding	MF	446	29	66	0.993985	4.9453e-06	DOWN
Inulin	GO:0003824	catalytic activity	MF	4427	438	442	0.292333	6.12505e-06	DOWN
Inulin	GO:0005230	extracellular ligand-gated ion channel activity	MF	13	0	6	1	0.000371755	DOWN
Inulin	GO:0050662	coenzyme binding	MF	255	19	38	0.911646	0.000429409	DOWN
Inulin	GO:0008094	DNA-dependent ATPase activity	MF	82	6	17	0.818202	0.000432464	DOWN
Inulin	GO:0022835	transmitter-gated channel activity	MF	10	0	5	1	0.00075895	DOWN
Inulin	GO:0022824	transmitter-gated ion channel activity	MF	10	0	5	1	0.00075895	DOWN
Inulin	GO:0019842	vitamin binding	MF	103	10	19	0.545902	0.000945283	DOWN
Inulin	GO:0016655	oxidoreductase activity, acting on NAD(P)H, quinone or similar compound as acceptor	MF	32	1	9	0.961775	0.0010194	DOWN
Inulin	GO:0030170	pyridoxal phosphate binding	MF	45	4	11	0.645988	0.0010573	DOWN
Inulin	GO:0016651	oxidoreductase activity, acting on NAD(P)H	MF	66	3	14	0.960992	0.00106788	DOWN
Inulin	GO:0043167	ion binding	MF	4106	382	394	0.849827	0.00107918	DOWN
Inulin	GO:0008144	drug binding	MF	1286	145	139	0.0254842	0.00123616	DOWN
Inulin	GO:0004683	calmodulin-dependent protein kinase activity	MF	21	1	7	0.882487	0.00123723	DOWN
Inulin	GO:0070279	vitamin B6 binding	MF	46	4	11	0.663323	0.00128498	DOWN
Inulin	GO:0004842	ubiquitin-protein transferase activity	MF	321	30	42	0.610969	0.00305127	DOWN
Inulin	GO:0036094	small molecule binding	MF	1909	199	193	0.127775	0.00360917	DOWN
Inulin	GO:0016627	oxidoreductase activity, acting on the CH-CH group of donors	MF	52	3	11	0.891269	0.00364279	DOWN
Inulin	GO:0043168	anion binding	MF	2102	216	210	0.168691	0.00411672	DOWN
Inulin	GO:0005521	lamin binding	MF	14	0	5	1	0.00452377	DOWN
Inulin	GO:0004551	nucleotide diphosphatase activity	MF	14	1	5	0.759988	0.00452377	DOWN
Inulin	GO:0003954	NADH dehydrogenase activity	MF	26	0	7	1	0.00481377	DOWN
Inulin	GO:0060089	molecular transducer activity	MF	498	30	59	0.998928	0.00514037	DOWN
Inulin	GO:0061631	ubiquitin conjugating enzyme activity	MF	33	3	8	0.63242	0.00528805	DOWN
Inulin	GO:0016614	oxidoreductase activity, acting on CH-OH group of donors	MF	111	9	18	0.759622	0.00545865	DOWN
Inulin	GO:0043142	single-stranded DNA-dependent ATPase activity	MF	15	1	5	0.783261	0.00631813	DOWN
Inulin	GO:0016628	oxidoreductase activity, acting on the CH-CH group of donors, NAD or NADP as acceptor	MF	21	2	6	0.617366	0.00652287	DOWN
Inulin	GO:0019787	ubiquitin-like protein transferase activity	MF	336	33	42	0.49385	0.00686477	DOWN
Inulin	GO:0061650	ubiquitin-like protein conjugating enzyme activity	MF	35	3	8	0.672427	0.00770864	DOWN
Inulin	GO:0042165	neurotransmitter binding	MF	22	0	6	1	0.0083377	DOWN
Inulin	GO:0016772	transferase activity, transferring phosphorus-containing groups	MF	740	72	81	0.502975	0.00941052	DOWN
Inulin	GO:0050136	NADH dehydrogenase (quinone) activity	MF	23	0	6	1	0.0104881	DOWN
Inulin	GO:0008137	NADH dehydrogenase (ubiquinone) activity	MF	23	0	6	1	0.0104881	DOWN
Inulin	GO:0004672	protein kinase activity	MF	475	40	55	0.848653	0.0105576	DOWN
Inulin	GO:0016740	transferase activity	MF	1826	205	181	0.0100583	0.0106769	DOWN
Inulin	GO:0030594	neurotransmitter receptor activity	MF	17	0	5	1	0.0112932	DOWN
Inulin	GO:0003697	single-stranded DNA binding	MF	102	13	16	0.186137	0.0116147	DOWN
Inulin	GO:0016616	oxidoreductase activity, acting on the CH-OH group of donors, NAD or NADP as acceptor	MF	103	8	16	0.792437	0.0127043	DOWN
Inulin	GO:0017147	Wnt-protein binding	MF	24	1	6	0.913481	0.0130038	DOWN
Inulin	GO:0071949	FAD binding	MF	31	1	7	0.957664	0.0132757	DOWN
Inulin	GO:0030554	adenyl nucleotide binding	MF	1183	136	121	0.0170534	0.0147767	DOWN
Inulin	GO:0051539	4 iron, 4 sulfur cluster binding	MF	39	3	8	0.742596	0.0149214	DOWN
Inulin	GO:0016301	kinase activity	MF	608	51	67	0.882255	0.0149954	DOWN
Inulin	GO:0032559	adenyl ribonucleotide binding	MF	1173	135	120	0.0168607	0.0150833	DOWN
Inulin	GO:0016773	phosphotransferase activity, alcohol group as acceptor	MF	562	50	62	0.761501	0.0183847	DOWN
Inulin	GO:0016701	oxidoreductase activity, acting on single donors with incorporation of molecular oxygen	MF	19	3	5	0.277661	0.0184216	DOWN
Inulin	GO:0016702	oxidoreductase activity, acting on single donors with incorporation of molecular oxygen, incorporation of two atoms of oxygen	MF	19	3	5	0.277661	0.0184216	DOWN
Inulin	GO:0004888	transmembrane signaling receptor activity	MF	340	18	40	0.998999	0.020936	DOWN
Inulin	GO:0050660	flavin adenine dinucleotide binding	MF	74	4	12	0.936713	0.0209866	DOWN
Inulin	GO:1901265	nucleoside phosphate binding	MF	1650	181	162	0.0341729	0.021428	DOWN
Inulin	GO:0000166	nucleotide binding	MF	1650	181	162	0.0341729	0.021428	DOWN
Inulin	GO:0016705	oxidoreductase activity, acting on paired donors, with incorporation or reduction of molecular oxygen	MF	146	15	20	0.445308	0.0217422	DOWN
Inulin	GO:0038023	signaling receptor activity	MF	453	24	51	0.999809	0.0218049	DOWN
Inulin	GO:0070330	aromatase activity	MF	27	2	6	0.751451	0.0230179	DOWN
Inulin	GO:0043169	cation binding	MF	2631	221	249	0.994925	0.0233595	DOWN
Inulin	GO:0016788	hydrolase activity, acting on ester bonds	MF	561	48	61	0.840999	0.0251176	DOWN
Inulin	GO:0008374	O-acyltransferase activity	MF	35	2	7	0.865942	0.0252864	DOWN
Inulin	GO:0015276	ligand-gated ion channel activity	MF	35	1	7	0.971864	0.0252864	DOWN
Inulin	GO:0140097	catalytic activity, acting on DNA	MF	158	17	21	0.361207	0.0257763	DOWN
Inulin	GO:0016836	hydro-lyase activity	MF	43	2	8	0.930086	0.0260904	DOWN
Inulin	GO:0004674	protein serine/threonine kinase activity	MF	356	26	41	0.95325	0.0267436	DOWN
Inulin	GO:0017076	purine nucleotide binding	MF	1451	163	143	0.0207629	0.0268461	DOWN
Inulin	GO:0032555	purine ribonucleotide binding	MF	1440	162	142	0.0201492	0.0268736	DOWN
Inulin	GO:0031624	ubiquitin conjugating enzyme binding	MF	28	5	6	0.128535	0.0272592	DOWN
Inulin	GO:0030371	translation repressor activity	MF	21	1	5	0.882487	0.0280064	DOWN
Inulin	GO:0051536	iron-sulfur cluster binding	MF	60	4	10	0.845588	0.0281622	DOWN
Inulin	GO:0051540	metal cluster binding	MF	60	4	10	0.845588	0.0281622	DOWN
Inulin	GO:0004721	phosphoprotein phosphatase activity	MF	133	7	18	0.978026	0.0316278	DOWN
Inulin	GO:0003678	DNA helicase activity	MF	45	3	8	0.824764	0.0334283	DOWN
Inulin	GO:0045182	translation regulator activity	MF	45	6	8	0.267145	0.0334283	DOWN
Inulin	GO:0043138	3'-5' DNA helicase activity	MF	22	0	5	1	0.0337913	DOWN
Inulin	GO:0005524	ATP binding	MF	1132	133	113	0.00930102	0.0339768	DOWN
Inulin	GO:0046914	transition metal ion binding	MF	720	69	75	0.557898	0.0342562	DOWN
Inulin	GO:0032553	ribonucleotide binding	MF	1453	164	142	0.0174235	0.0347148	DOWN
Inulin	GO:0016791	phosphatase activity	MF	203	15	25	0.895315	0.0369981	DOWN
Inulin	GO:0022834	ligand-gated channel activity	MF	38	1	7	0.979292	0.0381034	DOWN
Inulin	GO:0000062	fatty-acyl-CoA binding	MF	23	1	5	0.904184	0.0402644	DOWN
Inulin	GO:0008395	steroid hydroxylase activity	MF	47	3	8	0.846661	0.0420543	DOWN
Inulin	GO:0004725	protein tyrosine phosphatase activity	MF	73	4	11	0.932348	0.0425822	DOWN
Inulin	GO:0004497	monooxygenase activity	MF	91	6	13	0.885917	0.0425968	DOWN
Inulin	GO:0046872	metal ion binding	MF	2579	220	240	0.988731	0.0496512	DOWN
Inulin	GO:0042579	microbody	CC	128	7	27	0.970312	7.3166e-06	DOWN
Inulin	GO:0005777	peroxisome	CC	128	7	27	0.970312	7.3166e-06	DOWN
Inulin	GO:0045120	pronucleus	CC	18	1	8	0.840402	5.23393e-05	DOWN
Inulin	GO:0044438	microbody part	CC	55	4	13	0.792938	0.00054102	DOWN
Inulin	GO:0044439	peroxisomal part	CC	55	4	13	0.792938	0.00054102	DOWN
Inulin	GO:0097733	photoreceptor cell cilium	CC	62	1	14	0.998222	0.000551604	DOWN
Inulin	GO:0097731	9+0 non-motile cilium	CC	63	1	14	0.998395	0.000654871	DOWN
Inulin	GO:0043073	germ cell nucleus	CC	16	2	6	0.46799	0.00138956	DOWN
Inulin	GO:0005657	replication fork	CC	68	3	14	0.966514	0.00145006	DOWN
Inulin	GO:0001917	photoreceptor inner segment	CC	28	1	8	0.942488	0.00172936	DOWN
Inulin	GO:0097730	non-motile cilium	CC	79	3	15	0.985853	0.00233604	DOWN
Inulin	GO:1902554	serine/threonine protein kinase complex	CC	73	8	14	0.41226	0.00292612	DOWN
Inulin	GO:0000793	condensed chromosome	CC	105	8	18	0.809547	0.00297275	DOWN
Inulin	GO:0005694	chromosome	CC	825	81	92	0.465781	0.00348397	DOWN
Inulin	GO:1902911	protein kinase complex	CC	91	9	16	0.525605	0.00382191	DOWN
Inulin	GO:0001750	photoreceptor outer segment	CC	39	1	9	0.981304	0.0044997	DOWN
Inulin	GO:0031903	microbody membrane	CC	40	2	9	0.910465	0.00537888	DOWN
Inulin	GO:0005778	peroxisomal membrane	CC	40	2	9	0.910465	0.00537888	DOWN
Inulin	GO:0044441	ciliary part	CC	288	18	37	0.986201	0.00699626	DOWN
Inulin	GO:0098687	chromosomal region	CC	241	18	32	0.904428	0.00723727	DOWN
Inulin	GO:0000794	condensed nuclear chromosome	CC	65	6	12	0.611203	0.00774686	DOWN
Inulin	GO:0001741	XY body	CC	16	2	5	0.46799	0.00855839	DOWN
Inulin	GO:0000779	condensed chromosome, centromeric region	CC	30	3	7	0.566305	0.0110673	DOWN
Inulin	GO:0032391	photoreceptor connecting cilium	CC	30	0	7	1	0.0110673	DOWN
Inulin	GO:0000228	nuclear chromosome	CC	457	40	53	0.776122	0.0115717	DOWN
Inulin	GO:0005737	cytoplasm	CC	8177	835	727	0.00424968	0.0133186	DOWN
Inulin	GO:0035869	ciliary transition zone	CC	54	1	10	0.995968	0.0141208	DOWN
Inulin	GO:0031907	microbody lumen	CC	18	2	5	0.53185	0.0145674	DOWN
Inulin	GO:0005782	peroxisomal matrix	CC	18	2	5	0.53185	0.0145674	DOWN
Inulin	GO:0044454	nuclear chromosome part	CC	433	37	50	0.814765	0.0149861	DOWN
Inulin	GO:0030990	intraciliary transport particle	CC	25	1	6	0.921877	0.0159134	DOWN
Inulin	GO:0005819	spindle	CC	228	18	29	0.850678	0.0177472	DOWN
Inulin	GO:0000803	sex chromosome	CC	33	2	7	0.842999	0.0186088	DOWN
Inulin	GO:0051233	spindle midzone	CC	26	1	6	0.929459	0.0192432	DOWN
Inulin	GO:0044427	chromosomal part	CC	722	68	77	0.618343	0.0198721	DOWN
Inulin	GO:0044815	DNA packaging complex	CC	34	2	7	0.854884	0.0217708	DOWN
Inulin	GO:0005929	cilium	CC	372	23	43	0.994456	0.0224673	DOWN
Inulin	GO:0097440	apical dendrite	CC	20	2	5	0.590263	0.0228913	DOWN
Inulin	GO:0000775	chromosome, centromeric region	CC	148	12	20	0.78202	0.0248097	DOWN
Inulin	GO:0000307	cyclin-dependent protein kinase holoenzyme complex	CC	37	4	7	0.487832	0.0334393	DOWN
Inulin	GO:0018995	host	CC	22	2	5	0.643067	0.0337913	DOWN
Inulin	GO:0043657	host cell	CC	22	2	5	0.643067	0.0337913	DOWN
Inulin	GO:0000795	synaptonemal complex	CC	23	1	5	0.904184	0.0402644	DOWN
Inulin	GO:0099086	synaptonemal structure	CC	23	1	5	0.904184	0.0402644	DOWN
Inulin	GO:0005856	cytoskeleton	CC	1551	148	150	0.595303	0.0410578	DOWN
Inulin	GO:0031234	extrinsic component of cytoplasmic side of plasma membrane	CC	73	6	11	0.722195	0.0425822	DOWN
Inulin	GO:0060076	excitatory synapse	CC	39	1	7	0.981304	0.0431745	DOWN
Inulin	GO:0043596	nuclear replication fork	CC	39	2	7	0.902849	0.0431745	DOWN
Inulin	GO:0005776	autophagosome	CC	65	5	10	0.767359	0.0458018	DOWN
Inulin	GO:0030496	midbody	CC	120	12	16	0.498753	0.0461154	DOWN
Inulin	GO:0097546	ciliary base	CC	24	0	5	1	0.0474382	DOWN
Inulin	GO:0099060	integral component of postsynaptic specialization membrane	CC	32	1	6	0.961775	0.0492342	DOWN

## Sheet: GO-Pectin_SubBvsSubA
Diet	SubBvsSubA	Term	Ont	N	genes upregulated (UP)	genes downregulated (Down)	P.Up	P.Down	Differentially expressed
Pectin	GO:0055114	oxidation-reduction process	BP	709	121	26	3.48221e-17	0.999561	UP
Pectin	GO:0006082	organic acid metabolic process	BP	790	125	36	4.18231e-15	0.989527	UP
Pectin	GO:0044281	small molecule metabolic process	BP	1421	188	68	2.93418e-14	0.99681	UP
Pectin	GO:0043436	oxoacid metabolic process	BP	771	120	36	5.34423e-14	0.983649	UP
Pectin	GO:0044282	small molecule catabolic process	BP	265	57	6	9.87516e-13	0.99949	UP
Pectin	GO:0019752	carboxylic acid metabolic process	BP	745	113	36	1.81966e-12	0.97091	UP
Pectin	GO:0046395	carboxylic acid catabolic process	BP	185	44	3	1.19021e-11	0.999548	UP
Pectin	GO:0016054	organic acid catabolic process	BP	185	44	3	1.19021e-11	0.999548	UP
Pectin	GO:0009063	cellular amino acid catabolic process	BP	77	26	0	5.20563e-11	1	UP
Pectin	GO:0032787	monocarboxylic acid metabolic process	BP	459	73	18	2.49868e-09	0.992167	UP
Pectin	GO:0044248	cellular catabolic process	BP	1659	189	86	1.36516e-08	0.986344	UP
Pectin	GO:0009056	catabolic process	BP	1846	203	104	5.90168e-08	0.926246	UP
Pectin	GO:0006091	generation of precursor metabolites and energy	BP	301	51	14	8.80059e-08	0.916798	UP
Pectin	GO:0015980	energy derivation by oxidation of organic compounds	BP	210	40	6	9.09005e-08	0.993283	UP
Pectin	GO:1901606	alpha-amino acid catabolic process	BP	67	20	0	9.26388e-08	1	UP
Pectin	GO:0006631	fatty acid metabolic process	BP	308	51	11	1.86029e-07	0.989396	UP
Pectin	GO:0017144	drug metabolic process	BP	556	78	36	1.90419e-07	0.48158	UP
Pectin	GO:0051186	cofactor metabolic process	BP	427	63	20	5.15568e-07	0.944216	UP
Pectin	GO:0072329	monocarboxylic acid catabolic process	BP	99	23	2	1.50352e-06	0.988685	UP
Pectin	GO:0006790	sulfur compound metabolic process	BP	234	40	5	1.71767e-06	0.999345	UP
Pectin	GO:0006629	lipid metabolic process	BP	960	114	49	2.25188e-06	0.961337	UP
Pectin	GO:0006520	cellular amino acid metabolic process	BP	230	39	13	2.83217e-06	0.710676	UP
Pectin	GO:1901575	organic substance catabolic process	BP	1520	165	85	3.08124e-06	0.91573	UP
Pectin	GO:0042737	drug catabolic process	BP	106	23	4	5.21669e-06	0.912002	UP
Pectin	GO:0045333	cellular respiration	BP	139	27	3	7.55068e-06	0.994294	UP
Pectin	GO:1901605	alpha-amino acid metabolic process	BP	168	30	10	1.38978e-05	0.632369	UP
Pectin	GO:0009083	branched-chain amino acid catabolic process	BP	13	7	0	1.90472e-05	1	UP
Pectin	GO:0009081	branched-chain amino acid metabolic process	BP	13	7	0	1.90472e-05	1	UP
Pectin	GO:0006635	fatty acid beta-oxidation	BP	60	15	1	3.94981e-05	0.980811	UP
Pectin	GO:0001676	long-chain fatty acid metabolic process	BP	71	16	2	8.59555e-05	0.945714	UP
Pectin	GO:0044255	cellular lipid metabolic process	BP	739	86	41	8.82619e-05	0.844333	UP
Pectin	GO:1901568	fatty acid derivative metabolic process	BP	95	19	8	0.000109327	0.257084	UP
Pectin	GO:0009062	fatty acid catabolic process	BP	82	17	2	0.00015677	0.970382	UP
Pectin	GO:0006732	coenzyme metabolic process	BP	284	40	15	0.000172534	0.807859	UP
Pectin	GO:0016999	antibiotic metabolic process	BP	99	19	5	0.000193389	0.763052	UP
Pectin	GO:0033559	unsaturated fatty acid metabolic process	BP	76	16	4	0.000201193	0.720892	UP
Pectin	GO:0019395	fatty acid oxidation	BP	85	17	2	0.00024761	0.974955	UP
Pectin	GO:0009074	aromatic amino acid family catabolic process	BP	18	7	0	0.00024974	1	UP
Pectin	GO:0006575	cellular modified amino acid metabolic process	BP	143	24	7	0.000262308	0.812406	UP
Pectin	GO:0034440	lipid oxidation	BP	86	17	3	0.000286677	0.917545	UP
Pectin	GO:0022904	respiratory electron transport chain	BP	71	15	2	0.000302832	0.945714	UP
Pectin	GO:0055086	nucleobase-containing small molecule metabolic process	BP	525	63	28	0.000342515	0.860476	UP
Pectin	GO:0033865	nucleoside bisphosphate metabolic process	BP	89	17	2	0.000437615	0.980004	UP
Pectin	GO:0034032	purine nucleoside bisphosphate metabolic process	BP	89	17	2	0.000437615	0.980004	UP
Pectin	GO:0033875	ribonucleoside bisphosphate metabolic process	BP	89	17	2	0.000437615	0.980004	UP
Pectin	GO:0044242	cellular lipid catabolic process	BP	167	26	4	0.000500297	0.99482	UP
Pectin	GO:0006749	glutathione metabolic process	BP	52	12	2	0.000512999	0.851995	UP
Pectin	GO:0016042	lipid catabolic process	BP	232	33	8	0.000518158	0.982928	UP
Pectin	GO:0022900	electron transport chain	BP	75	15	2	0.000563238	0.956371	UP
Pectin	GO:0071466	cellular response to xenobiotic stimulus	BP	116	20	4	0.000581464	0.942629	UP
Pectin	GO:0009117	nucleotide metabolic process	BP	460	55	27	0.000872159	0.698102	UP
Pectin	GO:0033539	fatty acid beta-oxidation using acyl-CoA dehydrogenase	BP	11	5	0	0.000874488	1	UP
Pectin	GO:0072521	purine-containing compound metabolic process	BP	399	49	20	0.000917689	0.893174	UP
Pectin	GO:0006805	xenobiotic metabolic process	BP	87	16	0	0.000981315	1	UP
Pectin	GO:0006753	nucleoside phosphate metabolic process	BP	467	55	28	0.00123989	0.65736	UP
Pectin	GO:0046686	response to cadmium ion	BP	29	8	8	0.00127577	0.00033539	UP
Pectin	GO:0019373	epoxygenase P450 pathway	BP	23	7	0	0.00136324	1	UP
Pectin	GO:0042402	cellular biogenic amine catabolic process	BP	12	5	0	0.00140356	1	UP
Pectin	GO:0006073	cellular glucan metabolic process	BP	66	13	2	0.00149306	0.92889	UP
Pectin	GO:0044042	glucan metabolic process	BP	66	13	2	0.00149306	0.92889	UP
Pectin	GO:0005977	glycogen metabolic process	BP	66	13	2	0.00149306	0.92889	UP
Pectin	GO:0005975	carbohydrate metabolic process	BP	419	50	22	0.00153307	0.853976	UP
Pectin	GO:0070936	protein K48-linked ubiquitination	BP	51	11	2	0.00157456	0.844278	UP
Pectin	GO:0007031	peroxisome organization	BP	30	8	0	0.00162274	1	UP
Pectin	GO:1990748	cellular detoxification	BP	31	8	1	0.00204032	0.870001	UP
Pectin	GO:0046185	aldehyde catabolic process	BP	13	5	1	0.0021357	0.574701	UP
Pectin	GO:0009310	amine catabolic process	BP	13	5	0	0.0021357	1	UP
Pectin	GO:0006112	energy reserve metabolic process	BP	69	13	2	0.00227247	0.939496	UP
Pectin	GO:0009150	purine ribonucleotide metabolic process	BP	345	42	19	0.00243449	0.776009	UP
Pectin	GO:1901565	organonitrogen compound catabolic process	BP	956	98	50	0.00249585	0.943661	UP
Pectin	GO:0006690	icosanoid metabolic process	BP	78	14	8	0.00252307	0.121857	UP
Pectin	GO:0010035	response to inorganic substance	BP	336	41	35	0.00261012	0.00272641	UP
Pectin	GO:0097164	ammonium ion metabolic process	BP	122	19	9	0.00270401	0.37287	UP
Pectin	GO:0009410	response to xenobiotic stimulus	BP	159	23	7	0.00276615	0.886494	UP
Pectin	GO:0098754	detoxification	BP	40	9	2	0.00303939	0.732337	UP
Pectin	GO:0042135	neurotransmitter catabolic process	BP	14	5	1	0.00311132	0.601786	UP
Pectin	GO:0006163	purine nucleotide metabolic process	BP	362	43	20	0.00344857	0.776104	UP
Pectin	GO:0009072	aromatic amino acid family metabolic process	BP	27	7	0	0.00375505	1	UP
Pectin	GO:0042133	neurotransmitter metabolic process	BP	108	17	16	0.00394632	0.00127682	UP
Pectin	GO:0030258	lipid modification	BP	183	25	12	0.00404803	0.49996	UP
Pectin	GO:0042493	response to drug	BP	569	62	47	0.00407299	0.0389318	UP
Pectin	GO:0009259	ribonucleotide metabolic process	BP	355	42	20	0.00410292	0.746603	UP
Pectin	GO:0000266	mitochondrial fission	BP	35	8	1	0.00461368	0.900127	UP
Pectin	GO:0042558	pteridine-containing compound metabolic process	BP	28	7	0	0.00467658	1	UP
Pectin	GO:0044262	cellular carbohydrate metabolic process	BP	235	30	13	0.00485533	0.738699	UP
Pectin	GO:0032007	negative regulation of TOR signaling	BP	43	9	0	0.0050817	1	UP
Pectin	GO:0009060	aerobic respiration	BP	59	11	0	0.00523435	1	UP
Pectin	GO:0044106	cellular amine metabolic process	BP	59	11	5	0.00523435	0.321344	UP
Pectin	GO:0031398	positive regulation of protein ubiquitination	BP	102	16	6	0.00525814	0.637415	UP
Pectin	GO:0019693	ribose phosphate metabolic process	BP	371	43	20	0.00536905	0.810522	UP
Pectin	GO:0051560	mitochondrial calcium ion homeostasis	BP	22	6	1	0.00550274	0.764815	UP
Pectin	GO:0072663	establishment of protein localization to peroxisome	BP	16	5	0	0.00595654	1	UP
Pectin	GO:0043574	peroxisomal transport	BP	16	5	0	0.00595654	1	UP
Pectin	GO:0072662	protein localization to peroxisome	BP	16	5	0	0.00595654	1	UP
Pectin	GO:0006625	protein targeting to peroxisome	BP	16	5	0	0.00595654	1	UP
Pectin	GO:0019637	organophosphate metabolic process	BP	781	80	52	0.00618416	0.385192	UP
Pectin	GO:0042738	exogenous drug catabolic process	BP	37	8	0	0.00659226	1	UP
Pectin	GO:0009250	glucan biosynthetic process	BP	37	8	1	0.00659226	0.912463	UP
Pectin	GO:0005978	glycogen biosynthetic process	BP	37	8	1	0.00659226	0.912463	UP
Pectin	GO:0048511	rhythmic process	BP	200	26	16	0.00662013	0.204537	UP
Pectin	GO:0051188	cofactor biosynthetic process	BP	210	27	12	0.00663714	0.691661	UP
Pectin	GO:0008643	carbohydrate transport	BP	114	17	5	0.00687517	0.858618	UP
Pectin	GO:0009064	glutamine family amino acid metabolic process	BP	53	10	3	0.00697171	0.664149	UP
Pectin	GO:0046394	carboxylic acid biosynthetic process	BP	294	35	20	0.00756089	0.411166	UP
Pectin	GO:0006851	mitochondrial calcium ion transmembrane transport	BP	17	5	1	0.00790633	0.673135	UP
Pectin	GO:0016053	organic acid biosynthetic process	BP	295	35	20	0.00795944	0.417213	UP
Pectin	GO:0055081	anion homeostasis	BP	46	9	3	0.00805421	0.567523	UP
Pectin	GO:0044264	cellular polysaccharide metabolic process	BP	80	13	2	0.00840446	0.966896	UP
Pectin	GO:0008202	steroid metabolic process	BP	224	28	9	0.00843183	0.952013	UP
Pectin	GO:0009308	amine metabolic process	BP	63	11	5	0.00867466	0.372704	UP
Pectin	GO:2000171	negative regulation of dendrite development	BP	24	6	1	0.00868601	0.793837	UP
Pectin	GO:0051289	protein homotetramerization	BP	81	13	6	0.00931976	0.411802	UP
Pectin	GO:0005996	monosaccharide metabolic process	BP	216	27	12	0.0095662	0.727702	UP
Pectin	GO:0051898	negative regulation of protein kinase B signaling	BP	32	7	2	0.0101298	0.612994	UP
Pectin	GO:0006637	acyl-CoA metabolic process	BP	73	12	2	0.0101467	0.95132	UP
Pectin	GO:0035383	thioester metabolic process	BP	73	12	2	0.0101467	0.95132	UP
Pectin	GO:0042752	regulation of circadian rhythm	BP	91	14	4	0.0103067	0.838932	UP
Pectin	GO:0036294	cellular response to decreased oxygen levels	BP	82	13	7	0.0103112	0.26572	UP
Pectin	GO:0019369	arachidonic acid metabolic process	BP	40	8	2	0.0106822	0.732337	UP
Pectin	GO:0043525	positive regulation of neuron apoptotic process	BP	65	11	8	0.0109471	0.0530112	UP
Pectin	GO:0008652	cellular amino acid biosynthetic process	BP	57	10	5	0.0116612	0.295954	UP
Pectin	GO:1903322	positive regulation of protein modification by small protein conjugation or removal	BP	121	17	8	0.0122835	0.507927	UP
Pectin	GO:0000209	protein polyubiquitination	BP	170	22	5	0.0124545	0.985783	UP
Pectin	GO:0042136	neurotransmitter biosynthetic process	BP	75	12	12	0.0125077	0.00259272	UP
Pectin	GO:1901654	response to ketone	BP	84	13	4	0.012539	0.790228	UP
Pectin	GO:0016567	protein ubiquitination	BP	500	53	21	0.0126773	0.986781	UP
Pectin	GO:0034311	diol metabolic process	BP	19	5	0	0.0130484	1	UP
Pectin	GO:0046653	tetrahydrofolate metabolic process	BP	19	5	0	0.0130484	1	UP
Pectin	GO:0055085	transmembrane transport	BP	783	78	60	0.0131141	0.0744528	UP
Pectin	GO:0015749	monosaccharide transmembrane transport	BP	85	13	4	0.0137835	0.797841	UP
Pectin	GO:0031146	SCF-dependent proteasomal ubiquitin-dependent protein catabolic process	BP	42	8	0	0.0142935	1	UP
Pectin	GO:0051262	protein tetramerization	BP	123	17	9	0.0143247	0.382063	UP
Pectin	GO:0034219	carbohydrate transmembrane transport	BP	86	13	4	0.0151207	0.805229	UP
Pectin	GO:0010906	regulation of glucose metabolic process	BP	105	15	4	0.0155947	0.908249	UP
Pectin	GO:0048854	brain morphogenesis	BP	27	6	0	0.015651	1	UP
Pectin	GO:0009108	coenzyme biosynthetic process	BP	164	21	8	0.016078	0.826856	UP
Pectin	GO:0051260	protein homooligomerization	BP	278	32	29	0.0163151	0.00591674	UP
Pectin	GO:1901655	cellular response to ketone	BP	60	10	4	0.0165073	0.535895	UP
Pectin	GO:0017001	antibiotic catabolic process	BP	35	7	3	0.0165238	0.386444	UP
Pectin	GO:0071456	cellular response to hypoxia	BP	78	12	7	0.0168103	0.226769	UP
Pectin	GO:2001057	reactive nitrogen species metabolic process	BP	69	11	12	0.0168269	0.00124066	UP
Pectin	GO:0010038	response to metal ion	BP	196	24	19	0.0176575	0.0439301	UP
Pectin	GO:0005976	polysaccharide metabolic process	BP	88	13	2	0.0180893	0.978843	UP
Pectin	GO:0045879	negative regulation of smoothened signaling pathway	BP	28	6	0	0.018644	1	UP
Pectin	GO:0097305	response to alcohol	BP	98	14	8	0.0190627	0.284779	UP
Pectin	GO:0006576	cellular biogenic amine metabolic process	BP	36	7	3	0.019176	0.403978	UP
Pectin	GO:1904030	negative regulation of cyclin-dependent protein kinase activity	BP	21	5	3	0.0200675	0.145808	UP
Pectin	GO:1901984	negative regulation of protein acetylation	BP	21	5	1	0.0200675	0.748808	UP
Pectin	GO:0072527	pyrimidine-containing compound metabolic process	BP	45	8	2	0.0212649	0.78986	UP
Pectin	GO:1901570	fatty acid derivative biosynthetic process	BP	37	7	5	0.0221123	0.0832427	UP
Pectin	GO:0042773	ATP synthesis coupled electron transport	BP	54	9	1	0.0223365	0.971482	UP
Pectin	GO:0031960	response to corticosteroid	BP	54	9	1	0.0223365	0.971482	UP
Pectin	GO:0051384	response to glucocorticoid	BP	54	9	1	0.0223365	0.971482	UP
Pectin	GO:0032446	protein modification by small protein conjugation	BP	540	55	24	0.0231049	0.979132	UP
Pectin	GO:0045666	positive regulation of neuron differentiation	BP	318	35	21	0.0231215	0.462302	UP
Pectin	GO:0006760	folic acid-containing compound metabolic process	BP	22	5	0	0.0243513	1	UP
Pectin	GO:0010976	positive regulation of neuron projection development	BP	266	30	17	0.0251429	0.528687	UP
Pectin	GO:0006084	acetyl-CoA metabolic process	BP	30	6	1	0.0257524	0.861146	UP
Pectin	GO:0044091	membrane biogenesis	BP	30	6	0	0.0257524	1	UP
Pectin	GO:0071453	cellular response to oxygen levels	BP	93	13	8	0.0274184	0.239108	UP
Pectin	GO:0009636	response to toxic substance	BP	236	27	21	0.0276222	0.0748619	UP
Pectin	GO:0043161	proteasome-mediated ubiquitin-dependent protein catabolic process	BP	345	37	12	0.0284405	0.994077	UP
Pectin	GO:1901616	organic hydroxy compound catabolic process	BP	39	7	2	0.0288873	0.719338	UP
Pectin	GO:0010828	positive regulation of glucose transmembrane transport	BP	39	7	2	0.0288873	0.719338	UP
Pectin	GO:0006730	one-carbon metabolic process	BP	23	5	0	0.0291811	1	UP
Pectin	GO:0046942	carboxylic acid transport	BP	195	23	11	0.0293554	0.70337	UP
Pectin	GO:0015849	organic acid transport	BP	196	23	11	0.0309107	0.709668	UP
Pectin	GO:0044283	small molecule biosynthetic process	BP	528	53	37	0.0322181	0.292238	UP
Pectin	GO:0043648	dicarboxylic acid metabolic process	BP	76	11	2	0.0323509	0.958704	UP
Pectin	GO:0043632	modification-dependent macromolecule catabolic process	BP	517	52	19	0.0325923	0.997708	UP
Pectin	GO:0036293	response to decreased oxygen levels	BP	166	20	12	0.0331192	0.366312	UP
Pectin	GO:0033692	cellular polysaccharide biosynthetic process	BP	49	8	1	0.0338966	0.960332	UP
Pectin	GO:0019941	modification-dependent protein catabolic process	BP	507	51	19	0.0339927	0.996809	UP
Pectin	GO:0070482	response to oxygen levels	BP	177	21	13	0.0342106	0.336723	UP
Pectin	GO:0006511	ubiquitin-dependent protein catabolic process	BP	496	50	17	0.0343774	0.99887	UP
Pectin	GO:0055090	acylglycerol homeostasis	BP	32	6	3	0.0344629	0.33325	UP
Pectin	GO:0033866	nucleoside bisphosphate biosynthetic process	BP	32	6	0	0.0344629	1	UP
Pectin	GO:0006693	prostaglandin metabolic process	BP	32	6	3	0.0344629	0.33325	UP
Pectin	GO:0006692	prostanoid metabolic process	BP	32	6	3	0.0344629	0.33325	UP
Pectin	GO:0034033	purine nucleoside bisphosphate biosynthetic process	BP	32	6	0	0.0344629	1	UP
Pectin	GO:0034030	ribonucleoside bisphosphate biosynthetic process	BP	32	6	0	0.0344629	1	UP
Pectin	GO:0070328	triglyceride homeostasis	BP	32	6	3	0.0344629	0.33325	UP
Pectin	GO:0008637	apoptotic mitochondrial changes	BP	96	13	7	0.0344803	0.411523	UP
Pectin	GO:0006536	glutamate metabolic process	BP	24	5	1	0.0345746	0.793837	UP
Pectin	GO:0015695	organic cation transport	BP	24	5	1	0.0345746	0.793837	UP
Pectin	GO:0042311	vasodilation	BP	24	5	3	0.0345746	0.193687	UP
Pectin	GO:0000038	very long-chain fatty acid metabolic process	BP	24	5	1	0.0345746	0.793837	UP
Pectin	GO:0055088	lipid homeostasis	BP	126	16	5	0.0349757	0.909708	UP
Pectin	GO:0007623	circadian rhythm	BP	157	19	9	0.0357068	0.674653	UP
Pectin	GO:0072330	monocarboxylic acid biosynthetic process	BP	210	24	14	0.0366273	0.468064	UP
Pectin	GO:0006081	cellular aldehyde metabolic process	BP	59	9	3	0.0374329	0.733668	UP
Pectin	GO:0009953	dorsal/ventral pattern formation	BP	59	9	0	0.0374329	1	UP
Pectin	GO:0009116	nucleoside metabolic process	BP	78	11	2	0.0382169	0.963017	UP
Pectin	GO:0007626	locomotory behavior	BP	138	17	8	0.0391296	0.65805	UP
Pectin	GO:0033173	calcineurin-NFAT signaling cascade	BP	33	6	2	0.0394512	0.629894	UP
Pectin	GO:0042398	cellular modified amino acid biosynthetic process	BP	33	6	5	0.0394512	0.0556257	UP
Pectin	GO:0010827	regulation of glucose transmembrane transport	BP	69	10	4	0.0398472	0.647422	UP
Pectin	GO:0007034	vacuolar transport	BP	118	15	8	0.0399562	0.479164	UP
Pectin	GO:0009725	response to hormone	BP	501	50	35	0.0400289	0.305319	UP
Pectin	GO:0010876	lipid localization	BP	277	30	17	0.040298	0.597495	UP
Pectin	GO:0046039	GTP metabolic process	BP	25	5	0	0.040545	1	UP
Pectin	GO:0007588	excretion	BP	25	5	1	0.040545	0.806978	UP
Pectin	GO:0060078	regulation of postsynaptic membrane potential	BP	60	9	6	0.0411257	0.180651	UP
Pectin	GO:0070534	protein K63-linked ubiquitination	BP	42	7	1	0.0414695	0.937049	UP
Pectin	GO:0010675	regulation of cellular carbohydrate metabolic process	BP	129	16	7	0.0421184	0.72094	UP
Pectin	GO:1901657	glycosyl compound metabolic process	BP	99	13	2	0.0427595	0.988685	UP
Pectin	GO:0007224	smoothened signaling pathway	BP	109	14	1	0.0428116	0.999251	UP
Pectin	GO:0019318	hexose metabolic process	BP	192	22	11	0.0429048	0.683977	UP
Pectin	GO:1902532	negative regulation of intracellular signal transduction	BP	424	43	41	0.0433727	0.00479278	UP
Pectin	GO:0010771	negative regulation of cell morphogenesis involved in differentiation	BP	70	10	5	0.0433869	0.462075	UP
Pectin	GO:0046164	alcohol catabolic process	BP	34	6	1	0.0448747	0.893322	UP
Pectin	GO:0097720	calcineurin-mediated signaling	BP	34	6	2	0.0448747	0.646213	UP
Pectin	GO:0009069	serine family amino acid metabolic process	BP	34	6	2	0.0448747	0.646213	UP
Pectin	GO:0032088	negative regulation of NF-kappaB transcription factor activity	BP	61	9	9	0.0450566	0.014399	UP
Pectin	GO:1901216	positive regulation of neuron death	BP	100	13	12	0.0458048	0.0246525	UP
Pectin	GO:0001666	response to hypoxia	BP	162	19	12	0.0468096	0.33525	UP
Pectin	GO:0097484	dendrite extension	BP	26	5	0	0.0471015	1	UP
Pectin	GO:0051954	positive regulation of amine transport	BP	26	5	1	0.0471015	0.819282	UP
Pectin	GO:0045777	positive regulation of blood pressure	BP	26	5	4	0.0471015	0.0797617	UP
Pectin	GO:0007435	salivary gland morphogenesis	BP	26	5	3	0.0471015	0.227475	UP
Pectin	GO:0006099	tricarboxylic acid cycle	BP	26	5	0	0.0471015	1	UP
Pectin	GO:0006767	water-soluble vitamin metabolic process	BP	26	5	0	0.0471015	1	UP
Pectin	GO:0034754	cellular hormone metabolic process	BP	71	10	2	0.0471344	0.945714	UP
Pectin	GO:0050773	regulation of dendrite development	BP	152	18	4	0.0480377	0.98915	UP
Pectin	GO:0009144	purine nucleoside triphosphate metabolic process	BP	227	25	14	0.0486647	0.587721	UP
Pectin	GO:1901615	organic hydroxy compound metabolic process	BP	349	36	21	0.0493957	0.637599	UP
Pectin	GO:0016491	oxidoreductase activity	MF	610	107	24	4.0508e-16	0.997124	UP
Pectin	GO:0048037	cofactor binding	MF	446	86	16	1.37961e-15	0.996836	UP
Pectin	GO:0003824	catalytic activity	MF	4427	456	252	2.07907e-14	0.989421	UP
Pectin	GO:0050662	coenzyme binding	MF	255	49	10	2.39727e-09	0.966917	UP
Pectin	GO:0046906	tetrapyrrole binding	MF	115	26	3	5.57581e-07	0.980023	UP
Pectin	GO:0020037	heme binding	MF	108	24	3	2.09271e-06	0.971556	UP
Pectin	GO:0046914	transition metal ion binding	MF	720	88	41	1.15871e-05	0.79612	UP
Pectin	GO:0016627	oxidoreductase activity, acting on the CH-CH group of donors	MF	52	14	1	2.90326e-05	0.967457	UP
Pectin	GO:0016701	oxidoreductase activity, acting on single donors with incorporation of molecular oxygen	MF	19	8	4	4.52462e-05	0.0292843	UP
Pectin	GO:0016702	oxidoreductase activity, acting on single donors with incorporation of molecular oxygen, incorporation of two atoms of oxygen	MF	19	8	4	4.52462e-05	0.0292843	UP
Pectin	GO:0016811	hydrolase activity, acting on carbon-nitrogen (but not peptide) bonds, in linear amides	MF	63	15	1	7.27291e-05	0.984261	UP
Pectin	GO:0016614	oxidoreductase activity, acting on CH-OH group of donors	MF	111	21	2	0.000112576	0.994348	UP
Pectin	GO:0050660	flavin adenine dinucleotide binding	MF	74	16	3	0.000144769	0.858027	UP
Pectin	GO:0008395	steroid hydroxylase activity	MF	47	12	0	0.000186442	1	UP
Pectin	GO:0016740	transferase activity	MF	1826	181	110	0.000210253	0.753188	UP
Pectin	GO:0016903	oxidoreductase activity, acting on the aldehyde or oxo group of donors	MF	42	11	2	0.00026976	0.7568	UP
Pectin	GO:0016616	oxidoreductase activity, acting on the CH-OH group of donors, NAD or NADP as acceptor	MF	103	19	2	0.000329453	0.991012	UP
Pectin	GO:0016705	oxidoreductase activity, acting on paired donors, with incorporation or reduction of molecular oxygen	MF	146	24	10	0.000360758	0.451957	UP
Pectin	GO:0003995	acyl-CoA dehydrogenase activity	MF	10	5	0	0.000509541	1	UP
Pectin	GO:0016655	oxidoreductase activity, acting on NAD(P)H, quinone or similar compound as acceptor	MF	32	9	0	0.000547337	1	UP
Pectin	GO:0008392	arachidonic acid epoxygenase activity	MF	26	8	0	0.000572433	1	UP
Pectin	GO:0016645	oxidoreductase activity, acting on the CH-NH group of donors	MF	26	8	1	0.000572433	0.819282	UP
Pectin	GO:0004497	monooxygenase activity	MF	91	17	1	0.000572638	0.99753	UP
Pectin	GO:0042803	protein homodimerization activity	MF	702	78	54	0.000773133	0.0826262	UP
Pectin	GO:0016620	oxidoreductase activity, acting on the aldehyde or oxo group of donors, NAD or NADP as acceptor	MF	35	9	2	0.00111508	0.661957	UP
Pectin	GO:0008391	arachidonic acid monooxygenase activity	MF	29	8	0	0.00127577	1	UP
Pectin	GO:0008270	zinc ion binding	MF	521	59	28	0.00213038	0.850218	UP
Pectin	GO:0016810	hydrolase activity, acting on carbon-nitrogen (but not peptide) bonds	MF	94	16	3	0.00227885	0.943499	UP
Pectin	GO:0051287	NAD binding	MF	55	11	0	0.00297396	1	UP
Pectin	GO:0004722	protein serine/threonine phosphatase activity	MF	55	11	1	0.00297396	0.973304	UP
Pectin	GO:0004551	nucleotide diphosphatase activity	MF	14	5	1	0.00311132	0.601786	UP
Pectin	GO:0016712	oxidoreductase activity, acting on paired donors, with incorporation or reduction of molecular oxygen, reduced flavin or flavoprotein as one donor, and incorporation of one atom of oxygen	MF	41	9	0	0.00363086	1	UP
Pectin	GO:0043169	cation binding	MF	2631	238	149	0.00409707	0.955955	UP
Pectin	GO:0016628	oxidoreductase activity, acting on the CH-CH group of donors, NAD or NADP as acceptor	MF	21	6	0	0.00427903	1	UP
Pectin	GO:0016651	oxidoreductase activity, acting on NAD(P)H	MF	66	12	4	0.00447528	0.612282	UP
Pectin	GO:0046872	metal ion binding	MF	2579	233	146	0.00484596	0.954517	UP
Pectin	GO:0005506	iron ion binding	MF	120	18	7	0.00518204	0.648159	UP
Pectin	GO:0004602	glutathione peroxidase activity	MF	16	5	0	0.00595654	1	UP
Pectin	GO:0015293	symporter activity	MF	87	14	5	0.00695857	0.656508	UP
Pectin	GO:0008509	anion transmembrane transporter activity	MF	181	24	11	0.00696038	0.606845	UP
Pectin	GO:0046983	protein dimerization activity	MF	1003	98	79	0.00985062	0.026483	UP
Pectin	GO:0016229	steroid dehydrogenase activity	MF	32	7	0	0.0101298	1	UP
Pectin	GO:0033764	steroid dehydrogenase activity, acting on the CH-OH group of donors, NAD or NADP as acceptor	MF	25	6	0	0.010693	1	UP
Pectin	GO:0046943	carboxylic acid transmembrane transporter activity	MF	93	14	5	0.0123969	0.713256	UP
Pectin	GO:0005342	organic acid transmembrane transporter activity	MF	93	14	5	0.0123969	0.713256	UP
Pectin	GO:0004364	glutathione transferase activity	MF	26	6	0	0.0130075	1	UP
Pectin	GO:0019842	vitamin binding	MF	103	15	5	0.0132098	0.79244	UP
Pectin	GO:0051213	dioxygenase activity	MF	76	12	11	0.0138356	0.00832396	UP
Pectin	GO:0003707	steroid hormone receptor activity	MF	42	8	0	0.0142935	1	UP
Pectin	GO:0043167	ion binding	MF	4106	351	271	0.0143829	0.235894	UP
Pectin	GO:0033218	amide binding	MF	255	30	29	0.0148474	0.00168665	UP
Pectin	GO:0016788	hydrolase activity, acting on ester bonds	MF	561	58	32	0.0152281	0.76751	UP
Pectin	GO:0015020	glucuronosyltransferase activity	MF	27	6	0	0.015651	1	UP
Pectin	GO:0033293	monocarboxylic acid binding	MF	51	9	3	0.0157202	0.638236	UP
Pectin	GO:0015144	carbohydrate transmembrane transporter activity	MF	20	5	0	0.0163083	1	UP
Pectin	GO:0016836	hydro-lyase activity	MF	43	8	0	0.016399	1	UP
Pectin	GO:0051536	iron-sulfur cluster binding	MF	60	10	1	0.0165073	0.980811	UP
Pectin	GO:0051540	metal cluster binding	MF	60	10	1	0.0165073	0.980811	UP
Pectin	GO:0004842	ubiquitin-protein transferase activity	MF	321	36	10	0.0165443	0.997156	UP
Pectin	GO:0004527	exonuclease activity	MF	69	11	3	0.0168269	0.823686	UP
Pectin	GO:0031406	carboxylic acid binding	MF	145	19	11	0.0170764	0.317228	UP
Pectin	GO:0016209	antioxidant activity	MF	61	10	5	0.0184135	0.346968	UP
Pectin	GO:0031624	ubiquitin conjugating enzyme binding	MF	28	6	1	0.018644	0.841589	UP
Pectin	GO:0016684	oxidoreductase activity, acting on peroxide as acceptor	MF	36	7	1	0.019176	0.906498	UP
Pectin	GO:0019787	ubiquitin-like protein transferase activity	MF	336	37	10	0.0198095	0.998458	UP
Pectin	GO:0016835	carbon-oxygen lyase activity	MF	53	9	0	0.019943	1	UP
Pectin	GO:0030371	translation repressor activity	MF	21	5	0	0.0200675	1	UP
Pectin	GO:0005496	steroid binding	MF	71	11	2	0.020527	0.945714	UP
Pectin	GO:0045182	translation regulator activity	MF	45	8	3	0.0212649	0.552399	UP
Pectin	GO:0051537	2 iron, 2 sulfur cluster binding	MF	22	5	0	0.0243513	1	UP
Pectin	GO:0042165	neurotransmitter binding	MF	22	5	2	0.0243513	0.412659	UP
Pectin	GO:0043177	organic acid binding	MF	151	19	11	0.0251004	0.365867	UP
Pectin	GO:0008514	organic anion transmembrane transporter activity	MF	131	17	6	0.0252433	0.847579	UP
Pectin	GO:0022804	active transmembrane transporter activity	MF	235	27	11	0.0263351	0.889236	UP
Pectin	GO:0036094	small molecule binding	MF	1909	170	144	0.0271849	0.0138699	UP
Pectin	GO:0005319	lipid transporter activity	MF	113	15	8	0.0285686	0.430419	UP
Pectin	GO:0015291	secondary active transmembrane transporter activity	MF	143	18	9	0.0286052	0.562658	UP
Pectin	GO:0050661	NADP binding	MF	39	7	0	0.0288873	1	UP
Pectin	GO:0050136	NADH dehydrogenase (quinone) activity	MF	23	5	0	0.0291811	1	UP
Pectin	GO:0008137	NADH dehydrogenase (ubiquinone) activity	MF	23	5	0	0.0291811	1	UP
Pectin	GO:0000062	fatty-acyl-CoA binding	MF	23	5	1	0.0291811	0.779803	UP
Pectin	GO:0071949	FAD binding	MF	31	6	1	0.0299004	0.870001	UP
Pectin	GO:0001102	RNA polymerase II activating transcription factor binding	MF	31	6	3	0.0299004	0.315432	UP
Pectin	GO:0015294	solute:cation symporter activity	MF	49	8	4	0.0338966	0.379879	UP
Pectin	GO:0009055	electron transfer activity	MF	58	9	3	0.033973	0.722928	UP
Pectin	GO:0061630	ubiquitin protein ligase activity	MF	198	23	5	0.0342068	0.996131	UP
Pectin	GO:0004601	peroxidase activity	MF	32	6	1	0.0344629	0.878291	UP
Pectin	GO:0005048	signal sequence binding	MF	32	6	5	0.0344629	0.0496916	UP
Pectin	GO:0015370	solute:sodium symporter activity	MF	32	6	1	0.0344629	0.878291	UP
Pectin	GO:0005215	transporter activity	MF	637	62	35	0.0378792	0.842354	UP
Pectin	GO:0042802	identical protein binding	MF	1447	130	127	0.0404657	7.97762e-05	UP
Pectin	GO:0061659	ubiquitin-like protein ligase activity	MF	202	23	5	0.0415789	0.996807	UP
Pectin	GO:0016791	phosphatase activity	MF	203	23	10	0.0435918	0.839233	UP
Pectin	GO:0005504	fatty acid binding	MF	34	6	3	0.0448747	0.368791	UP
Pectin	GO:0044390	ubiquitin-like protein conjugating enzyme binding	MF	34	6	1	0.0448747	0.893322	UP
Pectin	GO:0003954	NADH dehydrogenase activity	MF	26	5	0	0.0471015	1	UP
Pectin	GO:0016772	transferase activity, transferring phosphorus-containing groups	MF	740	70	60	0.0484229	0.0301346	UP
Pectin	GO:0005739	mitochondrion	CC	1552	199	59	1.01516e-13	0.999999	UP
Pectin	GO:0042579	microbody	CC	128	28	5	4.26264e-07	0.916436	UP
Pectin	GO:0005777	peroxisome	CC	128	28	5	4.26264e-07	0.916436	UP
Pectin	GO:0044429	mitochondrial part	CC	742	93	22	2.23564e-06	0.999994	UP
Pectin	GO:0005740	mitochondrial envelope	CC	565	75	15	2.81942e-06	0.999988	UP
Pectin	GO:0031966	mitochondrial membrane	CC	528	70	15	6.36796e-06	0.999941	UP
Pectin	GO:0005743	mitochondrial inner membrane	CC	389	55	8	9.99085e-06	0.999986	UP
Pectin	GO:0019866	organelle inner membrane	CC	418	57	11	2.04762e-05	0.999876	UP
Pectin	GO:0044444	cytoplasmic part	CC	6494	561	396	0.000132957	0.898304	UP
Pectin	GO:0031903	microbody membrane	CC	40	11	1	0.00016824	0.928173	UP
Pectin	GO:0005778	peroxisomal membrane	CC	40	11	1	0.00016824	0.928173	UP
Pectin	GO:0031975	envelope	CC	896	99	36	0.00018867	0.999384	UP
Pectin	GO:0031967	organelle envelope	CC	896	99	36	0.00018867	0.999384	UP
Pectin	GO:0044438	microbody part	CC	55	13	2	0.000235222	0.873097	UP
Pectin	GO:0044439	peroxisomal part	CC	55	13	2	0.000235222	0.873097	UP
Pectin	GO:0042645	mitochondrial nucleoid	CC	47	11	3	0.000766621	0.582328	UP
Pectin	GO:0009295	nucleoid	CC	47	11	3	0.000766621	0.582328	UP
Pectin	GO:0005759	mitochondrial matrix	CC	249	33	8	0.00176531	0.991273	UP
Pectin	GO:0031970	organelle envelope lumen	CC	76	14	3	0.00195798	0.870035	UP
Pectin	GO:0005737	cytoplasm	CC	8177	675	503	0.00409634	0.906957	UP
Pectin	GO:0005758	mitochondrial intermembrane space	CC	66	12	2	0.00447528	0.92889	UP
Pectin	GO:0031968	organelle outer membrane	CC	156	21	8	0.00941377	0.78339	UP
Pectin	GO:0019867	outer membrane	CC	156	21	8	0.00941377	0.78339	UP
Pectin	GO:0005741	mitochondrial outer membrane	CC	141	19	7	0.012951	0.800946	UP
Pectin	GO:0031090	organelle membrane	CC	1439	133	85	0.0173336	0.78909	UP
Pectin	GO:1990204	oxidoreductase complex	CC	97	14	7	0.0175507	0.422105	UP
Pectin	GO:0097546	ciliary base	CC	24	5	0	0.0345746	1	UP
Pectin	GO:0000151	ubiquitin ligase complex	CC	257	28	5	0.0434901	0.999799	UP
Pectin	GO:0009925	basal plasma membrane	CC	34	6	3	0.0448747	0.368791	UP
Pectin	GO:0006955	immune response	BP	912	42	160	0.999972	3.00896e-34	DOWN
Pectin	GO:0002376	immune system process	BP	1628	94	229	0.999654	3.84334e-34	DOWN
Pectin	GO:0006952	defense response	BP	952	50	163	0.999398	1.35971e-33	DOWN
Pectin	GO:0002684	positive regulation of immune system process	BP	664	36	129	0.993908	6.42792e-32	DOWN
Pectin	GO:0002682	regulation of immune system process	BP	935	55	153	0.99145	3.71372e-29	DOWN
Pectin	GO:0045087	innate immune response	BP	488	21	97	0.999401	9.40688e-25	DOWN
Pectin	GO:0006954	inflammatory response	BP	457	26	93	0.967512	1.58396e-24	DOWN
Pectin	GO:0009605	response to external stimulus	BP	1470	103	192	0.890393	5.70578e-24	DOWN
Pectin	GO:0001775	cell activation	BP	674	38	114	0.988907	8.24332e-23	DOWN
Pectin	GO:0050776	regulation of immune response	BP	544	24	100	0.999523	8.50285e-23	DOWN
Pectin	GO:0006909	phagocytosis	BP	170	9	51	0.919922	1.33023e-21	DOWN
Pectin	GO:0009607	response to biotic stimulus	BP	641	30	107	0.999483	5.77484e-21	DOWN
Pectin	GO:0043207	response to external biotic stimulus	BP	616	28	104	0.999618	9.1454e-21	DOWN
Pectin	GO:0051707	response to other organism	BP	616	28	104	0.999618	9.1454e-21	DOWN
Pectin	GO:0050778	positive regulation of immune response	BP	437	18	84	0.999412	1.60993e-20	DOWN
Pectin	GO:0045321	leukocyte activation	BP	596	32	100	0.992457	8.81012e-20	DOWN
Pectin	GO:0002252	immune effector process	BP	539	22	92	0.999863	9.4756e-19	DOWN
Pectin	GO:0050900	leukocyte migration	BP	225	7	55	0.999011	1.27688e-18	DOWN
Pectin	GO:0006950	response to stress	BP	2556	172	265	0.988681	1.61626e-18	DOWN
Pectin	GO:0048584	positive regulation of response to stimulus	BP	1511	100	181	0.969205	2.50995e-18	DOWN
Pectin	GO:0031347	regulation of defense response	BP	453	31	80	0.799	2.73823e-17	DOWN
Pectin	GO:0097529	myeloid leukocyte migration	BP	135	4	40	0.994491	5.40067e-17	DOWN
Pectin	GO:0034097	response to cytokine	BP	615	37	96	0.963581	7.69398e-17	DOWN
Pectin	GO:0050896	response to stimulus	BP	5222	386	446	0.916253	9.4625e-17	DOWN
Pectin	GO:0048583	regulation of response to stimulus	BP	2661	196	267	0.823353	1.00885e-16	DOWN
Pectin	GO:0001816	cytokine production	BP	533	29	87	0.987114	1.57424e-16	DOWN
Pectin	GO:0006897	endocytosis	BP	491	24	82	0.996215	3.22262e-16	DOWN
Pectin	GO:0002253	activation of immune response	BP	297	14	60	0.987183	5.73645e-16	DOWN
Pectin	GO:0098657	import into cell	BP	560	32	88	0.977846	1.12594e-15	DOWN
Pectin	GO:0097530	granulocyte migration	BP	86	4	30	0.910206	3.22065e-15	DOWN
Pectin	GO:0050865	regulation of cell activation	BP	407	24	71	0.942078	3.66204e-15	DOWN
Pectin	GO:0002694	regulation of leukocyte activation	BP	372	21	67	0.956376	4.53976e-15	DOWN
Pectin	GO:0030595	leukocyte chemotaxis	BP	132	3	37	0.99838	5.85773e-15	DOWN
Pectin	GO:0031349	positive regulation of defense response	BP	261	14	54	0.950153	6.06966e-15	DOWN
Pectin	GO:0009617	response to bacterium	BP	412	21	71	0.988327	6.99834e-15	DOWN
Pectin	GO:0001817	regulation of cytokine production	BP	480	25	78	0.990268	8.47182e-15	DOWN
Pectin	GO:0002764	immune response-regulating signaling pathway	BP	239	10	51	0.991513	9.53622e-15	DOWN
Pectin	GO:0002757	immune response-activating signal transduction	BP	231	10	50	0.98776	9.66779e-15	DOWN
Pectin	GO:0071345	cellular response to cytokine stimulus	BP	533	31	83	0.968915	1.33263e-14	DOWN
Pectin	GO:0098542	defense response to other organism	BP	320	9	60	0.999957	2.03287e-14	DOWN
Pectin	GO:0045088	regulation of innate immune response	BP	215	10	47	0.975272	4.21958e-14	DOWN
Pectin	GO:0060326	cell chemotaxis	BP	191	5	43	0.99936	1.77806e-13	DOWN
Pectin	GO:0045089	positive regulation of innate immune response	BP	179	9	41	0.943976	3.56647e-13	DOWN
Pectin	GO:0071621	granulocyte chemotaxis	BP	70	2	25	0.976387	3.57611e-13	DOWN
Pectin	GO:0070887	cellular response to chemical stimulus	BP	1960	142	201	0.841443	4.08111e-13	DOWN
Pectin	GO:0032675	regulation of interleukin-6 production	BP	108	4	31	0.972765	4.71692e-13	DOWN
Pectin	GO:1990266	neutrophil migration	BP	71	4	25	0.812833	5.19204e-13	DOWN
Pectin	GO:0002274	myeloid leukocyte activation	BP	152	7	37	0.95657	7.1169e-13	DOWN
Pectin	GO:0046649	lymphocyte activation	BP	491	27	75	0.981587	7.50807e-13	DOWN
Pectin	GO:0051716	cellular response to stimulus	BP	4318	303	369	0.990194	1.12332e-12	DOWN
Pectin	GO:0030593	neutrophil chemotaxis	BP	57	2	22	0.942854	1.50628e-12	DOWN
Pectin	GO:0032635	interleukin-6 production	BP	113	4	31	0.979545	1.78592e-12	DOWN
Pectin	GO:0002443	leukocyte mediated immunity	BP	255	9	49	0.998421	2.09985e-12	DOWN
Pectin	GO:0032101	regulation of response to external stimulus	BP	553	37	80	0.855213	2.27792e-12	DOWN
Pectin	GO:0070661	leukocyte proliferation	BP	216	15	44	0.71409	3.66613e-12	DOWN
Pectin	GO:0007159	leukocyte cell-cell adhesion	BP	233	14	46	0.875704	3.75598e-12	DOWN
Pectin	GO:0002685	regulation of leukocyte migration	BP	145	7	35	0.94052	3.89239e-12	DOWN
Pectin	GO:0032943	mononuclear cell proliferation	BP	202	13	42	0.799621	5.65327e-12	DOWN
Pectin	GO:0019221	cytokine-mediated signaling pathway	BP	222	13	44	0.889579	9.7164e-12	DOWN
Pectin	GO:0051249	regulation of lymphocyte activation	BP	303	16	53	0.965932	1.1851e-11	DOWN
Pectin	GO:0046651	lymphocyte proliferation	BP	200	13	41	0.78829	1.63287e-11	DOWN
Pectin	GO:0080134	regulation of response to stress	BP	1017	75	119	0.708774	2.38467e-11	DOWN
Pectin	GO:0051240	positive regulation of multicellular organismal process	BP	1269	88	140	0.892873	2.38927e-11	DOWN
Pectin	GO:0032103	positive regulation of response to external stimulus	BP	211	11	42	0.944257	2.50741e-11	DOWN
Pectin	GO:0032879	regulation of localization	BP	1972	119	195	0.999473	3.12785e-11	DOWN
Pectin	GO:0048518	positive regulation of biological process	BP	4199	265	354	0.999995	3.82113e-11	DOWN
Pectin	GO:0050764	regulation of phagocytosis	BP	85	3	25	0.965962	4.83045e-11	DOWN
Pectin	GO:0016477	cell migration	BP	1040	63	120	0.988761	4.85643e-11	DOWN
Pectin	GO:0042221	response to chemical	BP	2594	199	240	0.601907	6.93699e-11	DOWN
Pectin	GO:0001819	positive regulation of cytokine production	BP	302	14	51	0.989538	1.10216e-10	DOWN
Pectin	GO:0050727	regulation of inflammatory response	BP	249	16	45	0.821077	1.44775e-10	DOWN
Pectin	GO:0007165	signal transduction	BP	3171	217	280	0.989897	1.50119e-10	DOWN
Pectin	GO:0032944	regulation of mononuclear cell proliferation	BP	156	12	34	0.55935	1.59154e-10	DOWN
Pectin	GO:0002224	toll-like receptor signaling pathway	BP	83	6	24	0.633707	1.74777e-10	DOWN
Pectin	GO:0002221	pattern recognition receptor signaling pathway	BP	111	7	28	0.769681	1.85698e-10	DOWN
Pectin	GO:0002520	immune system development	BP	705	48	89	0.855984	2.31341e-10	DOWN
Pectin	GO:0002758	innate immune response-activating signal transduction	BP	112	7	28	0.777617	2.32893e-10	DOWN
Pectin	GO:0010033	response to organic substance	BP	1938	135	189	0.933628	2.34609e-10	DOWN
Pectin	GO:0050867	positive regulation of cell activation	BP	235	13	43	0.928107	2.48682e-10	DOWN
Pectin	GO:0002218	activation of innate immune response	BP	135	8	31	0.833568	2.58074e-10	DOWN
Pectin	GO:0030335	positive regulation of cell migration	BP	428	31	63	0.688985	2.7547e-10	DOWN
Pectin	GO:0009615	response to virus	BP	210	7	40	0.997713	3.04698e-10	DOWN
Pectin	GO:0006935	chemotaxis	BP	369	17	57	0.99483	3.14145e-10	DOWN
Pectin	GO:0071310	cellular response to organic substance	BP	1545	102	158	0.972472	3.55411e-10	DOWN
Pectin	GO:0007166	cell surface receptor signaling pathway	BP	1610	109	163	0.953664	3.73224e-10	DOWN
Pectin	GO:0042330	taxis	BP	372	17	57	0.995422	4.31274e-10	DOWN
Pectin	GO:0050670	regulation of lymphocyte proliferation	BP	154	12	33	0.540873	4.73819e-10	DOWN
Pectin	GO:1903708	positive regulation of hemopoiesis	BP	146	9	32	0.810298	4.74049e-10	DOWN
Pectin	GO:0023052	signaling	BP	3418	232	295	0.995119	4.84739e-10	DOWN
Pectin	GO:0002696	positive regulation of leukocyte activation	BP	222	11	41	0.963601	4.87795e-10	DOWN
Pectin	GO:0002687	positive regulation of leukocyte migration	BP	101	6	26	0.80723	5.13747e-10	DOWN
Pectin	GO:0070663	regulation of leukocyte proliferation	BP	163	14	34	0.389576	5.51827e-10	DOWN
Pectin	GO:2000147	positive regulation of cell motility	BP	438	31	63	0.736491	7.19084e-10	DOWN
Pectin	GO:0002688	regulation of leukocyte chemotaxis	BP	75	3	22	0.938105	7.43453e-10	DOWN
Pectin	GO:0048870	cell motility	BP	1112	68	122	0.988789	8.35299e-10	DOWN
Pectin	GO:0051674	localization of cell	BP	1112	68	122	0.988789	8.35299e-10	DOWN
Pectin	GO:0050864	regulation of B cell activation	BP	96	5	25	0.876549	8.49295e-10	DOWN
Pectin	GO:0071675	regulation of mononuclear cell migration	BP	35	1	15	0.941423	9.76292e-10	DOWN
Pectin	GO:0007154	cell communication	BP	3468	239	297	0.990223	9.88714e-10	DOWN
Pectin	GO:0009966	regulation of signal transduction	BP	1985	149	190	0.701304	1.00115e-09	DOWN
Pectin	GO:0030334	regulation of cell migration	BP	692	43	86	0.954174	1.05168e-09	DOWN
Pectin	GO:0016192	vesicle-mediated transport	BP	1094	66	120	0.991287	1.19369e-09	DOWN
Pectin	GO:0032680	regulation of tumor necrosis factor production	BP	120	5	28	0.96166	1.28835e-09	DOWN
Pectin	GO:0010646	regulation of cell communication	BP	2221	164	207	0.788131	1.39462e-09	DOWN
Pectin	GO:0051239	regulation of multicellular organismal process	BP	2127	152	200	0.891925	1.41252e-09	DOWN
Pectin	GO:0051272	positive regulation of cellular component movement	BP	446	32	63	0.711202	1.50681e-09	DOWN
Pectin	GO:0023051	regulation of signaling	BP	2239	165	208	0.797448	1.6624e-09	DOWN
Pectin	GO:0032651	regulation of interleukin-1 beta production	BP	53	1	18	0.986428	1.88736e-09	DOWN
Pectin	GO:0040011	locomotion	BP	1238	81	131	0.963263	1.89039e-09	DOWN
Pectin	GO:1903555	regulation of tumor necrosis factor superfamily cytokine production	BP	122	5	28	0.96544	1.92491e-09	DOWN
Pectin	GO:0051251	positive regulation of lymphocyte activation	BP	188	10	36	0.926656	2.04216e-09	DOWN
Pectin	GO:0030097	hemopoiesis	BP	634	45	80	0.764735	2.08359e-09	DOWN
Pectin	GO:0042113	B cell activation	BP	180	6	35	0.995881	2.24173e-09	DOWN
Pectin	GO:0002250	adaptive immune response	BP	280	14	46	0.975079	2.30709e-09	DOWN
Pectin	GO:1903706	regulation of hemopoiesis	BP	280	16	46	0.926866	2.30709e-09	DOWN
Pectin	GO:0032640	tumor necrosis factor production	BP	123	5	28	0.967198	2.34431e-09	DOWN
Pectin	GO:0002690	positive regulation of leukocyte chemotaxis	BP	60	3	19	0.855739	2.57469e-09	DOWN
Pectin	GO:0051704	multi-organism process	BP	1321	75	137	0.999259	2.81917e-09	DOWN
Pectin	GO:0048534	hematopoietic or lymphoid organ development	BP	662	45	82	0.8514	3.11285e-09	DOWN
Pectin	GO:0002697	regulation of immune effector process	BP	293	17	47	0.922236	3.42204e-09	DOWN
Pectin	GO:0071706	tumor necrosis factor superfamily cytokine production	BP	125	5	28	0.970469	3.45265e-09	DOWN
Pectin	GO:1902531	regulation of intracellular signal transduction	BP	1227	93	129	0.623903	3.87023e-09	DOWN
Pectin	GO:0010647	positive regulation of cell communication	BP	1179	81	125	0.900653	4.243e-09	DOWN
Pectin	GO:0040017	positive regulation of locomotion	BP	459	32	63	0.768579	4.76821e-09	DOWN
Pectin	GO:1902533	positive regulation of intracellular signal transduction	BP	692	44	84	0.937138	5.17588e-09	DOWN
Pectin	GO:0071674	mononuclear cell migration	BP	50	1	17	0.98268	5.22871e-09	DOWN
Pectin	GO:0023056	positive regulation of signaling	BP	1184	81	125	0.908015	5.49391e-09	DOWN
Pectin	GO:0042110	T cell activation	BP	337	23	51	0.774208	5.66259e-09	DOWN
Pectin	GO:0032611	interleukin-1 beta production	BP	63	2	19	0.961849	6.43522e-09	DOWN
Pectin	GO:0002683	negative regulation of immune system process	BP	330	18	50	0.961086	7.70052e-09	DOWN
Pectin	GO:0032652	regulation of interleukin-1 production	BP	64	2	19	0.964358	8.61365e-09	DOWN
Pectin	GO:2000145	regulation of cell motility	BP	723	45	86	0.956589	8.8598e-09	DOWN
Pectin	GO:0022407	regulation of cell-cell adhesion	BP	293	20	46	0.761428	1.00754e-08	DOWN
Pectin	GO:0006911	phagocytosis, engulfment	BP	46	2	16	0.882684	1.01553e-08	DOWN
Pectin	GO:0043408	regulation of MAPK cascade	BP	523	30	68	0.97285	1.08921e-08	DOWN
Pectin	GO:0009967	positive regulation of signal transduction	BP	1062	72	114	0.909549	1.14585e-08	DOWN
Pectin	GO:1903037	regulation of leukocyte cell-cell adhesion	BP	210	13	37	0.840561	1.2975e-08	DOWN
Pectin	GO:0035556	intracellular signal transduction	BP	1862	126	176	0.966239	1.33317e-08	DOWN
Pectin	GO:0099024	plasma membrane invagination	BP	53	2	17	0.925508	1.43109e-08	DOWN
Pectin	GO:0030155	regulation of cell adhesion	BP	527	31	68	0.963406	1.48479e-08	DOWN
Pectin	GO:0051049	regulation of transport	BP	1281	77	131	0.995573	1.60838e-08	DOWN
Pectin	GO:0032715	negative regulation of interleukin-6 production	BP	36	1	14	0.945991	1.62413e-08	DOWN
Pectin	GO:0048522	positive regulation of cellular process	BP	3746	228	310	0.999999	1.63775e-08	DOWN
Pectin	GO:0030100	regulation of endocytosis	BP	231	7	39	0.999298	1.79383e-08	DOWN
Pectin	GO:0051607	defense response to virus	BP	177	6	33	0.995132	1.91305e-08	DOWN
Pectin	GO:0002449	lymphocyte mediated immunity	BP	195	8	35	0.987057	1.96808e-08	DOWN
Pectin	GO:0071216	cellular response to biotic stimulus	BP	160	8	31	0.936991	2.02421e-08	DOWN
Pectin	GO:1903039	positive regulation of leukocyte cell-cell adhesion	BP	144	7	29	0.937842	2.35763e-08	DOWN
Pectin	GO:0034341	response to interferon-gamma	BP	104	3	24	0.989663	2.45342e-08	DOWN
Pectin	GO:0055082	cellular chemical homeostasis	BP	512	37	66	0.706538	2.54195e-08	DOWN
Pectin	GO:0007155	cell adhesion	BP	882	55	98	0.96977	2.56566e-08	DOWN
Pectin	GO:0032612	interleukin-1 production	BP	75	3	20	0.938105	2.67702e-08	DOWN
Pectin	GO:0030888	regulation of B cell proliferation	BP	49	2	16	0.903276	2.86212e-08	DOWN
Pectin	GO:0051247	positive regulation of protein metabolic process	BP	1245	82	127	0.958355	3.22861e-08	DOWN
Pectin	GO:0050863	regulation of T cell activation	BP	219	14	37	0.814021	4.08985e-08	DOWN
Pectin	GO:0022610	biological adhesion	BP	892	55	98	0.975839	4.50521e-08	DOWN
Pectin	GO:0002521	leukocyte differentiation	BP	390	26	54	0.822324	4.628e-08	DOWN
Pectin	GO:0022409	positive regulation of cell-cell adhesion	BP	175	9	32	0.934199	5.06407e-08	DOWN
Pectin	GO:0042254	ribosome biogenesis	BP	259	6	41	0.999965	5.08448e-08	DOWN
Pectin	GO:0042098	T cell proliferation	BP	149	12	29	0.493646	5.21015e-08	DOWN
Pectin	GO:1902107	positive regulation of leukocyte differentiation	BP	116	6	25	0.896213	5.38962e-08	DOWN
Pectin	GO:0002460	adaptive immune response based on somatic recombination of immune receptors built from immunoglobulin superfamily domains	BP	213	8	36	0.994707	6.17344e-08	DOWN
Pectin	GO:0023014	signal transduction by protein phosphorylation	BP	581	33	71	0.981355	6.60067e-08	DOWN
Pectin	GO:0032731	positive regulation of interleukin-1 beta production	BP	34	1	13	0.936469	6.76349e-08	DOWN
Pectin	GO:0071622	regulation of granulocyte chemotaxis	BP	34	2	13	0.753818	6.76349e-08	DOWN
Pectin	GO:0042116	macrophage activation	BP	65	5	18	0.57697	7.0363e-08	DOWN
Pectin	GO:0030099	myeloid cell differentiation	BP	293	23	44	0.513283	8.07076e-08	DOWN
Pectin	GO:0046903	secretion	BP	783	42	88	0.997391	8.48448e-08	DOWN
Pectin	GO:0045621	positive regulation of lymphocyte differentiation	BP	80	4	20	0.878451	8.69913e-08	DOWN
Pectin	GO:0045785	positive regulation of cell adhesion	BP	314	15	46	0.987498	8.7266e-08	DOWN
Pectin	GO:0051270	regulation of cellular component movement	BP	772	47	87	0.972892	8.94946e-08	DOWN
Pectin	GO:0000165	MAPK cascade	BP	565	32	69	0.980792	1.04743e-07	DOWN
Pectin	GO:0010324	membrane invagination	BP	60	2	17	0.953266	1.12401e-07	DOWN
Pectin	GO:0050871	positive regulation of B cell activation	BP	60	3	17	0.855739	1.12401e-07	DOWN
Pectin	GO:0019220	regulation of phosphate metabolic process	BP	1247	78	125	0.986738	1.1493e-07	DOWN
Pectin	GO:0070372	regulation of ERK1 and ERK2 cascade	BP	209	9	35	0.984771	1.19025e-07	DOWN
Pectin	GO:0051174	regulation of phosphorus metabolic process	BP	1248	78	125	0.987019	1.20241e-07	DOWN
Pectin	GO:0090025	regulation of monocyte chemotaxis	BP	16	1	9	0.726406	1.24712e-07	DOWN
Pectin	GO:0050766	positive regulation of phagocytosis	BP	61	1	17	0.992919	1.46705e-07	DOWN
Pectin	GO:0050789	regulation of biological process	BP	6869	454	508	1	1.55968e-07	DOWN
Pectin	GO:0002237	response to molecule of bacterial origin	BP	202	11	34	0.922294	1.58984e-07	DOWN
Pectin	GO:0051094	positive regulation of developmental process	BP	1027	72	107	0.845401	1.6162e-07	DOWN
Pectin	GO:0001932	regulation of protein phosphorylation	BP	1028	67	107	0.951382	1.69778e-07	DOWN
Pectin	GO:0071219	cellular response to molecule of bacterial origin	BP	140	6	27	0.96598	1.82277e-07	DOWN
Pectin	GO:1902105	regulation of leukocyte differentiation	BP	204	11	34	0.927726	2.02734e-07	DOWN
Pectin	GO:0098609	cell-cell adhesion	BP	496	31	62	0.919762	2.09693e-07	DOWN
Pectin	GO:0040012	regulation of locomotion	BP	775	47	86	0.974769	2.11578e-07	DOWN
Pectin	GO:0032732	positive regulation of interleukin-1 production	BP	37	1	13	0.950203	2.17138e-07	DOWN
Pectin	GO:0019725	cellular homeostasis	BP	611	46	72	0.615614	2.2667e-07	DOWN
Pectin	GO:0042325	regulation of phosphorylation	BP	1135	74	115	0.959264	2.30424e-07	DOWN
Pectin	GO:0065009	regulation of molecular function	BP	1831	127	168	0.934406	2.45327e-07	DOWN
Pectin	GO:0072503	cellular divalent inorganic cation homeostasis	BP	285	15	42	0.962948	2.70501e-07	DOWN
Pectin	GO:0002269	leukocyte activation involved in inflammatory response	BP	32	0	12	1	2.80177e-07	DOWN
Pectin	GO:0001774	microglial cell activation	BP	32	0	12	1	2.80177e-07	DOWN
Pectin	GO:0002699	positive regulation of immune effector process	BP	170	6	30	0.992846	2.96839e-07	DOWN
Pectin	GO:0006873	cellular ion homeostasis	BP	403	26	53	0.866636	3.3407e-07	DOWN
Pectin	GO:0002703	regulation of leukocyte mediated immunity	BP	162	7	29	0.972771	3.41641e-07	DOWN
Pectin	GO:0050794	regulation of cellular process	BP	6456	418	480	1	3.45145e-07	DOWN
Pectin	GO:0034121	regulation of toll-like receptor signaling pathway	BP	51	4	15	0.567978	3.66535e-07	DOWN
Pectin	GO:0032270	positive regulation of cellular protein metabolic process	BP	1159	75	116	0.966348	3.85118e-07	DOWN
Pectin	GO:0001934	positive regulation of protein phosphorylation	BP	690	41	78	0.976115	3.86017e-07	DOWN
Pectin	GO:0030003	cellular cation homeostasis	BP	394	24	52	0.91771	3.86617e-07	DOWN
Pectin	GO:0072507	divalent inorganic cation homeostasis	BP	299	15	43	0.977749	3.88757e-07	DOWN
Pectin	GO:0045937	positive regulation of phosphate metabolic process	BP	786	45	86	0.991051	3.90269e-07	DOWN
Pectin	GO:0010562	positive regulation of phosphorus metabolic process	BP	786	45	86	0.991051	3.90269e-07	DOWN
Pectin	GO:0043410	positive regulation of MAPK cascade	BP	362	17	49	0.99316	3.93702e-07	DOWN
Pectin	GO:0008283	cell proliferation	BP	1379	93	133	0.943734	3.95916e-07	DOWN
Pectin	GO:0032755	positive regulation of interleukin-6 production	BP	65	2	17	0.966707	4.01062e-07	DOWN
Pectin	GO:0150076	neuroinflammatory response	BP	45	0	14	1	4.16644e-07	DOWN
Pectin	GO:0002768	immune response-regulating cell surface receptor signaling pathway	BP	137	3	26	0.998847	4.26401e-07	DOWN
Pectin	GO:0061900	glial cell activation	BP	39	0	13	1	4.39489e-07	DOWN
Pectin	GO:0002755	MyD88-dependent toll-like receptor signaling pathway	BP	18	1	9	0.767355	4.7189e-07	DOWN
Pectin	GO:0032760	positive regulation of tumor necrosis factor production	BP	73	2	18	0.980822	4.79005e-07	DOWN
Pectin	GO:0002263	cell activation involved in immune response	BP	183	6	31	0.996519	4.82545e-07	DOWN
Pectin	GO:0002548	monocyte chemotaxis	BP	28	1	11	0.896614	5.10099e-07	DOWN
Pectin	GO:0044093	positive regulation of molecular function	BP	1102	70	111	0.974126	5.19307e-07	DOWN
Pectin	GO:0070371	ERK1 and ERK2 cascade	BP	222	9	35	0.991733	5.34687e-07	DOWN
Pectin	GO:1903557	positive regulation of tumor necrosis factor superfamily cytokine production	BP	74	2	18	0.982112	5.95877e-07	DOWN
Pectin	GO:0042592	homeostatic process	BP	1312	114	127	0.107286	6.26338e-07	DOWN
Pectin	GO:0042742	defense response to bacterium	BP	131	3	25	0.998266	6.35792e-07	DOWN
Pectin	GO:0002429	immune response-activating cell surface receptor signaling pathway	BP	131	3	25	0.998266	6.35792e-07	DOWN
Pectin	GO:0042100	B cell proliferation	BP	60	2	16	0.953266	6.59744e-07	DOWN
Pectin	GO:0006875	cellular metal ion homeostasis	BP	347	19	47	0.963161	6.6851e-07	DOWN
Pectin	GO:0032496	response to lipopolysaccharide	BP	186	11	31	0.865242	6.9628e-07	DOWN
Pectin	GO:0071222	cellular response to lipopolysaccharide	BP	132	6	25	0.949915	7.37966e-07	DOWN
Pectin	GO:0002695	negative regulation of leukocyte activation	BP	132	8	25	0.815004	7.37966e-07	DOWN
Pectin	GO:0050866	negative regulation of cell activation	BP	150	9	27	0.834064	7.71671e-07	DOWN
Pectin	GO:0051246	regulation of protein metabolic process	BP	2041	147	181	0.864966	7.76475e-07	DOWN
Pectin	GO:0045582	positive regulation of T cell differentiation	BP	68	3	17	0.907346	8.05552e-07	DOWN
Pectin	GO:0060627	regulation of vesicle-mediated transport	BP	426	17	54	0.999561	8.41275e-07	DOWN
Pectin	GO:0050870	positive regulation of T cell activation	BP	133	7	25	0.900654	8.55063e-07	DOWN
Pectin	GO:0070374	positive regulation of ERK1 and ERK2 cascade	BP	142	5	26	0.988281	8.78073e-07	DOWN
Pectin	GO:0002366	leukocyte activation involved in immune response	BP	179	6	30	0.995645	9.30484e-07	DOWN
Pectin	GO:0007204	positive regulation of cytosolic calcium ion concentration	BP	179	6	30	0.995645	9.30484e-07	DOWN
Pectin	GO:0051179	localization	BP	4131	297	326	0.960037	9.43343e-07	DOWN
Pectin	GO:0001818	negative regulation of cytokine production	BP	190	10	31	0.93201	1.11855e-06	DOWN
Pectin	GO:0019882	antigen processing and presentation	BP	77	4	18	0.859194	1.1187e-06	DOWN
Pectin	GO:0030890	positive regulation of B cell proliferation	BP	30	2	11	0.689199	1.15342e-06	DOWN
Pectin	GO:0042089	cytokine biosynthetic process	BP	85	2	19	0.991757	1.17807e-06	DOWN
Pectin	GO:0042107	cytokine metabolic process	BP	85	2	19	0.991757	1.17807e-06	DOWN
Pectin	GO:2000379	positive regulation of reactive oxygen species metabolic process	BP	85	8	19	0.340732	1.17807e-06	DOWN
Pectin	GO:0042327	positive regulation of phosphorylation	BP	735	43	80	0.984084	1.26234e-06	DOWN
Pectin	GO:0050730	regulation of peptidyl-tyrosine phosphorylation	BP	182	12	30	0.764948	1.33403e-06	DOWN
Pectin	GO:0098771	inorganic ion homeostasis	BP	456	34	56	0.628748	1.45632e-06	DOWN
Pectin	GO:0055080	cation homeostasis	BP	446	32	55	0.711202	1.59032e-06	DOWN
Pectin	GO:0045807	positive regulation of endocytosis	BP	138	2	25	0.999831	1.74117e-06	DOWN
Pectin	GO:0045859	regulation of protein kinase activity	BP	528	34	62	0.897762	1.82952e-06	DOWN
Pectin	GO:0006928	movement of cell or subcellular component	BP	1353	90	128	0.956402	1.91479e-06	DOWN
Pectin	GO:0045619	regulation of lymphocyte differentiation	BP	130	6	24	0.944952	1.97327e-06	DOWN
Pectin	GO:0031399	regulation of protein modification process	BP	1328	93	126	0.87907	2.01281e-06	DOWN
Pectin	GO:0050921	positive regulation of chemotaxis	BP	96	5	20	0.876549	2.01709e-06	DOWN
Pectin	GO:0045860	positive regulation of protein kinase activity	BP	339	18	45	0.97121	2.0198e-06	DOWN
Pectin	GO:0032940	secretion by cell	BP	708	35	77	0.999155	2.08563e-06	DOWN
Pectin	GO:0072678	T cell migration	BP	44	3	13	0.675893	2.08641e-06	DOWN
Pectin	GO:0055065	metal ion homeostasis	BP	395	26	50	0.840476	2.24661e-06	DOWN
Pectin	GO:0008219	cell death	BP	1558	103	143	0.972078	2.38114e-06	DOWN
Pectin	GO:1902622	regulation of neutrophil migration	BP	32	4	11	0.235177	2.42179e-06	DOWN
Pectin	GO:0033674	positive regulation of kinase activity	BP	374	20	48	0.974853	2.43109e-06	DOWN
Pectin	GO:0090026	positive regulation of monocyte chemotaxis	BP	12	1	7	0.621646	2.45687e-06	DOWN
Pectin	GO:1901700	response to oxygen-containing compound	BP	998	83	100	0.270686	2.58492e-06	DOWN
Pectin	GO:0051480	regulation of cytosolic calcium ion concentration	BP	198	6	31	0.998526	2.75107e-06	DOWN
Pectin	GO:0050663	cytokine secretion	BP	160	5	27	0.995822	2.82533e-06	DOWN
Pectin	GO:0012501	programmed cell death	BP	1445	94	134	0.977408	3.08449e-06	DOWN
Pectin	GO:0006810	transport	BP	3049	230	249	0.720754	3.22343e-06	DOWN
Pectin	GO:0065007	biological regulation	BP	7275	509	525	0.999921	3.23198e-06	DOWN
Pectin	GO:2000026	regulation of multicellular organismal development	BP	1448	109	134	0.662141	3.44287e-06	DOWN
Pectin	GO:0042127	regulation of cell proliferation	BP	1133	76	110	0.930758	3.46214e-06	DOWN
Pectin	GO:0072676	lymphocyte migration	BP	60	3	15	0.855739	3.56663e-06	DOWN
Pectin	GO:0050801	ion homeostasis	BP	504	41	59	0.404267	3.60699e-06	DOWN
Pectin	GO:0071677	positive regulation of mononuclear cell migration	BP	17	1	8	0.747709	3.76651e-06	DOWN
Pectin	GO:0018108	peptidyl-tyrosine phosphorylation	BP	231	15	34	0.802485	3.80278e-06	DOWN
Pectin	GO:0006915	apoptotic process	BP	1412	92	131	0.975116	3.97221e-06	DOWN
Pectin	GO:0031401	positive regulation of protein modification process	BP	882	62	90	0.821605	4.1223e-06	DOWN
Pectin	GO:0030036	actin cytoskeleton organization	BP	518	31	60	0.953571	4.18394e-06	DOWN
Pectin	GO:0045637	regulation of myeloid cell differentiation	BP	145	10	25	0.699548	4.41158e-06	DOWN
Pectin	GO:0051234	establishment of localization	BP	3148	237	255	0.73651	4.41771e-06	DOWN
Pectin	GO:0050672	negative regulation of lymphocyte proliferation	BP	61	6	15	0.3371	4.45504e-06	DOWN
Pectin	GO:0032945	negative regulation of mononuclear cell proliferation	BP	61	6	15	0.3371	4.45504e-06	DOWN
Pectin	GO:0051173	positive regulation of nitrogen compound metabolic process	BP	2251	146	192	0.995441	4.66201e-06	DOWN
Pectin	GO:0032501	multicellular organismal process	BP	4258	303	330	0.977854	4.7227e-06	DOWN
Pectin	GO:0019886	antigen processing and presentation of exogenous peptide antigen via MHC class II	BP	13	0	7	1	5.03053e-06	DOWN
Pectin	GO:0018212	peptidyl-tyrosine modification	BP	234	15	34	0.817551	5.08007e-06	DOWN
Pectin	GO:0008284	positive regulation of cell proliferation	BP	640	36	70	0.987547	5.1014e-06	DOWN
Pectin	GO:0010604	positive regulation of macromolecule metabolic process	BP	2354	151	199	0.99765	5.34112e-06	DOWN
Pectin	GO:0006874	cellular calcium ion homeostasis	BP	266	13	37	0.97702	5.55684e-06	DOWN
Pectin	GO:0002440	production of molecular mediator of immune response	BP	147	6	25	0.97601	5.67878e-06	DOWN
Pectin	GO:0050920	regulation of chemotaxis	BP	147	6	25	0.97601	5.67878e-06	DOWN
Pectin	GO:1905517	macrophage migration	BP	41	1	12	0.964014	5.75379e-06	DOWN
Pectin	GO:0060760	positive regulation of response to cytokine stimulus	BP	41	3	12	0.628168	5.75379e-06	DOWN
Pectin	GO:0032268	regulation of cellular protein metabolic process	BP	1897	132	166	0.93309	5.78553e-06	DOWN
Pectin	GO:0050790	regulation of catalytic activity	BP	1383	90	128	0.974564	5.91242e-06	DOWN
Pectin	GO:0090022	regulation of neutrophil chemotaxis	BP	23	2	9	0.54353	5.93574e-06	DOWN
Pectin	GO:0002886	regulation of myeloid leukocyte mediated immunity	BP	48	1	13	0.979623	6.11403e-06	DOWN
Pectin	GO:0031348	negative regulation of defense response	BP	157	10	26	0.787774	6.1346e-06	DOWN
Pectin	GO:0032655	regulation of interleukin-12 production	BP	35	0	11	1	6.56524e-06	DOWN
Pectin	GO:1901701	cellular response to oxygen-containing compound	BP	743	61	78	0.345122	6.76972e-06	DOWN
Pectin	GO:0070664	negative regulation of leukocyte proliferation	BP	63	7	15	0.216251	6.844e-06	DOWN
Pectin	GO:0009987	cellular process	BP	9814	737	675	0.97895	7.03267e-06	DOWN
Pectin	GO:0071346	cellular response to interferon-gamma	BP	87	2	18	0.992851	7.20248e-06	DOWN
Pectin	GO:0022613	ribonucleoprotein complex biogenesis	BP	389	10	48	0.999998	7.26004e-06	DOWN
Pectin	GO:0006898	receptor-mediated endocytosis	BP	168	4	27	0.99932	7.28266e-06	DOWN
Pectin	GO:0002444	myeloid leukocyte mediated immunity	BP	71	1	16	0.996862	7.29502e-06	DOWN
Pectin	GO:0048002	antigen processing and presentation of peptide antigen	BP	49	1	13	0.981214	7.84244e-06	DOWN
Pectin	GO:0051046	regulation of secretion	BP	564	24	63	0.999794	7.87559e-06	DOWN
Pectin	GO:0050793	regulation of developmental process	BP	1840	133	161	0.840282	8.37205e-06	DOWN
Pectin	GO:0043549	regulation of kinase activity	BP	590	39	65	0.879009	8.87018e-06	DOWN
Pectin	GO:0072593	reactive oxygen species metabolic process	BP	230	25	33	0.0552794	9.15753e-06	DOWN
Pectin	GO:0045597	positive regulation of cell differentiation	BP	762	59	79	0.535301	9.35623e-06	DOWN
Pectin	GO:0032695	negative regulation of interleukin-12 production	BP	14	0	7	1	9.50839e-06	DOWN
Pectin	GO:0048246	macrophage chemotaxis	BP	30	0	10	1	9.60166e-06	DOWN
Pectin	GO:0009893	positive regulation of metabolic process	BP	2574	176	213	0.979929	9.71815e-06	DOWN
Pectin	GO:0042108	positive regulation of cytokine biosynthetic process	BP	50	1	13	0.98268	9.98755e-06	DOWN
Pectin	GO:0055074	calcium ion homeostasis	BP	273	13	37	0.982601	1.01555e-05	DOWN
Pectin	GO:0002504	antigen processing and presentation of peptide or polysaccharide antigen via MHC class II	BP	19	1	8	0.785472	1.04431e-05	DOWN
Pectin	GO:0042226	interleukin-6 biosynthetic process	BP	19	1	8	0.785472	1.04431e-05	DOWN
Pectin	GO:0071624	positive regulation of granulocyte chemotaxis	BP	19	2	8	0.441241	1.04431e-05	DOWN
Pectin	GO:0090023	positive regulation of neutrophil chemotaxis	BP	19	2	8	0.441241	1.04431e-05	DOWN
Pectin	GO:0045408	regulation of interleukin-6 biosynthetic process	BP	19	1	8	0.785472	1.04431e-05	DOWN
Pectin	GO:0065008	regulation of biological quality	BP	2678	228	220	0.0605868	1.08033e-05	DOWN
Pectin	GO:0000727	double-strand break repair via break-induced replication	BP	10	0	6	1	1.09605e-05	DOWN
Pectin	GO:0050731	positive regulation of peptidyl-tyrosine phosphorylation	BP	125	10	22	0.510871	1.16535e-05	DOWN
Pectin	GO:0032615	interleukin-12 production	BP	37	0	11	1	1.19631e-05	DOWN
Pectin	GO:0045639	positive regulation of myeloid cell differentiation	BP	66	5	15	0.590804	1.25708e-05	DOWN
Pectin	GO:0030098	lymphocyte differentiation	BP	265	16	36	0.884909	1.26649e-05	DOWN
Pectin	GO:0042060	wound healing	BP	276	14	37	0.971032	1.30371e-05	DOWN
Pectin	GO:0071840	cellular component organization or biogenesis	BP	4575	289	348	0.999999	1.30449e-05	DOWN
Pectin	GO:0042129	regulation of T cell proliferation	BP	117	11	21	0.300709	1.34177e-05	DOWN
Pectin	GO:0050729	positive regulation of inflammatory response	BP	91	4	18	0.930795	1.39005e-05	DOWN
Pectin	GO:0006468	protein phosphorylation	BP	1328	94	122	0.855222	1.44531e-05	DOWN
Pectin	GO:0042035	regulation of cytokine biosynthetic process	BP	75	2	16	0.983318	1.53302e-05	DOWN
Pectin	GO:0043933	protein-containing complex subunit organization	BP	1518	96	136	0.990679	1.54673e-05	DOWN
Pectin	GO:0002819	regulation of adaptive immune response	BP	137	5	23	0.984536	1.65601e-05	DOWN
Pectin	GO:0043085	positive regulation of catalytic activity	BP	838	52	84	0.968977	1.73052e-05	DOWN
Pectin	GO:0051250	negative regulation of lymphocyte activation	BP	110	7	20	0.76154	1.75837e-05	DOWN
Pectin	GO:0002790	peptide secretion	BP	437	22	51	0.991572	1.80798e-05	DOWN
Pectin	GO:0048878	chemical homeostasis	BP	776	69	79	0.13067	1.80815e-05	DOWN
Pectin	GO:0007249	I-kappaB kinase/NF-kappaB signaling	BP	157	12	25	0.568482	1.85367e-05	DOWN
Pectin	GO:0034122	negative regulation of toll-like receptor signaling pathway	BP	26	0	9	1	1.90812e-05	DOWN
Pectin	GO:1902624	positive regulation of neutrophil migration	BP	26	4	9	0.139196	1.90812e-05	DOWN
Pectin	GO:2000377	regulation of reactive oxygen species metabolic process	BP	168	19	26	0.0631558	2.12564e-05	DOWN
Pectin	GO:0009306	protein secretion	BP	417	21	49	0.990227	2.201e-05	DOWN
Pectin	GO:0070665	positive regulation of leukocyte proliferation	BP	94	7	18	0.60363	2.21276e-05	DOWN
Pectin	GO:0051241	negative regulation of multicellular organismal process	BP	908	66	89	0.741557	2.27382e-05	DOWN
Pectin	GO:0051336	regulation of hydrolase activity	BP	733	43	75	0.983228	2.50659e-05	DOWN
Pectin	GO:0050765	negative regulation of phagocytosis	BP	21	2	8	0.494024	2.50775e-05	DOWN
Pectin	GO:0042119	neutrophil activation	BP	21	0	8	1	2.50775e-05	DOWN
Pectin	GO:0009611	response to wounding	BP	351	20	43	0.94771	2.58296e-05	DOWN
Pectin	GO:0051235	maintenance of location	BP	242	19	33	0.517748	2.67028e-05	DOWN
Pectin	GO:0045577	regulation of B cell differentiation	BP	27	2	9	0.632038	2.70158e-05	DOWN
Pectin	GO:0045579	positive regulation of B cell differentiation	BP	16	1	7	0.726406	2.83127e-05	DOWN
Pectin	GO:0052548	regulation of endopeptidase activity	BP	243	16	33	0.791389	2.90672e-05	DOWN
Pectin	GO:0045580	regulation of T cell differentiation	BP	105	4	19	0.96774	3.03866e-05	DOWN
Pectin	GO:0002700	regulation of production of molecular mediator of immune response	BP	105	3	19	0.990308	3.03866e-05	DOWN
Pectin	GO:0002275	myeloid cell activation involved in immune response	BP	63	3	14	0.877501	3.19295e-05	DOWN
Pectin	GO:0030154	cell differentiation	BP	2621	181	213	0.972865	3.27393e-05	DOWN
Pectin	GO:0007015	actin filament organization	BP	310	20	39	0.838841	3.36055e-05	DOWN
Pectin	GO:0006959	humoral immune response	BP	97	3	18	0.983846	3.4447e-05	DOWN
Pectin	GO:0030029	actin filament-based process	BP	567	34	61	0.959395	3.448e-05	DOWN
Pectin	GO:0016310	phosphorylation	BP	1625	127	142	0.49078	3.46579e-05	DOWN
Pectin	GO:0097553	calcium ion transmembrane import into cytosol	BP	80	3	16	0.953966	3.5836e-05	DOWN
Pectin	GO:0032946	positive regulation of mononuclear cell proliferation	BP	89	6	17	0.700164	3.84443e-05	DOWN
Pectin	GO:0016072	rRNA metabolic process	BP	205	5	29	0.999735	4.11109e-05	DOWN
Pectin	GO:0045576	mast cell activation	BP	49	2	12	0.903276	4.19287e-05	DOWN
Pectin	GO:0002526	acute inflammatory response	BP	81	5	16	0.765039	4.20651e-05	DOWN
Pectin	GO:0001961	positive regulation of cytokine-mediated signaling pathway	BP	35	3	10	0.519062	4.38479e-05	DOWN
Pectin	GO:0033003	regulation of mast cell activation	BP	35	2	10	0.768045	4.38479e-05	DOWN
Pectin	GO:0031325	positive regulation of cellular metabolic process	BP	2376	156	195	0.994208	4.48685e-05	DOWN
Pectin	GO:0048519	negative regulation of biological process	BP	3747	242	289	0.999878	4.50368e-05	DOWN
Pectin	GO:0050728	negative regulation of inflammatory response	BP	108	6	19	0.854372	4.55973e-05	DOWN
Pectin	GO:0042273	ribosomal large subunit biogenesis	BP	65	1	14	0.994886	4.62533e-05	DOWN
Pectin	GO:0050878	regulation of body fluid levels	BP	217	16	30	0.62568	4.7298e-05	DOWN
Pectin	GO:0006364	rRNA processing	BP	176	4	26	0.999598	4.82988e-05	DOWN
Pectin	GO:0019884	antigen processing and presentation of exogenous antigen	BP	29	1	9	0.904672	5.14381e-05	DOWN
Pectin	GO:0042554	superoxide anion generation	BP	29	1	9	0.904672	5.14381e-05	DOWN
Pectin	GO:0002821	positive regulation of adaptive immune response	BP	91	2	17	0.99463	5.17008e-05	DOWN
Pectin	GO:0051130	positive regulation of cellular component organization	BP	995	60	94	0.988298	5.53108e-05	DOWN
Pectin	GO:0045429	positive regulation of nitric oxide biosynthetic process	BP	36	6	10	0.0570532	5.72837e-05	DOWN
Pectin	GO:0043405	regulation of MAP kinase activity	BP	230	12	31	0.950612	5.81739e-05	DOWN
Pectin	GO:0019932	second-messenger-mediated signaling	BP	230	13	31	0.914893	5.81739e-05	DOWN
Pectin	GO:0065003	protein-containing complex assembly	BP	1344	87	120	0.975878	6.1949e-05	DOWN
Pectin	GO:0048869	cellular developmental process	BP	2781	201	222	0.896956	6.77631e-05	DOWN
Pectin	GO:0019724	B cell mediated immunity	BP	93	1	17	0.999478	6.88423e-05	DOWN
Pectin	GO:0050704	regulation of interleukin-1 secretion	BP	30	0	9	1	6.9368e-05	DOWN
Pectin	GO:0048523	negative regulation of cellular process	BP	3397	218	264	0.999803	7.00623e-05	DOWN
Pectin	GO:0002495	antigen processing and presentation of peptide antigen via MHC class II	BP	18	1	7	0.767355	7.03724e-05	DOWN
Pectin	GO:1903428	positive regulation of reactive oxygen species biosynthetic process	BP	44	7	11	0.0515707	7.12091e-05	DOWN
Pectin	GO:0051128	regulation of cellular component organization	BP	1956	120	164	0.998925	7.27197e-05	DOWN
Pectin	GO:0032606	type I interferon production	BP	76	2	15	0.984444	7.32923e-05	DOWN
Pectin	GO:0050701	interleukin-1 secretion	BP	37	0	10	1	7.40691e-05	DOWN
Pectin	GO:1904407	positive regulation of nitric oxide metabolic process	BP	37	6	10	0.063816	7.40691e-05	DOWN
Pectin	GO:0044546	NLRP3 inflammasome complex assembly	BP	13	0	6	1	7.58596e-05	DOWN
Pectin	GO:0002478	antigen processing and presentation of exogenous peptide antigen	BP	24	0	8	1	7.63755e-05	DOWN
Pectin	GO:0002532	production of molecular mediator involved in inflammatory response	BP	52	3	12	0.780606	7.86108e-05	DOWN
Pectin	GO:0051347	positive regulation of transferase activity	BP	439	24	49	0.977598	8.25934e-05	DOWN
Pectin	GO:0007186	G protein-coupled receptor signaling pathway	BP	323	18	39	0.951181	8.35639e-05	DOWN
Pectin	GO:0048585	negative regulation of response to stimulus	BP	1181	92	107	0.510378	9.1439e-05	DOWN
Pectin	GO:0030168	platelet activation	BP	61	3	13	0.863343	9.63783e-05	DOWN
Pectin	GO:0051338	regulation of transferase activity	BP	676	44	68	0.912261	0.00010182	DOWN
Pectin	GO:0050671	positive regulation of lymphocyte proliferation	BP	87	6	16	0.67895	0.000103641	DOWN
Pectin	GO:0071276	cellular response to cadmium ion	BP	19	4	7	0.0550735	0.000105331	DOWN
Pectin	GO:1905523	positive regulation of macrophage migration	BP	19	1	7	0.785472	0.000105331	DOWN
Pectin	GO:0045730	respiratory burst	BP	25	3	8	0.307408	0.000106096	DOWN
Pectin	GO:0030217	T cell differentiation	BP	185	13	26	0.689145	0.000112912	DOWN
Pectin	GO:0006801	superoxide metabolic process	BP	54	3	12	0.801946	0.000116163	DOWN
Pectin	GO:0050853	B cell receptor signaling pathway	BP	39	0	10	1	0.000120368	DOWN
Pectin	GO:0002573	myeloid leukocyte differentiation	BP	155	12	23	0.550145	0.000120929	DOWN
Pectin	GO:1905521	regulation of macrophage migration	BP	32	1	9	0.925271	0.000121204	DOWN
Pectin	GO:0002791	regulation of peptide secretion	BP	352	14	41	0.998835	0.000123857	DOWN
Pectin	GO:0010759	positive regulation of macrophage chemotaxis	BP	14	0	6	1	0.000125623	DOWN
Pectin	GO:0048660	regulation of smooth muscle cell proliferation	BP	126	8	20	0.773201	0.000129698	DOWN
Pectin	GO:0030183	B cell differentiation	BP	98	3	17	0.984836	0.000135273	DOWN
Pectin	GO:0052547	regulation of peptidase activity	BP	285	17	35	0.901324	0.000136408	DOWN
Pectin	GO:0060759	regulation of response to cytokine stimulus	BP	89	5	16	0.831675	0.000137064	DOWN
Pectin	GO:0045428	regulation of nitric oxide biosynthetic process	BP	55	6	12	0.254222	0.000140104	DOWN
Pectin	GO:1903530	regulation of secretion by cell	BP	534	23	56	0.999641	0.000143324	DOWN
Pectin	GO:0043304	regulation of mast cell degranulation	BP	26	1	8	0.878401	0.00014477	DOWN
Pectin	GO:0009620	response to fungus	BP	26	1	8	0.878401	0.00014477	DOWN
Pectin	GO:0034142	toll-like receptor 4 signaling pathway	BP	26	3	8	0.329349	0.00014477	DOWN
Pectin	GO:0007162	negative regulation of cell adhesion	BP	220	16	29	0.647663	0.000148279	DOWN
Pectin	GO:0007200	phospholipase C-activating G protein-coupled receptor signaling pathway	BP	40	1	10	0.960969	0.000151448	DOWN
Pectin	GO:0032722	positive regulation of chemokine production	BP	40	1	10	0.960969	0.000151448	DOWN
Pectin	GO:0042534	regulation of tumor necrosis factor biosynthetic process	BP	20	0	7	1	0.000153197	DOWN
Pectin	GO:0042533	tumor necrosis factor biosynthetic process	BP	20	0	7	1	0.000153197	DOWN
Pectin	GO:0016064	immunoglobulin mediated immune response	BP	90	1	16	0.999333	0.000157047	DOWN
Pectin	GO:0048661	positive regulation of smooth muscle cell proliferation	BP	90	5	16	0.838808	0.000157047	DOWN
Pectin	GO:0050702	interleukin-1 beta secretion	BP	33	0	9	1	0.000157342	DOWN
Pectin	GO:0048731	system development	BP	3027	219	236	0.90576	0.000172349	DOWN
Pectin	GO:0051209	release of sequestered calcium ion into cytosol	BP	73	2	14	0.980822	0.000174463	DOWN
Pectin	GO:0048659	smooth muscle cell proliferation	BP	129	9	20	0.681154	0.000180251	DOWN
Pectin	GO:0050708	regulation of protein secretion	BP	335	13	39	0.998877	0.000181837	DOWN
Pectin	GO:1901698	response to nitrogen compound	BP	664	54	66	0.384243	0.000182081	DOWN
Pectin	GO:0050707	regulation of cytokine secretion	BP	139	4	21	0.995694	0.000182178	DOWN
Pectin	GO:0070098	chemokine-mediated signaling pathway	BP	27	2	8	0.632038	0.000194351	DOWN
Pectin	GO:0036230	granulocyte activation	BP	27	1	8	0.887876	0.000194351	DOWN
Pectin	GO:0061082	myeloid leukocyte cytokine production	BP	27	2	8	0.632038	0.000194351	DOWN
Pectin	GO:0050706	regulation of interleukin-1 beta secretion	BP	27	0	8	1	0.000194351	DOWN
Pectin	GO:0033006	regulation of mast cell activation involved in immune response	BP	27	2	8	0.632038	0.000194351	DOWN
Pectin	GO:0042535	positive regulation of tumor necrosis factor biosynthetic process	BP	15	0	6	1	0.000198138	DOWN
Pectin	GO:0045453	bone resorption	BP	57	0	12	1	0.000200848	DOWN
Pectin	GO:0045806	negative regulation of endocytosis	BP	49	2	11	0.903276	0.000202011	DOWN
Pectin	GO:0044085	cellular component biogenesis	BP	2367	150	190	0.998649	0.000205987	DOWN
Pectin	GO:0043067	regulation of programmed cell death	BP	1152	73	103	0.977906	0.000206694	DOWN
Pectin	GO:0010941	regulation of cell death	BP	1261	79	111	0.986689	0.000212452	DOWN
Pectin	GO:0061844	antimicrobial humoral immune response mediated by antimicrobial peptide	BP	21	0	7	1	0.000217257	DOWN
Pectin	GO:0010942	positive regulation of cell death	BP	543	38	56	0.778041	0.000221405	DOWN
Pectin	GO:0032609	interferon-gamma production	BP	66	2	13	0.968908	0.000223471	DOWN
Pectin	GO:0032720	negative regulation of tumor necrosis factor production	BP	42	2	10	0.84891	0.00023413	DOWN
Pectin	GO:0051283	negative regulation of sequestering of calcium ion	BP	75	2	14	0.983318	0.000235015	DOWN
Pectin	GO:0046634	regulation of alpha-beta T cell activation	BP	75	3	14	0.938105	0.000235015	DOWN
Pectin	GO:0032642	regulation of chemokine production	BP	58	2	12	0.946549	0.000238817	DOWN
Pectin	GO:0046635	positive regulation of alpha-beta T cell activation	BP	50	2	11	0.909354	0.000244318	DOWN
Pectin	GO:0022408	negative regulation of cell-cell adhesion	BP	142	10	21	0.6743	0.000246664	DOWN
Pectin	GO:0043122	regulation of I-kappaB kinase/NF-kappaB signaling	BP	132	12	20	0.329662	0.000247376	DOWN
Pectin	GO:0031334	positive regulation of protein complex assembly	BP	205	12	27	0.882004	0.000251242	DOWN
Pectin	GO:0042981	regulation of apoptotic process	BP	1132	71	101	0.981434	0.000258348	DOWN
Pectin	GO:0009891	positive regulation of biosynthetic process	BP	1419	88	122	0.993092	0.000266658	DOWN
Pectin	GO:0002456	T cell mediated immunity	BP	85	6	15	0.656789	0.000271729	DOWN
Pectin	GO:0002824	positive regulation of adaptive immune response based on somatic recombination of immune receptors built from immunoglobulin superfamily domains	BP	85	1	15	0.998997	0.000271729	DOWN
Pectin	GO:0002822	regulation of adaptive immune response based on somatic recombination of immune receptors built from immunoglobulin superfamily domains	BP	123	4	19	0.988621	0.000272032	DOWN
Pectin	GO:0032102	negative regulation of response to external stimulus	BP	250	19	31	0.5767	0.00027207	DOWN
Pectin	GO:0032602	chemokine production	BP	59	2	12	0.950015	0.000282721	DOWN
Pectin	GO:0002718	regulation of cytokine production involved in immune response	BP	59	2	12	0.950015	0.000282721	DOWN
Pectin	GO:0032649	regulation of interferon-gamma production	BP	59	2	12	0.950015	0.000282721	DOWN
Pectin	GO:1903556	negative regulation of tumor necrosis factor superfamily cytokine production	BP	43	2	10	0.8581	0.000287919	DOWN
Pectin	GO:0010758	regulation of macrophage chemotaxis	BP	22	0	7	1	0.000301274	DOWN
Pectin	GO:0032928	regulation of superoxide anion generation	BP	22	0	7	1	0.000301274	DOWN
Pectin	GO:0034614	cellular response to reactive oxygen species	BP	124	11	19	0.370239	0.000302549	DOWN
Pectin	GO:0051282	regulation of sequestering of calcium ion	BP	77	3	14	0.944977	0.000312815	DOWN
Pectin	GO:1990869	cellular response to chemokine	BP	36	3	9	0.538439	0.000323293	DOWN
Pectin	GO:0046638	positive regulation of alpha-beta T cell differentiation	BP	36	1	9	0.945991	0.000323293	DOWN
Pectin	GO:1990868	response to chemokine	BP	36	3	9	0.538439	0.000323293	DOWN
Pectin	GO:2000116	regulation of cysteine-type endopeptidase activity	BP	176	13	24	0.618318	0.000323879	DOWN
Pectin	GO:0014002	astrocyte development	BP	29	0	8	1	0.00033539	DOWN
Pectin	GO:0046686	response to cadmium ion	BP	29	8	8	0.00127577	0.00033539	DOWN
Pectin	GO:0060402	calcium ion transport into cytosol	BP	96	3	16	0.982793	0.000338873	DOWN
Pectin	GO:0048872	homeostasis of number of cells	BP	242	23	30	0.184211	0.000340934	DOWN
Pectin	GO:0032700	negative regulation of interleukin-17 production	BP	11	1	5	0.589712	0.000344456	DOWN
Pectin	GO:0032494	response to peptidoglycan	BP	11	0	5	1	0.000344456	DOWN
Pectin	GO:0006837	serotonin transport	BP	11	0	5	1	0.000344456	DOWN
Pectin	GO:0043299	leukocyte degranulation	BP	52	1	11	0.985279	0.000351621	DOWN
Pectin	GO:0015844	monoamine transport	BP	52	6	11	0.215106	0.000351621	DOWN
Pectin	GO:0042130	negative regulation of T cell proliferation	BP	52	6	11	0.215106	0.000351621	DOWN
Pectin	GO:0051208	sequestering of calcium ion	BP	78	3	14	0.948141	0.000359358	DOWN
Pectin	GO:0006809	nitric oxide biosynthetic process	BP	61	8	12	0.098904	0.000391307	DOWN
Pectin	GO:0050868	negative regulation of T cell activation	BP	88	7	15	0.532353	0.000401247	DOWN
Pectin	GO:0043300	regulation of leukocyte degranulation	BP	37	1	9	0.950203	0.000403401	DOWN
Pectin	GO:0043406	positive regulation of MAP kinase activity	BP	168	9	23	0.913509	0.000403978	DOWN
Pectin	GO:0002367	cytokine production involved in immune response	BP	70	4	13	0.803999	0.000409861	DOWN
Pectin	GO:0002702	positive regulation of production of molecular mediator of immune response	BP	70	1	13	0.996596	0.000409861	DOWN
Pectin	GO:0001959	regulation of cytokine-mediated signaling pathway	BP	79	5	14	0.745576	0.000411696	DOWN
Pectin	GO:0051051	negative regulation of transport	BP	373	24	41	0.861336	0.000424724	DOWN
Pectin	GO:0007252	I-kappaB phosphorylation	BP	17	2	6	0.385556	0.000438873	DOWN
Pectin	GO:0048143	astrocyte activation	BP	17	0	6	1	0.000438873	DOWN
Pectin	GO:0061081	positive regulation of myeloid leukocyte cytokine production involved in immune response	BP	17	1	6	0.747709	0.000438873	DOWN
Pectin	GO:0071900	regulation of protein serine/threonine kinase activity	BP	338	22	38	0.837712	0.000440027	DOWN
Pectin	GO:0023057	negative regulation of signaling	BP	961	80	87	0.272183	0.000444844	DOWN
Pectin	GO:0050777	negative regulation of immune response	BP	108	6	17	0.854372	0.000448492	DOWN
Pectin	GO:0043409	negative regulation of MAPK cascade	BP	138	13	20	0.275936	0.000449762	DOWN
Pectin	GO:0007596	blood coagulation	BP	128	8	19	0.787842	0.000456442	DOWN
Pectin	GO:0051050	positive regulation of transport	BP	725	47	69	0.923683	0.000457285	DOWN
Pectin	GO:0010243	response to organonitrogen compound	BP	610	50	60	0.368065	0.000467789	DOWN
Pectin	GO:0051345	positive regulation of hydrolase activity	BP	411	25	44	0.922837	0.000469654	DOWN
Pectin	GO:0016043	cellular component organization	BP	4412	287	325	0.999964	0.000488545	DOWN
Pectin	GO:0006796	phosphate-containing compound metabolic process	BP	2233	188	178	0.115178	0.000495316	DOWN
Pectin	GO:0045936	negative regulation of phosphate metabolic process	BP	437	37	46	0.317081	0.000510268	DOWN
Pectin	GO:0010563	negative regulation of phosphorus metabolic process	BP	437	37	46	0.317081	0.000510268	DOWN
Pectin	GO:0051171	regulation of nitrogen compound metabolic process	BP	3735	246	280	0.999522	0.000511131	DOWN
Pectin	GO:0035456	response to interferon-beta	BP	46	0	10	1	0.000514658	DOWN
Pectin	GO:0032502	developmental process	BP	3931	279	293	0.974618	0.00051719	DOWN
Pectin	GO:0031328	positive regulation of cellular biosynthetic process	BP	1388	86	118	0.992689	0.000526639	DOWN
Pectin	GO:0001776	leukocyte homeostasis	BP	81	4	14	0.884343	0.000536084	DOWN
Pectin	GO:0001909	leukocyte mediated cytotoxicity	BP	81	4	14	0.884343	0.000536084	DOWN
Pectin	GO:0071902	positive regulation of protein serine/threonine kinase activity	BP	215	12	27	0.915526	0.000540637	DOWN
Pectin	GO:0043068	positive regulation of programmed cell death	BP	500	36	51	0.712709	0.000541552	DOWN
Pectin	GO:1903038	negative regulation of leukocyte cell-cell adhesion	BP	100	7	16	0.668792	0.000542847	DOWN
Pectin	GO:0032479	regulation of type I interferon production	BP	72	2	13	0.979442	0.000544334	DOWN
Pectin	GO:0000302	response to reactive oxygen species	BP	161	16	22	0.186011	0.000549413	DOWN
Pectin	GO:0050817	coagulation	BP	130	8	19	0.801773	0.000556109	DOWN
Pectin	GO:0007599	hemostasis	BP	130	8	19	0.801773	0.000556109	DOWN
Pectin	GO:0046631	alpha-beta T cell activation	BP	110	5	17	0.936456	0.000557839	DOWN
Pectin	GO:0002281	macrophage activation involved in immune response	BP	12	1	5	0.621646	0.000559661	DOWN
Pectin	GO:1900225	regulation of NLRP3 inflammasome complex assembly	BP	12	0	5	1	0.000559661	DOWN
Pectin	GO:0050830	defense response to Gram-positive bacterium	BP	55	0	11	1	0.00058496	DOWN
Pectin	GO:0010557	positive regulation of macromolecule biosynthetic process	BP	1309	79	112	0.995486	0.000584981	DOWN
Pectin	GO:0060255	regulation of macromolecule metabolic process	BP	3893	252	290	0.999902	0.000588031	DOWN
Pectin	GO:0002720	positive regulation of cytokine production involved in immune response	BP	39	1	9	0.957667	0.000612795	DOWN
Pectin	GO:0032481	positive regulation of type I interferon production	BP	47	1	10	0.977898	0.000617076	DOWN
Pectin	GO:0032930	positive regulation of superoxide anion generation	BP	18	0	6	1	0.000623124	DOWN
Pectin	GO:0045595	regulation of cell differentiation	BP	1284	91	110	0.848011	0.000628046	DOWN
Pectin	GO:0071705	nitrogen compound transport	BP	1648	110	136	0.968846	0.000666451	DOWN
Pectin	GO:0002285	lymphocyte activation involved in immune response	BP	122	3	18	0.996825	0.00068668	DOWN
Pectin	GO:0002377	immunoglobulin production	BP	83	2	14	0.9905	0.000691048	DOWN
Pectin	GO:0005515	protein binding	MF	6302	444	480	0.998908	7.17566e-09	DOWN
Pectin	GO:0038023	signaling receptor activity	MF	453	31	60	0.799	4.22732e-08	DOWN
Pectin	GO:0060089	molecular transducer activity	MF	498	34	63	0.812726	1.07575e-07	DOWN
Pectin	GO:0004888	transmembrane signaling receptor activity	MF	340	21	46	0.891665	9.08151e-07	DOWN
Pectin	GO:0019903	protein phosphatase binding	MF	138	11	25	0.511813	1.74117e-06	DOWN
Pectin	GO:0004896	cytokine receptor activity	MF	58	2	15	0.946549	2.24852e-06	DOWN
Pectin	GO:0005102	signaling receptor binding	MF	1031	70	102	0.904082	3.594e-06	DOWN
Pectin	GO:0019902	phosphatase binding	MF	175	13	28	0.609987	5.40959e-06	DOWN
Pectin	GO:0005488	binding	MF	8865	649	620	0.997929	5.66511e-06	DOWN
Pectin	GO:0003779	actin binding	MF	310	19	41	0.888731	6.29224e-06	DOWN
Pectin	GO:0098772	molecular function regulator	MF	1097	55	106	0.999937	6.60033e-06	DOWN
Pectin	GO:0030515	snoRNA binding	MF	24	0	9	1	8.96328e-06	DOWN
Pectin	GO:0044877	protein-containing complex binding	MF	978	67	95	0.88369	1.69462e-05	DOWN
Pectin	GO:0004386	helicase activity	MF	128	11	22	0.410849	1.71934e-05	DOWN
Pectin	GO:0019955	cytokine binding	MF	86	2	17	0.992323	2.41699e-05	DOWN
Pectin	GO:0001664	G protein-coupled receptor binding	MF	153	8	24	0.916036	3.48699e-05	DOWN
Pectin	GO:0008009	chemokine activity	MF	17	0	7	1	4.54951e-05	DOWN
Pectin	GO:0030545	receptor regulator activity	MF	189	8	27	0.982755	6.31258e-05	DOWN
Pectin	GO:0042802	identical protein binding	MF	1447	130	127	0.0404657	7.97762e-05	DOWN
Pectin	GO:0097367	carbohydrate derivative binding	MF	1649	122	141	0.744581	0.000106031	DOWN
Pectin	GO:0004004	ATP-dependent RNA helicase activity	MF	33	2	9	0.738843	0.000157342	DOWN
Pectin	GO:0003724	RNA helicase activity	MF	33	2	9	0.738843	0.000157342	DOWN
Pectin	GO:0008026	ATP-dependent helicase activity	MF	65	5	13	0.57697	0.000190351	DOWN
Pectin	GO:0070035	purine NTP-dependent helicase activity	MF	65	5	13	0.57697	0.000190351	DOWN
Pectin	GO:0019865	immunoglobulin binding	MF	15	0	6	1	0.000198138	DOWN
Pectin	GO:0043142	single-stranded DNA-dependent ATPase activity	MF	15	0	6	1	0.000198138	DOWN
Pectin	GO:0008186	RNA-dependent ATPase activity	MF	34	2	9	0.753818	0.000202034	DOWN
Pectin	GO:0005125	cytokine activity	MF	74	3	14	0.934379	0.0002028	DOWN
Pectin	GO:0048018	receptor ligand activity	MF	172	7	24	0.983249	0.000228259	DOWN
Pectin	GO:0048365	Rac GTPase binding	MF	60	1	12	0.992319	0.000333288	DOWN
Pectin	GO:0043168	anion binding	MF	2102	169	170	0.324693	0.000340122	DOWN
Pectin	GO:0003823	antigen binding	MF	37	1	9	0.950203	0.000403401	DOWN
Pectin	GO:0051015	actin filament binding	MF	148	7	21	0.947952	0.000437975	DOWN
Pectin	GO:0035639	purine ribonucleoside triphosphate binding	MF	1395	103	118	0.734506	0.000637741	DOWN
Pectin	GO:0042277	peptide binding	MF	196	21	25	0.0832475	0.000679789	DOWN
Pectin	GO:0032555	purine ribonucleotide binding	MF	1440	108	121	0.676944	0.00069773	DOWN
Pectin	GO:0042379	chemokine receptor binding	MF	26	1	7	0.878401	0.000929189	DOWN
Pectin	GO:0017076	purine nucleotide binding	MF	1451	108	121	0.708046	0.000930192	DOWN
Pectin	GO:0032553	ribonucleotide binding	MF	1453	109	121	0.676713	0.000979286	DOWN
Pectin	GO:0003688	DNA replication origin binding	MF	20	1	6	0.80218	0.00116592	DOWN
Pectin	GO:0030234	enzyme regulator activity	MF	727	39	67	0.996423	0.00128919	DOWN
Pectin	GO:0005080	protein kinase C binding	MF	53	1	10	0.986428	0.00164467	DOWN
Pectin	GO:0033218	amide binding	MF	255	30	29	0.0148474	0.00168665	DOWN
Pectin	GO:0005178	integrin binding	MF	93	5	14	0.85873	0.00215116	DOWN
Pectin	GO:0050839	cell adhesion molecule binding	MF	169	11	21	0.772638	0.00244367	DOWN
Pectin	GO:0051861	glycolipid binding	MF	16	0	5	1	0.00249295	DOWN
Pectin	GO:0008047	enzyme activator activity	MF	375	16	38	0.998018	0.00297362	DOWN
Pectin	GO:0030544	Hsp70 protein binding	MF	42	3	8	0.644597	0.00442915	DOWN
Pectin	GO:0001046	core promoter sequence-specific DNA binding	MF	42	0	8	1	0.00442915	DOWN
Pectin	GO:0001848	complement binding	MF	19	2	5	0.441241	0.00565967	DOWN
Pectin	GO:1901265	nucleoside phosphate binding	MF	1650	142	129	0.0983599	0.00651836	DOWN
Pectin	GO:0000166	nucleotide binding	MF	1650	142	129	0.0983599	0.00651836	DOWN
Pectin	GO:0003678	DNA helicase activity	MF	45	3	8	0.690759	0.00683818	DOWN
Pectin	GO:0042605	peptide antigen binding	MF	20	0	5	1	0.00715759	DOWN
Pectin	GO:0046625	sphingolipid binding	MF	20	0	5	1	0.00715759	DOWN
Pectin	GO:0038024	cargo receptor activity	MF	65	4	10	0.754673	0.00759739	DOWN
Pectin	GO:0032559	adenyl ribonucleotide binding	MF	1173	95	95	0.3497	0.00768044	DOWN
Pectin	GO:0001540	amyloid-beta binding	MF	46	6	8	0.144355	0.00782801	DOWN
Pectin	GO:0019901	protein kinase binding	MF	595	49	53	0.356909	0.00785776	DOWN
Pectin	GO:0005524	ATP binding	MF	1132	90	92	0.427189	0.00790485	DOWN
Pectin	GO:0051213	dioxygenase activity	MF	76	12	11	0.0138356	0.00832396	DOWN
Pectin	GO:0016504	peptidase activator activity	MF	29	1	6	0.904672	0.00875727	DOWN
Pectin	GO:0032549	ribonucleoside binding	MF	300	16	30	0.962195	0.00929391	DOWN
Pectin	GO:0004930	G protein-coupled receptor activity	MF	132	9	16	0.70728	0.00958619	DOWN
Pectin	GO:0030554	adenyl nucleotide binding	MF	1183	95	95	0.38329	0.00962438	DOWN
Pectin	GO:0019001	guanyl nucleotide binding	MF	301	16	30	0.963479	0.00971838	DOWN
Pectin	GO:0032561	guanyl ribonucleotide binding	MF	301	16	30	0.963479	0.00971838	DOWN
Pectin	GO:0031072	heat shock protein binding	MF	121	5	15	0.963595	0.00976938	DOWN
Pectin	GO:0005525	GTP binding	MF	290	16	29	0.947018	0.0104271	DOWN
Pectin	GO:0001786	phosphatidylserine binding	MF	39	0	7	1	0.010578	DOWN
Pectin	GO:0043138	3'-5' DNA helicase activity	MF	22	2	5	0.519203	0.0109407	DOWN
Pectin	GO:0005044	scavenger receptor activity	MF	31	2	6	0.706557	0.0121852	DOWN
Pectin	GO:0032550	purine ribonucleoside binding	MF	295	16	29	0.955162	0.0129939	DOWN
Pectin	GO:0001882	nucleoside binding	MF	308	18	30	0.922477	0.0131554	DOWN
Pectin	GO:0008092	cytoskeletal protein binding	MF	708	41	60	0.985104	0.0134159	DOWN
Pectin	GO:0016706	oxidoreductase activity, acting on paired donors, with incorporation or reduction of molecular oxygen, 2-oxoglutarate as one donor, and incorporation of one atom each of oxygen into both donors	MF	41	5	7	0.21102	0.0138549	DOWN
Pectin	GO:0036094	small molecule binding	MF	1909	170	144	0.0271849	0.0138699	DOWN
Pectin	GO:0048029	monosaccharide binding	MF	71	3	10	0.921926	0.0139339	DOWN
Pectin	GO:0008144	drug binding	MF	1286	111	101	0.125583	0.0139732	DOWN
Pectin	GO:0043548	phosphatidylinositol 3-kinase binding	MF	32	3	6	0.458445	0.0142112	DOWN
Pectin	GO:0001883	purine nucleoside binding	MF	298	18	29	0.896426	0.0147646	DOWN
Pectin	GO:0043325	phosphatidylinositol-3,4-bisphosphate binding	MF	24	1	5	0.856983	0.0158978	DOWN
Pectin	GO:0019900	kinase binding	MF	661	53	56	0.427921	0.0166419	DOWN
Pectin	GO:0019899	enzyme binding	MF	1922	148	144	0.568631	0.0172241	DOWN
Pectin	GO:0001047	core promoter binding	MF	53	2	8	0.925508	0.0180137	DOWN
Pectin	GO:0031625	ubiquitin protein ligase binding	MF	267	17	26	0.83768	0.0200444	DOWN
Pectin	GO:0003723	RNA binding	MF	907	44	73	0.999887	0.0209376	DOWN
Pectin	GO:0005543	phospholipid binding	MF	321	14	30	0.9953	0.022108	DOWN
Pectin	GO:0004003	ATP-dependent DNA helicase activity	MF	36	3	6	0.538439	0.0246496	DOWN
Pectin	GO:0070566	adenylyltransferase activity	MF	27	5	5	0.0542493	0.0258138	DOWN
Pectin	GO:0046983	protein dimerization activity	MF	1003	98	79	0.00985062	0.026483	DOWN
Pectin	GO:0016779	nucleotidyltransferase activity	MF	113	13	13	0.0995607	0.0271451	DOWN
Pectin	GO:0005126	cytokine receptor binding	MF	161	8	17	0.939577	0.0273094	DOWN
Pectin	GO:0008289	lipid binding	MF	530	42	45	0.472773	0.0287267	DOWN
Pectin	GO:0030246	carbohydrate binding	MF	175	14	18	0.496712	0.029776	DOWN
Pectin	GO:0004197	cysteine-type endopeptidase activity	MF	69	6	9	0.450645	0.0300785	DOWN
Pectin	GO:0016772	transferase activity, transferring phosphorus-containing groups	MF	740	70	60	0.0484229	0.0301346	DOWN
Pectin	GO:0005518	collagen binding	MF	48	1	7	0.979623	0.0309772	DOWN
Pectin	GO:0045309	protein phosphorylated amino acid binding	MF	48	2	7	0.896819	0.0309772	DOWN
Pectin	GO:0051879	Hsp90 protein binding	MF	38	2	6	0.806505	0.0314009	DOWN
Pectin	GO:0004715	non-membrane spanning protein tyrosine kinase activity	MF	38	2	6	0.806505	0.0314009	DOWN
Pectin	GO:0044389	ubiquitin-like protein ligase binding	MF	279	18	26	0.828055	0.0324732	DOWN
Pectin	GO:0051721	protein phosphatase 2A binding	MF	29	0	5	1	0.0342223	DOWN
Pectin	GO:0008094	DNA-dependent ATPase activity	MF	82	7	10	0.456557	0.0347062	DOWN
Pectin	GO:0005516	calmodulin binding	MF	118	7	13	0.821008	0.0369199	DOWN
Pectin	GO:0061134	peptidase regulator activity	MF	131	7	14	0.89216	0.0389278	DOWN
Pectin	GO:0008528	G protein-coupled peptide receptor activity	MF	40	0	6	1	0.0392546	DOWN
Pectin	GO:0097110	scaffold protein binding	MF	51	6	7	0.202554	0.0414054	DOWN
Pectin	GO:0140097	catalytic activity, acting on DNA	MF	158	12	16	0.577538	0.0438656	DOWN
Pectin	GO:0044325	ion channel binding	MF	87	6	10	0.67895	0.0490542	DOWN
Pectin	GO:0004713	protein tyrosine kinase activity	MF	99	7	11	0.658404	0.0495447	DOWN
Pectin	GO:0005048	signal sequence binding	MF	32	6	5	0.0344629	0.0496916	DOWN
Pectin	GO:0046915	transition metal ion transmembrane transporter activity	MF	32	2	5	0.723097	0.0496916	DOWN
Pectin	GO:0005886	plasma membrane	CC	2830	220	259	0.515926	2.541e-11	DOWN
Pectin	GO:0071944	cell periphery	CC	2944	226	267	0.604245	2.85443e-11	DOWN
Pectin	GO:0009986	cell surface	CC	562	36	77	0.909747	9.05539e-11	DOWN
Pectin	GO:0098552	side of membrane	CC	378	28	58	0.635675	2.85119e-10	DOWN
Pectin	GO:0044459	plasma membrane part	CC	1506	116	152	0.561513	2.15078e-09	DOWN
Pectin	GO:0009897	external side of plasma membrane	CC	241	15	41	0.849397	6.13531e-09	DOWN
Pectin	GO:0044425	membrane part	CC	3791	304	310	0.264719	6.03651e-08	DOWN
Pectin	GO:0030684	preribosome	CC	75	0	18	1	7.38109e-07	DOWN
Pectin	GO:0031224	intrinsic component of membrane	CC	2866	244	238	0.0525874	1.64747e-06	DOWN
Pectin	GO:0016021	integral component of membrane	CC	2782	234	232	0.0861042	1.7299e-06	DOWN
Pectin	GO:0001891	phagocytic cup	CC	17	2	8	0.385556	3.76651e-06	DOWN
Pectin	GO:0042611	MHC protein complex	CC	20	0	8	1	1.64374e-05	DOWN
Pectin	GO:0016020	membrane	CC	5294	434	394	0.0730068	1.82751e-05	DOWN
Pectin	GO:0005576	extracellular region	CC	1202	77	112	0.974898	1.83932e-05	DOWN
Pectin	GO:0031982	vesicle	CC	1409	99	126	0.879337	3.66859e-05	DOWN
Pectin	GO:0030688	preribosome, small subunit precursor	CC	12	0	6	1	4.31693e-05	DOWN
Pectin	GO:0031410	cytoplasmic vesicle	CC	1323	93	119	0.87055	4.83898e-05	DOWN
Pectin	GO:0097708	intracellular vesicle	CC	1326	93	119	0.875713	5.34433e-05	DOWN
Pectin	GO:0001772	immunological synapse	CC	30	1	9	0.912102	6.9368e-05	DOWN
Pectin	GO:0005730	nucleolus	CC	731	39	73	0.996844	7.12511e-05	DOWN
Pectin	GO:0005575	cellular_component	CC	12348	949	806	0.965014	7.90284e-05	DOWN
Pectin	GO:0043235	receptor complex	CC	238	15	31	0.836307	0.000111049	DOWN
Pectin	GO:0030139	endocytic vesicle	CC	149	10	22	0.731257	0.000181445	DOWN
Pectin	GO:0098589	membrane region	CC	279	24	34	0.332628	0.000196227	DOWN
Pectin	GO:0005615	extracellular space	CC	825	45	78	0.997084	0.000239814	DOWN
Pectin	GO:0098857	membrane microdomain	CC	271	23	33	0.36162	0.0002458	DOWN
Pectin	GO:0032040	small-subunit processome	CC	35	0	9	1	0.000256791	DOWN
Pectin	GO:0042555	MCM complex	CC	11	1	5	0.589712	0.000344456	DOWN
Pectin	GO:0098805	whole membrane	CC	865	80	80	0.0565309	0.000398064	DOWN
Pectin	GO:0045121	membrane raft	CC	270	23	32	0.354854	0.000491341	DOWN
Pectin	GO:0031252	cell leading edge	CC	299	21	34	0.719814	0.000705759	DOWN
Pectin	GO:0044421	extracellular region part	CC	989	55	88	0.998033	0.000716102	DOWN
Pectin	GO:0002102	podosome	CC	26	1	7	0.878401	0.000929189	DOWN
Pectin	GO:0044464	cell part	CC	10765	832	716	0.692859	0.00121327	DOWN
Pectin	GO:0005623	cell	CC	10766	833	716	0.664086	0.00123727	DOWN
Pectin	GO:0031256	leading edge membrane	CC	100	6	15	0.799611	0.00157483	DOWN
Pectin	GO:0009898	cytoplasmic side of plasma membrane	CC	123	11	17	0.36015	0.00198661	DOWN
Pectin	GO:0098797	plasma membrane protein complex	CC	306	18	33	0.917752	0.0020448	DOWN
Pectin	GO:0005764	lysosome	CC	356	28	37	0.504131	0.00217743	DOWN
Pectin	GO:0000323	lytic vacuole	CC	357	28	37	0.510352	0.00228562	DOWN
Pectin	GO:0001726	ruffle	CC	125	3	17	0.997402	0.00236641	DOWN
Pectin	GO:0005887	integral component of plasma membrane	CC	641	58	59	0.124667	0.00254231	DOWN
Pectin	GO:0030027	lamellipodium	CC	137	11	18	0.501876	0.00263412	DOWN
Pectin	GO:0098562	cytoplasmic side of membrane	CC	138	13	18	0.275936	0.00285439	DOWN
Pectin	GO:0005768	endosome	CC	699	50	63	0.756928	0.00301973	DOWN
Pectin	GO:0030687	preribosome, large subunit precursor	CC	24	0	6	1	0.00325444	DOWN
Pectin	GO:0005884	actin filament	CC	99	5	14	0.892421	0.00387632	DOWN
Pectin	GO:0098794	postsynapse	CC	459	35	44	0.575237	0.00416718	DOWN
Pectin	GO:0031226	intrinsic component of plasma membrane	CC	685	62	61	0.115232	0.00455886	DOWN
Pectin	GO:0045335	phagocytic vesicle	CC	83	3	12	0.961568	0.00604437	DOWN
Pectin	GO:0030686	90S preribosome	CC	30	0	6	1	0.0103711	DOWN
Pectin	GO:0032587	ruffle membrane	CC	58	0	9	1	0.0104669	DOWN
Pectin	GO:0010008	endosome membrane	CC	180	8	20	0.97378	0.010562	DOWN
Pectin	GO:0005773	vacuole	CC	433	35	40	0.430819	0.0111089	DOWN
Pectin	GO:0099091	postsynaptic specialization, intracellular component	CC	31	5	6	0.0887202	0.0121852	DOWN
Pectin	GO:0044433	cytoplasmic vesicle part	CC	401	23	37	0.955024	0.014468	DOWN
Pectin	GO:0099572	postsynaptic specialization	CC	273	24	27	0.294329	0.0150124	DOWN
Pectin	GO:0015629	actin cytoskeleton	CC	376	21	35	0.961431	0.0150971	DOWN
Pectin	GO:0030863	cortical cytoskeleton	CC	96	6	12	0.766807	0.0184352	DOWN
Pectin	GO:0042995	cell projection	CC	1562	122	119	0.49461	0.018963	DOWN
Pectin	GO:0044452	nucleolar part	CC	167	6	18	0.991582	0.0196105	DOWN
Pectin	GO:0005581	collagen trimer	CC	55	3	8	0.811947	0.0221529	DOWN
Pectin	GO:0005925	focal adhesion	CC	134	8	15	0.827548	0.0231784	DOWN
Pectin	GO:0005938	cell cortex	CC	245	17	24	0.723802	0.0232413	DOWN
Pectin	GO:0030424	axon	CC	429	27	38	0.898807	0.0239052	DOWN
Pectin	GO:0014069	postsynaptic density	CC	259	21	25	0.454029	0.0245026	DOWN
Pectin	GO:0032279	asymmetric synapse	CC	260	21	25	0.46129	0.0255403	DOWN
Pectin	GO:0098984	neuron to neuron synapse	CC	274	22	26	0.470302	0.0267305	DOWN
Pectin	GO:0032432	actin filament bundle	CC	79	3	10	0.951134	0.0276663	DOWN
Pectin	GO:0043005	neuron projection	CC	921	78	73	0.224527	0.0284367	DOWN
Pectin	GO:0033267	axon part	CC	276	19	26	0.744216	0.0289255	DOWN
Pectin	GO:0005924	cell-substrate adherens junction	CC	138	8	15	0.85064	0.029275	DOWN
Pectin	GO:0030135	coated vesicle	CC	151	10	16	0.746254	0.030717	DOWN
Pectin	GO:0098802	plasma membrane receptor complex	CC	104	8	12	0.565927	0.0322836	DOWN
Pectin	GO:0005911	cell-cell junction	CC	345	24	31	0.746554	0.0326232	DOWN
Pectin	GO:0012505	endomembrane system	CC	2878	208	205	0.901843	0.0330726	DOWN
Pectin	GO:0097458	neuron part	CC	1232	96	94	0.508721	0.0341294	DOWN
Pectin	GO:0044440	endosomal part	CC	203	8	20	0.991249	0.0341604	DOWN
Pectin	GO:0030054	cell junction	CC	760	51	61	0.886837	0.034528	DOWN
Pectin	GO:0062023	collagen-containing extracellular matrix	CC	256	12	24	0.982207	0.0365168	DOWN
Pectin	GO:0005770	late endosome	CC	181	16	18	0.333588	0.0396643	DOWN
Pectin	GO:0030055	cell-substrate junction	CC	144	9	15	0.797491	0.040526	DOWN
Pectin	GO:0044304	main axon	CC	51	5	7	0.364122	0.0414054	DOWN
Pectin	GO:0005765	lysosomal membrane	CC	98	8	11	0.497	0.0465922	DOWN
Pectin	GO:0031012	extracellular matrix	CC	303	13	27	0.995105	0.0477956	DOWN
Pectin	GO:0098852	lytic vacuole membrane	CC	99	8	11	0.508736	0.0495447	DOWN
Pectin	GO:0005774	vacuolar membrane	CC	148	11	15	0.607264	0.0495628	DOWN

## Sheet: GO-AF_SubBvsSubA
Diet	SubBvsSubA	Term	Ont	N	genes upregulated (UP)	genes downregulated (Down)	P.Up	P.Down	Differentially expressed
AssortedFiber	GO:0006952	defense response	BP	952	21	18	0.00162867	0.347528	UP
AssortedFiber	GO:0071345	cellular response to cytokine stimulus	BP	533	14	11	0.00217237	0.29325	UP
AssortedFiber	GO:0034097	response to cytokine	BP	615	15	12	0.00308501	0.348488	UP
AssortedFiber	GO:0070887	cellular response to chemical stimulus	BP	1960	34	46	0.00375926	0.0118946	UP
AssortedFiber	GO:0002791	regulation of peptide secretion	BP	352	10	8	0.00543907	0.247169	UP
AssortedFiber	GO:0002793	positive regulation of peptide secretion	BP	214	7	4	0.00932379	0.491847	UP
AssortedFiber	GO:0002376	immune system process	BP	1628	28	21	0.0100109	0.931012	UP
AssortedFiber	GO:0070371	ERK1 and ERK2 cascade	BP	222	7	6	0.0112614	0.175178	UP
AssortedFiber	GO:0050708	regulation of protein secretion	BP	335	9	8	0.0115937	0.208374	UP
AssortedFiber	GO:0006954	inflammatory response	BP	457	11	11	0.011935	0.153264	UP
AssortedFiber	GO:0010817	regulation of hormone levels	BP	337	9	5	0.0120182	0.678995	UP
AssortedFiber	GO:0042221	response to chemical	BP	2594	40	66	0.0122804	0.000225222	UP
AssortedFiber	GO:1903530	regulation of secretion by cell	BP	534	12	10	0.014539	0.417998	UP
AssortedFiber	GO:0051650	establishment of vesicle localization	BP	184	6	5	0.0159131	0.20196	UP
AssortedFiber	GO:1903532	positive regulation of secretion by cell	BP	302	8	5	0.0182781	0.582925	UP
AssortedFiber	GO:0050707	regulation of cytokine secretion	BP	139	5	4	0.0185112	0.209655	UP
AssortedFiber	GO:0010038	response to metal ion	BP	196	6	6	0.0210279	0.115996	UP
AssortedFiber	GO:0051046	regulation of secretion	BP	564	12	10	0.0213613	0.486589	UP
AssortedFiber	GO:0051648	vesicle localization	BP	197	6	6	0.0214989	0.118057	UP
AssortedFiber	GO:0006955	immune response	BP	912	17	9	0.0220594	0.975256	UP
AssortedFiber	GO:0002790	peptide secretion	BP	437	10	8	0.0222131	0.461869	UP
AssortedFiber	GO:0050714	positive regulation of protein secretion	BP	202	6	4	0.0239617	0.447434	UP
AssortedFiber	GO:0051047	positive regulation of secretion	BP	319	8	5	0.0244232	0.631474	UP
AssortedFiber	GO:0051222	positive regulation of protein transport	BP	322	8	6	0.025642	0.464326	UP
AssortedFiber	GO:0034976	response to endoplasmic reticulum stress	BP	207	6	5	0.0266073	0.273785	UP
AssortedFiber	GO:0070372	regulation of ERK1 and ERK2 cascade	BP	209	6	6	0.0277178	0.144176	UP
AssortedFiber	GO:0050663	cytokine secretion	BP	160	5	4	0.0315467	0.286843	UP
AssortedFiber	GO:1904951	positive regulation of establishment of protein localization	BP	341	8	6	0.0343623	0.519991	UP
AssortedFiber	GO:0019221	cytokine-mediated signaling pathway	BP	222	6	5	0.0356875	0.32322	UP
AssortedFiber	GO:0050776	regulation of immune response	BP	544	11	5	0.0371386	0.95626	UP
AssortedFiber	GO:0043207	response to external biotic stimulus	BP	616	12	9	0.0384564	0.721529	UP
AssortedFiber	GO:0051707	response to other organism	BP	616	12	9	0.0384564	0.721529	UP
AssortedFiber	GO:0090087	regulation of peptide transport	BP	548	11	11	0.0388334	0.324601	UP
AssortedFiber	GO:0009306	protein secretion	BP	417	9	8	0.0403234	0.410332	UP
AssortedFiber	GO:0045087	innate immune response	BP	488	10	5	0.0424968	0.920219	UP
AssortedFiber	GO:0046883	regulation of hormone secretion	BP	175	5	4	0.0436873	0.344239	UP
AssortedFiber	GO:0055114	oxidation-reduction process	BP	709	13	30	0.0479058	3.19436e-06	UP
AssortedFiber	GO:0009607	response to biotic stimulus	BP	641	12	9	0.0494419	0.763522	UP
AssortedFiber	GO:0020037	heme binding	MF	108	6	2	0.00120327	0.548642	UP
AssortedFiber	GO:0046906	tetrapyrrole binding	MF	115	6	3	0.00166221	0.308735	UP
AssortedFiber	GO:0004497	monooxygenase activity	MF	91	5	2	0.00324357	0.457804	UP
AssortedFiber	GO:0005506	iron ion binding	MF	120	5	2	0.0103357	0.60608	UP
AssortedFiber	GO:0008514	organic anion transmembrane transporter activity	MF	131	5	5	0.0146782	0.0717637	UP
AssortedFiber	GO:0016705	oxidoreductase activity, acting on paired donors, with incorporation or reduction of molecular oxygen	MF	146	5	6	0.0223635	0.0378465	UP
AssortedFiber	GO:0008289	lipid binding	MF	530	11	15	0.0316185	0.0359831	UP
AssortedFiber	GO:0016491	oxidoreductase activity	MF	610	12	21	0.036102	0.00159886	UP
AssortedFiber	GO:0048018	receptor ligand activity	MF	172	5	2	0.0410637	0.791885	UP
AssortedFiber	GO:0008509	anion transmembrane transporter activity	MF	181	5	7	0.0492313	0.0344267	UP
AssortedFiber	GO:0031984	organelle subcompartment	CC	756	18	12	0.0015568	0.633388	UP
AssortedFiber	GO:0044432	endoplasmic reticulum part	CC	527	14	10	0.00195707	0.40192	UP
AssortedFiber	GO:0005783	endoplasmic reticulum	CC	1338	26	35	0.00271645	0.00599495	UP
AssortedFiber	GO:0005789	endoplasmic reticulum membrane	CC	430	12	8	0.00275467	0.443892	UP
AssortedFiber	GO:0098827	endoplasmic reticulum subcompartment	CC	442	12	8	0.00344234	0.474644	UP
AssortedFiber	GO:0042175	nuclear outer membrane-endoplasmic reticulum membrane network	CC	451	12	8	0.00404443	0.497461	UP
AssortedFiber	GO:0044421	extracellular region part	CC	989	20	15	0.00566246	0.709302	UP
AssortedFiber	GO:0012505	endomembrane system	CC	2878	45	59	0.00569641	0.05686	UP
AssortedFiber	GO:0005576	extracellular region	CC	1202	22	19	0.0116128	0.658563	UP
AssortedFiber	GO:0030176	integral component of endoplasmic reticulum membrane	CC	130	5	3	0.0142402	0.378216	UP
AssortedFiber	GO:0031227	intrinsic component of endoplasmic reticulum membrane	CC	135	5	3	0.0165207	0.401129	UP
AssortedFiber	GO:0031410	cytoplasmic vesicle	CC	1323	23	26	0.0174731	0.238028	UP
AssortedFiber	GO:0097708	intracellular vesicle	CC	1326	23	26	0.0179034	0.241658	UP
AssortedFiber	GO:0005615	extracellular space	CC	825	16	12	0.0187774	0.74762	UP
AssortedFiber	GO:0031982	vesicle	CC	1409	24	27	0.0190963	0.275206	UP
AssortedFiber	GO:0005773	vacuole	CC	433	10	12	0.0209975	0.0646953	UP
AssortedFiber	GO:0005774	vacuolar membrane	CC	148	5	5	0.0235527	0.106686	UP
AssortedFiber	GO:0098791	Golgi subcompartment	CC	380	9	4	0.0242339	0.889144	UP
AssortedFiber	GO:0044437	vacuolar part	CC	151	5	5	0.0254122	0.113584	UP
AssortedFiber	GO:0044431	Golgi apparatus part	CC	425	9	4	0.0445781	0.932688	UP
AssortedFiber	GO:0098588	bounding membrane of organelle	CC	846	15	22	0.0446774	0.02947	UP
AssortedFiber	GO:0006631	fatty acid metabolic process	BP	308	5	22	0.250219	1.23305e-08	DOWN
AssortedFiber	GO:0043436	oxoacid metabolic process	BP	771	8	34	0.616569	2.47988e-07	DOWN
AssortedFiber	GO:0045834	positive regulation of lipid metabolic process	BP	129	0	13	1	2.74394e-07	DOWN
AssortedFiber	GO:0006082	organic acid metabolic process	BP	790	10	34	0.367741	4.3722e-07	DOWN
AssortedFiber	GO:0046889	positive regulation of lipid biosynthetic process	BP	77	0	10	1	6.42063e-07	DOWN
AssortedFiber	GO:0044255	cellular lipid metabolic process	BP	739	10	32	0.293334	8.74436e-07	DOWN
AssortedFiber	GO:0032787	monocarboxylic acid metabolic process	BP	459	6	24	0.3909	9.26472e-07	DOWN
AssortedFiber	GO:0045923	positive regulation of fatty acid metabolic process	BP	35	0	7	1	1.62735e-06	DOWN
AssortedFiber	GO:0019395	fatty acid oxidation	BP	85	2	10	0.239396	1.62775e-06	DOWN
AssortedFiber	GO:0034440	lipid oxidation	BP	86	2	10	0.243461	1.81499e-06	DOWN
AssortedFiber	GO:0006629	lipid metabolic process	BP	960	12	37	0.363194	1.85858e-06	DOWN
AssortedFiber	GO:0050996	positive regulation of lipid catabolic process	BP	24	0	6	1	2.29329e-06	DOWN
AssortedFiber	GO:0030258	lipid modification	BP	183	3	14	0.325711	2.73886e-06	DOWN
AssortedFiber	GO:0006633	fatty acid biosynthetic process	BP	112	1	11	0.711078	2.98907e-06	DOWN
AssortedFiber	GO:0019752	carboxylic acid metabolic process	BP	745	8	31	0.577242	3.03909e-06	DOWN
AssortedFiber	GO:0055114	oxidation-reduction process	BP	709	13	30	0.0479058	3.19436e-06	DOWN
AssortedFiber	GO:0019217	regulation of fatty acid metabolic process	BP	72	1	9	0.549287	3.27184e-06	DOWN
AssortedFiber	GO:0046890	regulation of lipid biosynthetic process	BP	136	1	12	0.778885	3.28873e-06	DOWN
AssortedFiber	GO:0019216	regulation of lipid metabolic process	BP	271	3	17	0.574675	3.60127e-06	DOWN
AssortedFiber	GO:0031998	regulation of fatty acid beta-oxidation	BP	17	1	5	0.171186	6.96467e-06	DOWN
AssortedFiber	GO:0006635	fatty acid beta-oxidation	BP	60	2	8	0.140628	7.12753e-06	DOWN
AssortedFiber	GO:0050994	regulation of lipid catabolic process	BP	45	1	7	0.391983	9.51203e-06	DOWN
AssortedFiber	GO:0045723	positive regulation of fatty acid biosynthetic process	BP	21	0	5	1	2.16711e-05	DOWN
AssortedFiber	GO:0044281	small molecule metabolic process	BP	1421	15	45	0.604246	2.29957e-05	DOWN
AssortedFiber	GO:0006820	anion transport	BP	351	5	18	0.341863	2.94767e-05	DOWN
AssortedFiber	GO:0042304	regulation of fatty acid biosynthetic process	BP	37	0	6	1	3.29603e-05	DOWN
AssortedFiber	GO:0062013	positive regulation of small molecule metabolic process	BP	121	1	10	0.738637	3.87519e-05	DOWN
AssortedFiber	GO:0044282	small molecule catabolic process	BP	265	4	15	0.332014	4.54261e-05	DOWN
AssortedFiber	GO:0010565	regulation of cellular ketone metabolic process	BP	102	2	9	0.30856	5.67865e-05	DOWN
AssortedFiber	GO:0090208	positive regulation of triglyceride metabolic process	BP	26	0	5	1	6.53829e-05	DOWN
AssortedFiber	GO:0009062	fatty acid catabolic process	BP	82	2	8	0.227225	7.21787e-05	DOWN
AssortedFiber	GO:0046395	carboxylic acid catabolic process	BP	185	3	12	0.331728	7.31065e-05	DOWN
AssortedFiber	GO:0016054	organic acid catabolic process	BP	185	3	12	0.331728	7.31065e-05	DOWN
AssortedFiber	GO:0090207	regulation of triglyceride metabolic process	BP	43	1	6	0.378365	7.94215e-05	DOWN
AssortedFiber	GO:0046320	regulation of fatty acid oxidation	BP	29	1	5	0.274174	0.000113258	DOWN
AssortedFiber	GO:0001954	positive regulation of cell-matrix adhesion	BP	46	0	6	1	0.000116977	DOWN
AssortedFiber	GO:0044242	cellular lipid catabolic process	BP	167	3	11	0.277711	0.000127491	DOWN
AssortedFiber	GO:0008610	lipid biosynthetic process	BP	437	5	19	0.526473	0.000161222	DOWN
AssortedFiber	GO:0016042	lipid catabolic process	BP	232	3	13	0.470111	0.00016221	DOWN
AssortedFiber	GO:0042221	response to chemical	BP	2594	40	66	0.0122804	0.000225222	DOWN
AssortedFiber	GO:0072330	monocarboxylic acid biosynthetic process	BP	210	1	12	0.903381	0.000241634	DOWN
AssortedFiber	GO:0071396	cellular response to lipid	BP	345	3	16	0.734526	0.000261693	DOWN
AssortedFiber	GO:0072329	monocarboxylic acid catabolic process	BP	99	3	8	0.0952107	0.000271192	DOWN
AssortedFiber	GO:0015711	organic anion transport	BP	278	5	14	0.190788	0.000277284	DOWN
AssortedFiber	GO:0062012	regulation of small molecule metabolic process	BP	288	4	14	0.38945	0.000396636	DOWN
AssortedFiber	GO:0007399	nervous system development	BP	1511	16	43	0.600476	0.000406419	DOWN
AssortedFiber	GO:0046394	carboxylic acid biosynthetic process	BP	294	2	14	0.83714	0.000487489	DOWN
AssortedFiber	GO:0046942	carboxylic acid transport	BP	195	2	11	0.634453	0.000487958	DOWN
AssortedFiber	GO:0006639	acylglycerol metabolic process	BP	108	1	8	0.697922	0.000489767	DOWN
AssortedFiber	GO:0016053	organic acid biosynthetic process	BP	295	2	14	0.838538	0.000504236	DOWN
AssortedFiber	GO:0015849	organic acid transport	BP	196	2	11	0.637233	0.000509428	DOWN
AssortedFiber	GO:0006638	neutral lipid metabolic process	BP	109	1	8	0.701266	0.000521	DOWN
AssortedFiber	GO:0050807	regulation of synapse organization	BP	170	3	10	0.286672	0.00063362	DOWN
AssortedFiber	GO:0006641	triglyceride metabolic process	BP	89	1	7	0.626837	0.000770078	DOWN
AssortedFiber	GO:0050803	regulation of synapse structure or activity	BP	175	3	10	0.301658	0.000793235	DOWN
AssortedFiber	GO:0099537	trans-synaptic signaling	BP	383	4	16	0.609948	0.000819258	DOWN
AssortedFiber	GO:0007267	cell-cell signaling	BP	876	9	28	0.630278	0.000856548	DOWN
AssortedFiber	GO:0010876	lipid localization	BP	277	5	13	0.188901	0.000883195	DOWN
AssortedFiber	GO:0099536	synaptic signaling	BP	389	4	16	0.622227	0.000965592	DOWN
AssortedFiber	GO:0006811	ion transport	BP	928	11	29	0.441222	0.000982565	DOWN
AssortedFiber	GO:0015718	monocarboxylic acid transport	BP	93	1	7	0.643066	0.00100026	DOWN
AssortedFiber	GO:0001952	regulation of cell-matrix adhesion	BP	95	0	7	1	0.00113402	DOWN
AssortedFiber	GO:0051094	positive regulation of developmental process	BP	1027	11	31	0.579284	0.00114719	DOWN
AssortedFiber	GO:0001676	long-chain fatty acid metabolic process	BP	71	2	6	0.183143	0.00125943	DOWN
AssortedFiber	GO:1900407	regulation of cellular response to oxidative stress	BP	71	0	6	1	0.00125943	DOWN
AssortedFiber	GO:0042180	cellular ketone metabolic process	BP	158	2	9	0.519967	0.00147262	DOWN
AssortedFiber	GO:0051179	localization	BP	4131	49	91	0.281715	0.00158967	DOWN
AssortedFiber	GO:0033993	response to lipid	BP	487	4	18	0.787217	0.0015917	DOWN
AssortedFiber	GO:0033559	unsaturated fatty acid metabolic process	BP	76	3	6	0.0509805	0.00179278	DOWN
AssortedFiber	GO:0007416	synapse assembly	BP	103	1	7	0.680637	0.00181514	DOWN
AssortedFiber	GO:0050804	modulation of chemical synaptic transmission	BP	301	4	13	0.421701	0.00186718	DOWN
AssortedFiber	GO:0098916	anterograde trans-synaptic signaling	BP	376	4	15	0.595323	0.00186936	DOWN
AssortedFiber	GO:0007268	chemical synaptic transmission	BP	376	4	15	0.595323	0.00186936	DOWN
AssortedFiber	GO:1902882	regulation of response to oxidative stress	BP	77	0	6	1	0.00191734	DOWN
AssortedFiber	GO:0099177	regulation of trans-synaptic signaling	BP	302	4	13	0.424168	0.00192257	DOWN
AssortedFiber	GO:0007155	cell adhesion	BP	882	6	27	0.928086	0.00199047	DOWN
AssortedFiber	GO:0120036	plasma membrane bounded cell projection organization	BP	1067	10	31	0.743945	0.00209809	DOWN
AssortedFiber	GO:0022008	neurogenesis	BP	1161	14	33	0.39723	0.00213616	DOWN
AssortedFiber	GO:0022600	digestive system process	BP	54	0	5	1	0.00214102	DOWN
AssortedFiber	GO:0050793	regulation of developmental process	BP	1840	18	47	0.737329	0.00219359	DOWN
AssortedFiber	GO:2000026	regulation of multicellular organismal development	BP	1448	14	39	0.732521	0.00220038	DOWN
AssortedFiber	GO:0022610	biological adhesion	BP	892	7	27	0.866709	0.00233402	DOWN
AssortedFiber	GO:0045597	positive regulation of cell differentiation	BP	762	10	24	0.326443	0.0024629	DOWN
AssortedFiber	GO:0042552	myelination	BP	109	1	7	0.701266	0.00250725	DOWN
AssortedFiber	GO:0008366	axon ensheathment	BP	110	1	7	0.704573	0.00264001	DOWN
AssortedFiber	GO:0007272	ensheathment of neurons	BP	110	1	7	0.704573	0.00264001	DOWN
AssortedFiber	GO:1903426	regulation of reactive oxygen species biosynthetic process	BP	82	2	6	0.227225	0.002641	DOWN
AssortedFiber	GO:1901700	response to oxygen-containing compound	BP	998	9	29	0.776111	0.00293047	DOWN
AssortedFiber	GO:0006869	lipid transport	BP	244	4	11	0.280051	0.00296922	DOWN
AssortedFiber	GO:0045595	regulation of cell differentiation	BP	1284	17	35	0.242319	0.00312037	DOWN
AssortedFiber	GO:0007586	digestion	BP	59	0	5	1	0.0031661	DOWN
AssortedFiber	GO:0060291	long-term synaptic potentiation	BP	59	1	5	0.479364	0.0031661	DOWN
AssortedFiber	GO:0048871	multicellular organismal homeostasis	BP	320	5	13	0.275235	0.00317597	DOWN
AssortedFiber	GO:0030030	cell projection organization	BP	1099	10	31	0.776266	0.00329068	DOWN
AssortedFiber	GO:0050806	positive regulation of synaptic transmission	BP	115	1	7	0.720571	0.00338667	DOWN
AssortedFiber	GO:0031175	neuron projection development	BP	739	9	23	0.423564	0.0035073	DOWN
AssortedFiber	GO:0050808	synapse organization	BP	287	3	12	0.613738	0.00359953	DOWN
AssortedFiber	GO:0010033	response to organic substance	BP	1938	28	48	0.0741342	0.00364721	DOWN
AssortedFiber	GO:1905475	regulation of protein localization to membrane	BP	148	3	8	0.221893	0.00369011	DOWN
AssortedFiber	GO:1901701	cellular response to oxygen-containing compound	BP	743	6	23	0.832118	0.00374724	DOWN
AssortedFiber	GO:0033036	macromolecule localization	BP	2299	28	55	0.302627	0.00375362	DOWN
AssortedFiber	GO:0050730	regulation of peptidyl-tyrosine phosphorylation	BP	182	1	9	0.867761	0.00383407	DOWN
AssortedFiber	GO:0051963	regulation of synapse assembly	BP	62	1	5	0.496399	0.00392869	DOWN
AssortedFiber	GO:0033865	nucleoside bisphosphate metabolic process	BP	89	0	6	1	0.003976	DOWN
AssortedFiber	GO:0034032	purine nucleoside bisphosphate metabolic process	BP	89	0	6	1	0.003976	DOWN
AssortedFiber	GO:0033875	ribonucleoside bisphosphate metabolic process	BP	89	0	6	1	0.003976	DOWN
AssortedFiber	GO:0015850	organic hydroxy compound transport	BP	150	3	8	0.227666	0.00400306	DOWN
AssortedFiber	GO:0051960	regulation of nervous system development	BP	711	7	22	0.670015	0.00458438	DOWN
AssortedFiber	GO:0001894	tissue homeostasis	BP	155	2	8	0.509707	0.00487527	DOWN
AssortedFiber	GO:0048699	generation of neurons	BP	1082	12	30	0.529268	0.00491163	DOWN
AssortedFiber	GO:0009725	response to hormone	BP	501	3	17	0.916966	0.005089	DOWN
AssortedFiber	GO:0051239	regulation of multicellular organismal process	BP	2127	19	51	0.866668	0.00518987	DOWN
AssortedFiber	GO:1903409	reactive oxygen species biosynthetic process	BP	94	2	6	0.276044	0.00519718	DOWN
AssortedFiber	GO:1901568	fatty acid derivative metabolic process	BP	95	3	6	0.086645	0.0054711	DOWN
AssortedFiber	GO:0055088	lipid homeostasis	BP	126	0	7	1	0.00558758	DOWN
AssortedFiber	GO:0048666	neuron development	BP	814	9	24	0.540512	0.00564489	DOWN
AssortedFiber	GO:0000902	cell morphogenesis	BP	769	5	23	0.930134	0.00566753	DOWN
AssortedFiber	GO:0018108	peptidyl-tyrosine phosphorylation	BP	231	1	10	0.923679	0.00601322	DOWN
AssortedFiber	GO:0006793	phosphorus metabolic process	BP	2249	20	53	0.877945	0.00615957	DOWN
AssortedFiber	GO:0018212	peptidyl-tyrosine modification	BP	234	1	10	0.926209	0.0065671	DOWN
AssortedFiber	GO:0051962	positive regulation of nervous system development	BP	433	5	15	0.518265	0.00692858	DOWN
AssortedFiber	GO:0022603	regulation of anatomical structure morphogenesis	BP	786	2	23	0.998667	0.00731959	DOWN
AssortedFiber	GO:0010811	positive regulation of cell-substrate adhesion	BP	101	0	6	1	0.00734136	DOWN
AssortedFiber	GO:0050767	regulation of neurogenesis	BP	653	7	20	0.580346	0.00755826	DOWN
AssortedFiber	GO:0045765	regulation of angiogenesis	BP	239	1	10	0.930244	0.00757756	DOWN
AssortedFiber	GO:0051017	actin filament bundle assembly	BP	134	0	7	1	0.00776082	DOWN
AssortedFiber	GO:0010810	regulation of cell-substrate adhesion	BP	168	0	8	1	0.00782681	DOWN
AssortedFiber	GO:2000377	regulation of reactive oxygen species metabolic process	BP	168	4	8	0.113584	0.00782681	DOWN
AssortedFiber	GO:0032989	cellular component morphogenesis	BP	838	6	24	0.904757	0.00799439	DOWN
AssortedFiber	GO:0042493	response to drug	BP	569	7	18	0.434192	0.00808707	DOWN
AssortedFiber	GO:0009719	response to endogenous stimulus	BP	933	5	26	0.979112	0.0082138	DOWN
AssortedFiber	GO:0046486	glycerolipid metabolic process	BP	280	2	11	0.816401	0.00821908	DOWN
AssortedFiber	GO:0048514	blood vessel morphogenesis	BP	484	1	16	0.995683	0.00826117	DOWN
AssortedFiber	GO:0061572	actin filament bundle organization	BP	136	0	7	1	0.00839007	DOWN
AssortedFiber	GO:0006796	phosphate-containing compound metabolic process	BP	2233	20	52	0.870059	0.00847631	DOWN
AssortedFiber	GO:1903827	regulation of cellular protein localization	BP	446	4	15	0.72642	0.00897397	DOWN
AssortedFiber	GO:0001525	angiogenesis	BP	407	1	14	0.989588	0.00949861	DOWN
AssortedFiber	GO:0051130	positive regulation of cellular component organization	BP	995	10	27	0.660669	0.00993831	DOWN
AssortedFiber	GO:0065008	regulation of biological quality	BP	2678	29	60	0.566425	0.0102104	DOWN
AssortedFiber	GO:0009056	catabolic process	BP	1846	17	44	0.816902	0.0107797	DOWN
AssortedFiber	GO:0035239	tube morphogenesis	BP	676	3	20	0.981222	0.0108259	DOWN
AssortedFiber	GO:0007613	memory	BP	79	1	5	0.582988	0.0108686	DOWN
AssortedFiber	GO:0010648	negative regulation of cell communication	BP	958	13	26	0.252722	0.0113365	DOWN
AssortedFiber	GO:0001101	response to acid chemical	BP	180	3	8	0.316685	0.0115919	DOWN
AssortedFiber	GO:0023057	negative regulation of signaling	BP	961	13	26	0.256237	0.0117688	DOWN
AssortedFiber	GO:0070887	cellular response to chemical stimulus	BP	1960	34	46	0.00375926	0.0118946	DOWN
AssortedFiber	GO:0010646	regulation of cell communication	BP	2221	25	51	0.479723	0.0119436	DOWN
AssortedFiber	GO:0016125	sterol metabolic process	BP	113	1	6	0.714277	0.0123993	DOWN
AssortedFiber	GO:0048646	anatomical structure formation involved in morphogenesis	BP	824	2	23	0.999108	0.0124682	DOWN
AssortedFiber	GO:0044248	cellular catabolic process	BP	1659	17	40	0.657713	0.0126625	DOWN
AssortedFiber	GO:0060341	regulation of cellular localization	BP	736	6	21	0.825362	0.0133276	DOWN
AssortedFiber	GO:0042063	gliogenesis	BP	223	2	9	0.706185	0.0137425	DOWN
AssortedFiber	GO:0001568	blood vessel development	BP	557	1	17	0.998136	0.0137982	DOWN
AssortedFiber	GO:0023051	regulation of signaling	BP	2239	25	51	0.497377	0.0138483	DOWN
AssortedFiber	GO:1901342	regulation of vasculature development	BP	262	1	10	0.946155	0.0138524	DOWN
AssortedFiber	GO:0048468	cell development	BP	1518	14	37	0.793727	0.0140686	DOWN
AssortedFiber	GO:0010976	positive regulation of neuron projection development	BP	266	2	10	0.793353	0.0152552	DOWN
AssortedFiber	GO:0060284	regulation of cell development	BP	747	7	21	0.719424	0.0155104	DOWN
AssortedFiber	GO:0032880	regulation of protein localization	BP	794	12	22	0.162504	0.0155749	DOWN
AssortedFiber	GO:0031589	cell-substrate adhesion	BP	268	0	10	1	0.0159952	DOWN
AssortedFiber	GO:0072593	reactive oxygen species metabolic process	BP	230	4	9	0.246206	0.0165028	DOWN
AssortedFiber	GO:0022607	cellular component assembly	BP	2156	15	49	0.985293	0.0165747	DOWN
AssortedFiber	GO:0120035	regulation of plasma membrane bounded cell projection organization	BP	570	5	17	0.755597	0.0169405	DOWN
AssortedFiber	GO:0044087	regulation of cellular component biogenesis	BP	755	4	21	0.969448	0.0172689	DOWN
AssortedFiber	GO:1901698	response to nitrogen compound	BP	664	3	19	0.979109	0.0176984	DOWN
AssortedFiber	GO:0044283	small molecule biosynthetic process	BP	528	5	16	0.693458	0.0176986	DOWN
AssortedFiber	GO:0071310	cellular response to organic substance	BP	1545	22	37	0.120665	0.0181562	DOWN
AssortedFiber	GO:0031344	regulation of cell projection organization	BP	575	5	17	0.762335	0.0182873	DOWN
AssortedFiber	GO:0048812	neuron projection morphogenesis	BP	443	3	14	0.869251	0.0186637	DOWN
AssortedFiber	GO:0042391	regulation of membrane potential	BP	235	2	9	0.733176	0.0187097	DOWN
AssortedFiber	GO:0071229	cellular response to acid chemical	BP	124	2	6	0.395972	0.018836	DOWN
AssortedFiber	GO:1902903	regulation of supramolecular fiber organization	BP	276	0	10	1	0.0192241	DOWN
AssortedFiber	GO:0050731	positive regulation of peptidyl-tyrosine phosphorylation	BP	125	0	6	1	0.0195158	DOWN
AssortedFiber	GO:0001505	regulation of neurotransmitter levels	BP	237	4	9	0.263021	0.0196499	DOWN
AssortedFiber	GO:0045666	positive regulation of neuron differentiation	BP	318	3	11	0.682395	0.0196561	DOWN
AssortedFiber	GO:0051260	protein homooligomerization	BP	278	4	10	0.364489	0.0201013	DOWN
AssortedFiber	GO:0071702	organic substance transport	BP	1918	27	44	0.100618	0.0201445	DOWN
AssortedFiber	GO:0050769	positive regulation of neurogenesis	BP	404	5	13	0.457215	0.0201614	DOWN
AssortedFiber	GO:0051259	protein complex oligomerization	BP	448	6	14	0.369218	0.0203405	DOWN
AssortedFiber	GO:0030182	neuron differentiation	BP	959	10	25	0.613966	0.0203755	DOWN
AssortedFiber	GO:0001944	vasculature development	BP	583	2	17	0.989259	0.020613	DOWN
AssortedFiber	GO:0071241	cellular response to inorganic substance	BP	127	4	6	0.0511833	0.0209254	DOWN
AssortedFiber	GO:0007160	cell-matrix adhesion	BP	164	0	7	1	0.0215972	DOWN
AssortedFiber	GO:0098609	cell-cell adhesion	BP	496	5	15	0.639517	0.0216415	DOWN
AssortedFiber	GO:0048167	regulation of synaptic plasticity	BP	128	3	6	0.166193	0.0216554	DOWN
AssortedFiber	GO:0042592	homeostatic process	BP	1312	15	32	0.4745	0.0219388	DOWN
AssortedFiber	GO:1901575	organic substance catabolic process	BP	1520	12	36	0.918244	0.023	DOWN
AssortedFiber	GO:0120039	plasma membrane bounded cell projection morphogenesis	BP	456	3	14	0.881665	0.0232575	DOWN
AssortedFiber	GO:0006935	chemotaxis	BP	369	4	12	0.580384	0.0233393	DOWN
AssortedFiber	GO:0007167	enzyme linked receptor protein signaling pathway	BP	638	7	18	0.555391	0.0234536	DOWN
AssortedFiber	GO:0046777	protein autophosphorylation	BP	205	2	8	0.661519	0.0234828	DOWN
AssortedFiber	GO:0072358	cardiovascular system development	BP	593	2	17	0.990282	0.023832	DOWN
AssortedFiber	GO:0010720	positive regulation of cell development	BP	458	5	14	0.568533	0.0240334	DOWN
AssortedFiber	GO:0042330	taxis	BP	372	4	12	0.586824	0.0246591	DOWN
AssortedFiber	GO:0071222	cellular response to lipopolysaccharide	BP	132	1	6	0.768797	0.0247474	DOWN
AssortedFiber	GO:0048858	cell projection morphogenesis	BP	460	3	14	0.88527	0.0248285	DOWN
AssortedFiber	GO:0007409	axonogenesis	BP	288	1	10	0.95984	0.0249319	DOWN
AssortedFiber	GO:0006644	phospholipid metabolic process	BP	288	3	10	0.616099	0.0249319	DOWN
AssortedFiber	GO:0097435	supramolecular fiber organization	BP	506	3	15	0.920236	0.0253073	DOWN
AssortedFiber	GO:0007154	cell communication	BP	3468	37	72	0.612343	0.0262789	DOWN
AssortedFiber	GO:0048731	system development	BP	3027	30	64	0.768842	0.0263342	DOWN
AssortedFiber	GO:0016999	antibiotic metabolic process	BP	99	0	5	1	0.0263654	DOWN
AssortedFiber	GO:0006979	response to oxidative stress	BP	333	5	11	0.3029	0.0264777	DOWN
AssortedFiber	GO:0023052	signaling	BP	3418	36	71	0.645693	0.0271846	DOWN
AssortedFiber	GO:0007411	axon guidance	BP	135	0	6	1	0.0272511	DOWN
AssortedFiber	GO:0097485	neuron projection guidance	BP	135	0	6	1	0.0272511	DOWN
AssortedFiber	GO:0051128	regulation of cellular component organization	BP	1956	16	44	0.924813	0.0272753	DOWN
AssortedFiber	GO:0010035	response to inorganic substance	BP	336	6	11	0.164712	0.0280255	DOWN
AssortedFiber	GO:1901215	negative regulation of neuron death	BP	174	3	7	0.298657	0.0286507	DOWN
AssortedFiber	GO:0046677	response to antibiotic	BP	174	1	7	0.855375	0.0286507	DOWN
AssortedFiber	GO:0072657	protein localization to membrane	BP	426	4	13	0.692477	0.0294254	DOWN
AssortedFiber	GO:0010243	response to organonitrogen compound	BP	610	3	17	0.966509	0.0301633	DOWN
AssortedFiber	GO:0032879	regulation of localization	BP	1972	24	44	0.324058	0.0308231	DOWN
AssortedFiber	GO:0019220	regulation of phosphate metabolic process	BP	1247	12	30	0.726454	0.03085	DOWN
AssortedFiber	GO:0051174	regulation of phosphorus metabolic process	BP	1248	12	30	0.727476	0.0311391	DOWN
AssortedFiber	GO:0032870	cellular response to hormone stimulus	BP	386	2	12	0.928359	0.0315526	DOWN
AssortedFiber	GO:0071219	cellular response to molecule of bacterial origin	BP	140	1	6	0.788536	0.0317868	DOWN
AssortedFiber	GO:0010975	regulation of neuron projection development	BP	432	4	13	0.702959	0.0324197	DOWN
AssortedFiber	GO:0045766	positive regulation of angiogenesis	BP	141	0	6	1	0.0327495	DOWN
AssortedFiber	GO:0031346	positive regulation of cell projection organization	BP	346	3	11	0.736321	0.0336565	DOWN
AssortedFiber	GO:0032990	cell part morphogenesis	BP	480	4	14	0.777655	0.0338938	DOWN
AssortedFiber	GO:0008203	cholesterol metabolic process	BP	106	0	5	1	0.0340248	DOWN
AssortedFiber	GO:1901652	response to peptide	BP	306	2	10	0.853218	0.0356468	DOWN
AssortedFiber	GO:0044085	cellular component biogenesis	BP	2367	16	51	0.992002	0.035879	DOWN
AssortedFiber	GO:0035295	tube development	BP	816	4	21	0.981425	0.0363373	DOWN
AssortedFiber	GO:0071248	cellular response to metal ion	BP	108	4	5	0.0310415	0.0364417	DOWN
AssortedFiber	GO:0042133	neurotransmitter metabolic process	BP	108	3	5	0.115674	0.0364417	DOWN
AssortedFiber	GO:0032868	response to insulin	BP	184	2	7	0.60278	0.0371232	DOWN
AssortedFiber	GO:0006874	cellular calcium ion homeostasis	BP	266	2	9	0.793353	0.0373797	DOWN
AssortedFiber	GO:1904375	regulation of protein localization to cell periphery	BP	109	1	5	0.701266	0.0376888	DOWN
AssortedFiber	GO:0051240	positive regulation of multicellular organismal process	BP	1269	14	30	0.533774	0.037709	DOWN
AssortedFiber	GO:0051716	cellular response to stimulus	BP	4318	50	86	0.350464	0.0377976	DOWN
AssortedFiber	GO:0031667	response to nutrient levels	BP	268	3	9	0.567087	0.0389082	DOWN
AssortedFiber	GO:0051291	protein heterooligomerization	BP	110	0	5	1	0.0389618	DOWN
AssortedFiber	GO:1902652	secondary alcohol metabolic process	BP	110	0	5	1	0.0389618	DOWN
AssortedFiber	GO:0045444	fat cell differentiation	BP	186	2	7	0.608688	0.0389961	DOWN
AssortedFiber	GO:0032502	developmental process	BP	3931	36	79	0.921726	0.0397954	DOWN
AssortedFiber	GO:0072659	protein localization to plasma membrane	BP	228	4	8	0.241447	0.040342	DOWN
AssortedFiber	GO:1990778	protein localization to cell periphery	BP	271	4	9	0.346994	0.04128	DOWN
AssortedFiber	GO:0003824	catalytic activity	MF	4427	42	101	0.897634	0.000159055	DOWN
AssortedFiber	GO:0070405	ammonium ion binding	MF	35	1	5	0.320797	0.000285075	DOWN
AssortedFiber	GO:0005215	transporter activity	MF	637	9	23	0.265762	0.000501113	DOWN
AssortedFiber	GO:0042626	ATPase activity, coupled to transmembrane movement of substances	MF	88	1	7	0.622667	0.000719677	DOWN
AssortedFiber	GO:0015405	P-P-bond-hydrolysis-driven transmembrane transporter activity	MF	92	1	7	0.639076	0.000938216	DOWN
AssortedFiber	GO:0015399	primary active transmembrane transporter activity	MF	92	1	7	0.639076	0.000938216	DOWN
AssortedFiber	GO:0022857	transmembrane transporter activity	MF	561	8	20	0.274679	0.00136469	DOWN
AssortedFiber	GO:0016491	oxidoreductase activity	MF	610	12	21	0.036102	0.00159886	DOWN
AssortedFiber	GO:0043492	ATPase activity, coupled to movement of substances	MF	102	2	7	0.30856	0.00171594	DOWN
AssortedFiber	GO:0003674	molecular_function	MF	12053	129	214	0.89478	0.00212063	DOWN
AssortedFiber	GO:0022804	active transmembrane transporter activity	MF	235	4	11	0.258193	0.00222044	DOWN
AssortedFiber	GO:0015318	inorganic molecular entity transmembrane transporter activity	MF	402	5	15	0.452922	0.00353022	DOWN
AssortedFiber	GO:0004888	transmembrane signaling receptor activity	MF	340	4	13	0.515394	0.00527923	DOWN
AssortedFiber	GO:0005496	steroid binding	MF	71	1	5	0.544256	0.00699595	DOWN
AssortedFiber	GO:0016773	phosphotransferase activity, alcohol group as acceptor	MF	562	2	18	0.98676	0.00715787	DOWN
AssortedFiber	GO:0016772	transferase activity, transferring phosphorus-containing groups	MF	740	3	22	0.989471	0.00725347	DOWN
AssortedFiber	GO:0016791	phosphatase activity	MF	203	2	9	0.656236	0.00773223	DOWN
AssortedFiber	GO:0015075	ion transmembrane transporter activity	MF	446	8	15	0.117828	0.00897397	DOWN
AssortedFiber	GO:0038023	signaling receptor activity	MF	453	4	15	0.737629	0.0102593	DOWN
AssortedFiber	GO:0060089	molecular transducer activity	MF	498	5	16	0.643051	0.0106705	DOWN
AssortedFiber	GO:0016301	kinase activity	MF	608	3	18	0.965927	0.0152002	DOWN
AssortedFiber	GO:0042803	protein homodimerization activity	MF	702	12	19	0.0848225	0.0293824	DOWN
AssortedFiber	GO:0050662	coenzyme binding	MF	255	1	9	0.941738	0.0297058	DOWN
AssortedFiber	GO:0019842	vitamin binding	MF	103	0	5	1	0.0305912	DOWN
AssortedFiber	GO:0008509	anion transmembrane transporter activity	MF	181	5	7	0.0492313	0.0344267	DOWN
AssortedFiber	GO:0008289	lipid binding	MF	530	11	15	0.0316185	0.0359831	DOWN
AssortedFiber	GO:0016705	oxidoreductase activity, acting on paired donors, with incorporation or reduction of molecular oxygen	MF	146	5	6	0.0223635	0.0378465	DOWN
AssortedFiber	GO:0048037	cofactor binding	MF	446	6	13	0.365281	0.0402548	DOWN
AssortedFiber	GO:0008324	cation transmembrane transporter activity	MF	315	3	10	0.676163	0.0420599	DOWN
AssortedFiber	GO:0036094	small molecule binding	MF	1909	20	42	0.626128	0.0423145	DOWN
AssortedFiber	GO:0005319	lipid transporter activity	MF	113	2	5	0.352765	0.0429371	DOWN
AssortedFiber	GO:0042578	phosphoric ester hydrolase activity	MF	274	2	9	0.806817	0.0437479	DOWN
AssortedFiber	GO:0008144	drug binding	MF	1286	12	30	0.764517	0.0437602	DOWN
AssortedFiber	GO:0022890	inorganic cation transmembrane transporter activity	MF	280	3	9	0.596944	0.0489772	DOWN
AssortedFiber	GO:0016740	transferase activity	MF	1826	12	40	0.985764	0.0499759	DOWN
AssortedFiber	GO:0016020	membrane	CC	5294	62	125	0.279463	8.5808e-07	DOWN
AssortedFiber	GO:0098805	whole membrane	CC	865	10	35	0.480086	1.22475e-06	DOWN
AssortedFiber	GO:0098590	plasma membrane region	CC	747	11	31	0.197697	3.21174e-06	DOWN
AssortedFiber	GO:0071944	cell periphery	CC	2944	36	79	0.257498	4.69521e-06	DOWN
AssortedFiber	GO:0005886	plasma membrane	CC	2830	36	76	0.181717	7.79024e-06	DOWN
AssortedFiber	GO:0097458	neuron part	CC	1232	13	41	0.602084	1.82246e-05	DOWN
AssortedFiber	GO:0031224	intrinsic component of membrane	CC	2866	35	75	0.26472	2.40402e-05	DOWN
AssortedFiber	GO:0044425	membrane part	CC	3791	47	92	0.181916	3.62882e-05	DOWN
AssortedFiber	GO:0044459	plasma membrane part	CC	1506	20	46	0.213528	4.5227e-05	DOWN
AssortedFiber	GO:0045121	membrane raft	CC	270	0	15	1	5.62369e-05	DOWN
AssortedFiber	GO:0098857	membrane microdomain	CC	271	0	15	1	5.86515e-05	DOWN
AssortedFiber	GO:0043005	neuron projection	CC	921	9	32	0.689312	7.77877e-05	DOWN
AssortedFiber	GO:0098589	membrane region	CC	279	0	15	1	8.14779e-05	DOWN
AssortedFiber	GO:0036477	somatodendritic compartment	CC	639	4	25	0.925239	8.15504e-05	DOWN
AssortedFiber	GO:0016021	integral component of membrane	CC	2782	35	71	0.206057	0.000103434	DOWN
AssortedFiber	GO:0045202	synapse	CC	909	13	31	0.198192	0.000142809	DOWN
AssortedFiber	GO:0005903	brush border	CC	92	1	8	0.639076	0.000163126	DOWN
AssortedFiber	GO:0120025	plasma membrane bounded cell projection	CC	1410	12	42	0.861089	0.000181777	DOWN
AssortedFiber	GO:0044456	synapse part	CC	680	10	25	0.213734	0.000215387	DOWN
AssortedFiber	GO:0098862	cluster of actin-based cell projections	CC	123	2	9	0.392095	0.000240243	DOWN
AssortedFiber	GO:0044444	cytoplasmic part	CC	6494	73	135	0.418879	0.000387729	DOWN
AssortedFiber	GO:0097447	dendritic tree	CC	443	4	18	0.72151	0.000540648	DOWN
AssortedFiber	GO:0043025	neuronal cell body	CC	444	3	18	0.870245	0.000555142	DOWN
AssortedFiber	GO:0005741	mitochondrial outer membrane	CC	141	2	9	0.460004	0.000657359	DOWN
AssortedFiber	GO:0098794	postsynapse	CC	459	6	18	0.3909	0.000816404	DOWN
AssortedFiber	GO:0044853	plasma membrane raft	CC	90	0	7	1	0.000823232	DOWN
AssortedFiber	GO:0044297	cell body	CC	508	3	19	0.921511	0.00103114	DOWN
AssortedFiber	GO:0098982	GABA-ergic synapse	CC	47	0	5	1	0.00114267	DOWN
AssortedFiber	GO:0005739	mitochondrion	CC	1552	7	42	0.998824	0.0013249	DOWN
AssortedFiber	GO:0031968	organelle outer membrane	CC	156	2	9	0.513143	0.00134761	DOWN
AssortedFiber	GO:0019867	outer membrane	CC	156	2	9	0.513143	0.00134761	DOWN
AssortedFiber	GO:0042995	cell projection	CC	1562	12	42	0.934183	0.00150114	DOWN
AssortedFiber	GO:0045177	apical part of cell	CC	297	5	13	0.227848	0.00165864	DOWN
AssortedFiber	GO:0044463	cell projection part	CC	970	10	29	0.628562	0.00192921	DOWN
AssortedFiber	GO:0120038	plasma membrane bounded cell projection part	CC	970	10	29	0.628562	0.00192921	DOWN
AssortedFiber	GO:0005575	cellular_component	CC	12348	133	217	0.887464	0.00232729	DOWN
AssortedFiber	GO:0033267	axon part	CC	276	4	12	0.35949	0.0026222	DOWN
AssortedFiber	GO:0031226	intrinsic component of plasma membrane	CC	685	10	22	0.22011	0.00294293	DOWN
AssortedFiber	GO:0042383	sarcolemma	CC	113	0	7	1	0.00307086	DOWN
AssortedFiber	GO:0030425	dendrite	CC	441	4	16	0.718201	0.00344304	DOWN
AssortedFiber	GO:0097060	synaptic membrane	CC	257	3	11	0.538577	0.00439737	DOWN
AssortedFiber	GO:0005737	cytoplasm	CC	8177	87	157	0.717459	0.00474331	DOWN
AssortedFiber	GO:0030054	cell junction	CC	760	9	23	0.456804	0.00492681	DOWN
AssortedFiber	GO:0005783	endoplasmic reticulum	CC	1338	26	35	0.00271645	0.00599495	DOWN
AssortedFiber	GO:0031253	cell projection membrane	CC	195	3	9	0.361772	0.00599618	DOWN
AssortedFiber	GO:0005887	integral component of plasma membrane	CC	641	10	20	0.166887	0.00620422	DOWN
AssortedFiber	GO:0048471	perinuclear region of cytoplasm	CC	513	3	17	0.924618	0.00640799	DOWN
AssortedFiber	GO:0005811	lipid droplet	CC	70	0	5	1	0.00659197	DOWN
AssortedFiber	GO:0045211	postsynaptic membrane	CC	167	2	8	0.549885	0.00756101	DOWN
AssortedFiber	GO:0044464	cell part	CC	10765	113	195	0.897412	0.00993044	DOWN
AssortedFiber	GO:0005623	cell	CC	10766	113	195	0.897869	0.0100085	DOWN
AssortedFiber	GO:0043209	myelin sheath	CC	180	0	8	1	0.0115919	DOWN
AssortedFiber	GO:0031252	cell leading edge	CC	299	4	11	0.416761	0.0130017	DOWN
AssortedFiber	GO:0005604	basement membrane	CC	85	1	5	0.609876	0.0145896	DOWN
AssortedFiber	GO:0099699	integral component of synaptic membrane	CC	89	1	5	0.626837	0.0174953	DOWN
AssortedFiber	GO:0099572	postsynaptic specialization	CC	273	3	10	0.579689	0.0179616	DOWN
AssortedFiber	GO:0005765	lysosomal membrane	CC	98	3	5	0.0930374	0.0253708	DOWN
AssortedFiber	GO:0099240	intrinsic component of synaptic membrane	CC	99	1	5	0.666104	0.0263654	DOWN
AssortedFiber	GO:0098852	lytic vacuole membrane	CC	99	3	5	0.0952107	0.0263654	DOWN
AssortedFiber	GO:0031256	leading edge membrane	CC	100	2	5	0.30045	0.0273846	DOWN
AssortedFiber	GO:0098588	bounding membrane of organelle	CC	846	15	22	0.0446774	0.02947	DOWN
AssortedFiber	GO:0009986	cell surface	CC	562	8	16	0.276261	0.0294897	DOWN
AssortedFiber	GO:0070160	tight junction	CC	102	0	5	1	0.0294973	DOWN
AssortedFiber	GO:0030424	axon	CC	429	6	13	0.331962	0.0308961	DOWN
AssortedFiber	GO:0014069	postsynaptic density	CC	259	3	9	0.543839	0.0323554	DOWN
AssortedFiber	GO:0032279	asymmetric synapse	CC	260	3	9	0.546457	0.0330426	DOWN
AssortedFiber	GO:0005911	cell-cell junction	CC	345	2	11	0.896019	0.0330599	DOWN
AssortedFiber	GO:0031966	mitochondrial membrane	CC	528	2	15	0.98148	0.0349856	DOWN
AssortedFiber	GO:0005769	early endosome	CC	224	3	8	0.447265	0.0369551	DOWN
AssortedFiber	GO:0005764	lysosome	CC	356	7	11	0.0972324	0.0400476	DOWN
AssortedFiber	GO:0000323	lytic vacuole	CC	357	7	11	0.0983146	0.0407302	DOWN
AssortedFiber	GO:1902495	transmembrane transporter complex	CC	113	1	5	0.714277	0.0429371	DOWN
AssortedFiber	GO:0098984	neuron to neuron synapse	CC	274	3	9	0.582182	0.0437479	DOWN
AssortedFiber	GO:0043296	apical junction complex	CC	114	0	5	1	0.0443146	DOWN
AssortedFiber	GO:0005912	adherens junction	CC	236	2	8	0.735328	0.0477238	DOWN
AssortedFiber	GO:0043235	receptor complex	CC	238	4	8	0.265442	0.0496983	DOWN
