# Supplementary material for: Gut microbiome variation modulates the effects of dietary fiber on host metabolism
Source: Microbiome. 2021 May 20;9:117. doi: 10.1186/s40168-021-01061-6 (PMC8138933; doi:10.1186/s40168-021-01061-6)
Supplement: Supplementary file 29 — Additional file 28: Table S12. List of liver transcripts associated with bacterial taxa. bcv.prob denotes the probability of specific taxa being selected in log-contrast model based on 100 bootstrap samples; stab.prob denotes the probability of specific taxa being selected in log-contrast model based on 100 subsamples of half sample size. refitted.coef denotes the coefficient estimation in the log-contrast model based on selected taxa listed in this table. [file 40168_2021_1061_MOESM29_ESM.xlsx]

## Sheet: T12_SupplementalTable10-GenesTa
Table S12. List of liver transcripts associated with bacterial taxa. bcv.prob denotes the probability of specific taxa being selected in log-contrast model based on 100 bootstrap samples; stab.prob denotes the probability of specific taxa being selected in log-contrast model based on 100 subsamples of half sample size. refitted.coef denotes the coefficient estimation in the log-contrast model bas…
gene	genus	bcv.prob	stab.prob	refitted.coef	GeneName	moduleColor
ENSMUSG00000002393	[Eubacterium]	0.7	0.86	-0.0593235	nuclear receptor subfamily 2, group F, member 6	turquoise
ENSMUSG00000002763	[Eubacterium]	0.72	0.86	-0.0564484	peroxisomal biogenesis factor 6	turquoise
ENSMUSG00000002781	[Eubacterium]	0.72	0.87	-0.045313	transmembrane protein 143	turquoise
ENSMUSG00000003072	[Eubacterium]	0.72	0.83	-0.0547063	ATP synthase, H+ transporting, mitochondrial F1 complex, delta subunit	turquoise
ENSMUSG00000003484	[Eubacterium]	0.7	0.84	0.069639	cytochrome P450, family 4, subfamily f, polypeptide 18	turquoise
ENSMUSG00000003762	[Eubacterium]	0.75	0.89	-0.0782999	coenzyme Q8B	turquoise
ENSMUSG00000005124	[Eubacterium]	0.72	0.84	0.0817749	cellular communication network factor 4	turquoise
ENSMUSG00000009035	[Eubacterium]	0.72	0.85	-0.0416112	transmembrane protein 184b	turquoise
ENSMUSG00000012428	[Eubacterium]	0.79	0.83	0.106333	STEAP family member 4	blue
ENSMUSG00000014786	[Eubacterium]	0.78	0.83	0.0778116	solute carrier family 9 (sodium/hydrogen exchanger), member 5	brown
ENSMUSG00000015478	[Eubacterium]	0.73	0.84	-0.0434613	ring finger protein 5	turquoise
ENSMUSG00000020340	[Eubacterium]	0.84	0.81	0.101816	cytoplasmic FMR1 interacting protein 2	green
ENSMUSG00000020440	[Eubacterium]	0.7	0.91	-0.0706264	ADP-ribosylation factor 5	turquoise
ENSMUSG00000020766	[Eubacterium]	0.84	0.87	-0.0654465	galactokinase 1	turquoise
ENSMUSG00000020846	[Eubacterium]	0.92	0.87	-0.109642	refilin B	pink
ENSMUSG00000021294	[Eubacterium]	0.85	0.86	-0.102913	kinesin family member 26A	turquoise
ENSMUSG00000021866	[Eubacterium]	0.73	0.91	-0.054614	annexin A11	turquoise
ENSMUSG00000022568	[Eubacterium]	0.77	0.84	-0.0684402	scribbled planar cell polarity	turquoise
ENSMUSG00000023132	[Eubacterium]	0.76	0.92	0.0925921	granzyme A	salmon
ENSMUSG00000023353	[Eubacterium]	0.87	0.91	-0.0953122	ArfGAP with GTPase domain, ankyrin repeat and PH domain 3	turquoise
ENSMUSG00000023990	[Eubacterium]	0.9	0.91	-0.115873	transcription factor EB	turquoise
ENSMUSG00000024313	[Eubacterium]	0.71	0.75	0.0867741	meprin 1 beta	blue
ENSMUSG00000024533	[Eubacterium]	0.74	0.87	0.106132	spire type actin nucleation factor 1	yellow
ENSMUSG00000024955	[Eubacterium]	0.81	0.89	-0.0740457	estrogen related receptor, alpha	turquoise
ENSMUSG00000026355	[Eubacterium]	0.71	0.76	0.0747015	minichromosome maintenance complex component 6	blue
ENSMUSG00000027296	[Eubacterium]	0.8	0.92	-0.0632431	inositol 1,4,5-trisphosphate 3-kinase A	turquoise
ENSMUSG00000027404	[Eubacterium]	0.82	0.9	-0.0702019	small nuclear ribonucleoprotein B	turquoise
ENSMUSG00000027715	[Eubacterium]	0.98	0.92	0.129297	cyclin A2	turquoise
ENSMUSG00000029304	[Eubacterium]	0.73	0.88	0.139146	secreted phosphoprotein 1	blue
ENSMUSG00000029545	[Eubacterium]	0.7	0.88	-0.0571202	acyl-Coenzyme A dehydrogenase, short chain	turquoise
ENSMUSG00000029581	[Eubacterium]	0.74	0.92	-0.0788983	fascin actin-bundling protein 1	turquoise
ENSMUSG00000029713	[Eubacterium]	0.74	0.83	-0.0570218	guanine nucleotide binding protein (G protein), beta 2	turquoise
ENSMUSG00000030588	[Eubacterium]	0.72	0.89	-0.0657466	Yip1 interacting factor homolog B (S. cerevisiae)	turquoise
ENSMUSG00000031342	[Eubacterium]	0.77	0.89	0.0805609	glycoprotein m6b	turquoise
ENSMUSG00000032842	[Eubacterium]	0.7	0.88	-0.0593846	ATP-binding cassette, sub-family C (CFTR/MRP), member 10	turquoise
ENSMUSG00000033020	[Eubacterium]	0.75	0.81	-0.0657207	polymerase (RNA) II (DNA directed) polypeptide F	turquoise
ENSMUSG00000034771	[Eubacterium]	0.84	0.91	-0.0860214	transducin-like enhancer of split 2	turquoise
ENSMUSG00000034930	[Eubacterium]	0.72	0.9	-0.0503515	rhotekin	turquoise
ENSMUSG00000036820	[Eubacterium]	0.75	0.88	-0.0814627	amidohydrolase domain containing 2	turquoise
ENSMUSG00000036892	[Eubacterium]	0.78	0.88	-0.0874919	proline dehydrogenase (oxidase) 2	turquoise
ENSMUSG00000037344	[Eubacterium]	0.72	0.89	-0.0800096	solute carrier family 12 (potassium/chloride transporters), member 9	turquoise
ENSMUSG00000037922	[Eubacterium]	0.76	0.76	0.0752149	B cell scaffold protein with ankyrin repeats 1	green
ENSMUSG00000038034	[Eubacterium]	0.81	0.93	-0.0719439	immunoglobulin superfamily, member 8	turquoise
ENSMUSG00000038812	[Eubacterium]	0.8	0.96	-0.0720567	tRNA methyltransferase 11-2	turquoise
ENSMUSG00000039157	[Eubacterium]	0.74	0.77	-0.0702879	family with sequence similarity 102, member A	blue
ENSMUSG00000040563	[Eubacterium]	0.71	0.88	-0.0544224	phospholipid phosphatase related 2	turquoise
ENSMUSG00000040891	[Eubacterium]	0.71	0.94	-0.0801713	forkhead box A3	tan
ENSMUSG00000041351	[Eubacterium]	0.73	0.86	-0.10534	Rap1 GTPase-activating protein	turquoise
ENSMUSG00000042632	[Eubacterium]	0.93	0.88	-0.101415	phospholipase A2, group VI	turquoise
ENSMUSG00000042988	[Eubacterium]	0.72	0.9	-0.079538	notum palmitoleoyl-protein carboxylesterase	turquoise
ENSMUSG00000046805	[Eubacterium]	0.74	0.87	0.0676163	macrophage expressed gene 1	blue
ENSMUSG00000049630	[Eubacterium]	0.79	0.93	0.0751388	C1q-like 3	turquoise
ENSMUSG00000056290	[Eubacterium]	0.77	0.84	0.0898774	membrane-spanning 4-domains, subfamily A, member 4B	green
ENSMUSG00000057135	[Eubacterium]	0.84	0.9	0.0970548	SLP adaptor and CSK interacting membrane protein	green
ENSMUSG00000058351	[Eubacterium]	0.85	0.88	-0.138339	small integral membrane protein 4	turquoise
ENSMUSG00000060166	[Eubacterium]	0.72	0.84	-0.0594816	zinc finger, DHHC domain containing 8	turquoise
ENSMUSG00000060376	[Eubacterium]	0.72	0.83	-0.0535714	branched chain ketoacid dehydrogenase E1, alpha polypeptide	turquoise
ENSMUSG00000061414	[Eubacterium]	0.75	0.73	0.0857498	calcium release activated channel regulator 2A	green
ENSMUSG00000063897	[Eubacterium]	0.73	0.85	-0.0508815	dehydrogenase/reductase (SDR family) X chromosome	turquoise
ENSMUSG00000066456	[Eubacterium]	0.84	0.91	0.0898706	high mobility group nucleosomal binding domain 3	yellow
ENSMUSG00000074635	[Eubacterium]	0.7	0.89	0.086083	RIKEN cDNA 3110070M22 gene	blue
ENSMUSG00000074657	[Eubacterium]	0.74	0.8	-0.11707	kinesin family member 5A	turquoise
ENSMUSG00000078440	[Eubacterium]	0.83	0.95	-0.0907787	deoxyhypusine hydroxylase/monooxygenase	turquoise
ENSMUSG00000082334	[Eubacterium]	0.87	0.89	0.172526	NA	turquoise
ENSMUSG00000085665	[Eubacterium]	0.72	0.84	0.0837084	NA	green
ENSMUSG00000086165	[Eubacterium]	0.74	0.89	0.060685	NA	yellow
ENSMUSG00000086841	[Eubacterium]	0.75	0.86	-0.0810027	RIKEN cDNA 2410006H16 gene	turquoise
ENSMUSG00000087107	[Eubacterium]	0.71	0.78	0.0708929	expressed sequence AI662270	green
ENSMUSG00000091498	[Eubacterium]	0.72	0.87	-0.0567092	NA	turquoise
ENSMUSG00000091803	[Eubacterium]	0.71	0.9	-0.059054	cytochrome c oxidase assembly protein 16	turquoise
ENSMUSG00000091867	[Eubacterium]	0.76	0.92	-0.0925487	cytochrome P450, family 2, subfamily a, polypeptide 22	brown
ENSMUSG00000091994	[Eubacterium]	0.76	0.89	0.0813032	RIKEN cDNA E130317F20 gene	red
ENSMUSG00000092335	[Eubacterium]	0.74	0.89	0.0847197	zinc finger protein 976	magenta
ENSMUSG00000097777	[Eubacterium]	0.81	0.93	0.147564	predicted gene, 16794	yellow
ENSMUSG00000098076	[Eubacterium]	0.88	0.92	-0.121301	NA	turquoise
ENSMUSG00000100201	[Eubacterium]	0.73	0.88	0.102438	NA	blue
ENSMUSG00000100937	[Eubacterium]	0.7	0.91	0.0923753	RIKEN cDNA 1700020D05 gene	blue
ENSMUSG00000102752	[Eubacterium]	0.85	0.93	0.12519	predicted gene 7694	magenta
ENSMUSG00000103711	[Eubacterium]	0.7	0.77	-0.0554646	thiosulfate sulfurtransferase (rhodanese)-like domain containing 1	yellow
ENSMUSG00000104231	[Eubacterium]	0.78	0.83	0.0816988	NA	blue
ENSMUSG00000106288	[Eubacterium]	0.73	0.84	0.0856558	NA	blue
ENSMUSG00000109170	[Eubacterium]	0.72	0.91	0.0808344	NA	yellow
ENSMUSG00000110386	[Eubacterium]	0.71	0.83	0.0550975	NA	brown
ENSMUSG00000110630	[Eubacterium]	0.76	0.9	-0.119825	NA	blue
ENSMUSG00000112770	[Eubacterium]	0.95	0.9	0.108585	NA	turquoise
ENSMUSG00000117775	[Eubacterium]	0.86	0.98	0.204394	NA	blue
ENSMUSG00000020475	[Ruminococcus]	0.79	0.89	0.0552081	phosphoglycerate mutase 2	turquoise
ENSMUSG00000020657	[Ruminococcus]	0.78	0.8	0.0542468	DnaJ heat shock protein family (Hsp40) member C27	magenta
ENSMUSG00000028631	[Ruminococcus]	0.83	0.85	-0.0838292	potassium voltage-gated channel, subfamily Q, member 4	blue
ENSMUSG00000029130	[Ruminococcus]	0.76	0.84	-0.0894925	ring finger protein 32	blue
ENSMUSG00000030800	[Ruminococcus]	0.72	0.74	-0.056827	protease, serine 8 (prostasin)	yellow
ENSMUSG00000032586	[Ruminococcus]	0.75	0.78	-0.058654	TRAF-interacting protein	turquoise
ENSMUSG00000040690	[Ruminococcus]	0.7	0.69	-0.0502499	collagen, type XVI, alpha 1	turquoise
ENSMUSG00000041199	[Ruminococcus]	0.7	0.76	-0.0347969	RNA pseudouridylate synthase domain containing 1	turquoise
ENSMUSG00000043282	[Ruminococcus]	0.8	0.82	0.0870279	transmembrane epididymal protein 1B	turquoise
ENSMUSG00000046338	[Ruminococcus]	0.83	0.84	-0.0577026	glycerol-3-phosphate acyltransferase 2, mitochondrial	turquoise
ENSMUSG00000050440	[Ruminococcus]	0.76	0.76	0.0475394	hepcidin antimicrobial peptide	brown
ENSMUSG00000052396	[Ruminococcus]	0.71	0.81	0.0400422	monoacylglycerol O-acyltransferase 2	brown
ENSMUSG00000061474	[Ruminococcus]	0.82	0.89	-0.0519642	mitochondrial ribosomal protein S36	turquoise
ENSMUSG00000061601	[Ruminococcus]	0.9	0.93	-0.0723425	piccolo (presynaptic cytomatrix protein)	blue
ENSMUSG00000062170	[Ruminococcus]	0.8	0.81	0.087941	Fmr1 neighbor	brown
ENSMUSG00000064372	[Ruminococcus]	0.74	0.83	-0.0671411	NA	brown
ENSMUSG00000071035	[Ruminococcus]	0.76	0.72	-0.0532398	NA	magenta
ENSMUSG00000093739	[Ruminococcus]	0.73	0.89	-0.07104	NA	turquoise
ENSMUSG00000093798	[Ruminococcus]	0.75	0.81	0.0501008	NA	yellow
ENSMUSG00000095386	[Ruminococcus]	0.7	0.81	-0.0451154	NA	black
ENSMUSG00000104676	[Ruminococcus]	0.74	0.79	-0.0780271	NA	blue
ENSMUSG00000108878	[Ruminococcus]	0.7	0.76	0.0662706	NA	tan
ENSMUSG00000109587	[Ruminococcus]	0.87	0.81	-0.0613991	NA	blue
ENSMUSG00000001802	Alistipes	0.7	0.91	0.127058	low density lipoprotein receptor-related protein 3	turquoise
ENSMUSG00000002043	Alistipes	0.71	0.87	0.10272	trafficking protein particle complex 6A	turquoise
ENSMUSG00000002763	Alistipes	0.7	0.85	0.121869	peroxisomal biogenesis factor 6	turquoise
ENSMUSG00000002781	Alistipes	0.72	0.9	0.107153	transmembrane protein 143	turquoise
ENSMUSG00000002985	Alistipes	0.75	0.89	0.127223	apolipoprotein E	turquoise
ENSMUSG00000003072	Alistipes	0.76	0.89	0.14938	ATP synthase, H+ transporting, mitochondrial F1 complex, delta subunit	turquoise
ENSMUSG00000003346	Alistipes	0.76	0.85	0.113383	abhydrolase domain containing 17A	turquoise
ENSMUSG00000003531	Alistipes	0.72	0.89	0.151147	DiGeorge syndrome critical region gene 6	turquoise
ENSMUSG00000003762	Alistipes	0.74	0.89	0.121391	coenzyme Q8B	turquoise
ENSMUSG00000004151	Alistipes	0.74	0.88	-0.17488	ets variant 1	turquoise
ENSMUSG00000006411	Alistipes	0.79	0.88	0.167394	nectin cell adhesion molecule 4	turquoise
ENSMUSG00000007892	Alistipes	0.79	0.94	0.159629	ribosomal protein, large, P1	turquoise
ENSMUSG00000010607	Alistipes	0.75	0.9	0.133966	phosphatidylinositol glycan anchor biosynthesis, class Y-like	turquoise
ENSMUSG00000011096	Alistipes	0.79	0.92	0.130521	AKT1 substrate 1 (proline-rich)	turquoise
ENSMUSG00000019428	Alistipes	0.7	0.9	0.138368	FK506 binding protein 8	turquoise
ENSMUSG00000020140	Alistipes	0.71	0.94	-0.163065	leucine rich repeat containing G protein coupled receptor 5	magenta
ENSMUSG00000020153	Alistipes	0.74	0.88	0.150274	NADH:ubiquinone oxidoreductase core subunit S7	turquoise
ENSMUSG00000020163	Alistipes	0.74	0.9	0.142441	ubiquinol-cytochrome c reductase, complex III subunit XI	turquoise
ENSMUSG00000020219	Alistipes	0.73	0.91	0.119891	translocase of inner mitochondrial membrane 13	turquoise
ENSMUSG00000020389	Alistipes	0.71	0.83	-0.178816	cyclin-dependent kinase-like 3	blue
ENSMUSG00000020475	Alistipes	0.71	0.91	-0.0945579	phosphoglycerate mutase 2	turquoise
ENSMUSG00000020681	Alistipes	0.71	0.86	-0.151192	angiotensin I converting enzyme (peptidyl-dipeptidase A) 1	brown
ENSMUSG00000020766	Alistipes	0.84	0.94	0.151562	galactokinase 1	turquoise
ENSMUSG00000020877	Alistipes	0.75	0.91	0.14462	secernin 2	turquoise
ENSMUSG00000021994	Alistipes	0.72	0.85	-0.173139	wingless-type MMTV integration site family, member 5A	purple
ENSMUSG00000023353	Alistipes	0.75	0.89	0.139372	ArfGAP with GTPase domain, ankyrin repeat and PH domain 3	turquoise
ENSMUSG00000023938	Alistipes	0.71	0.91	0.128464	alanyl-tRNA synthetase 2, mitochondrial	turquoise
ENSMUSG00000023939	Alistipes	0.75	0.91	0.144745	mitochondrial ribosomal protein L14	turquoise
ENSMUSG00000023990	Alistipes	0.86	0.93	0.186409	transcription factor EB	turquoise
ENSMUSG00000024208	Alistipes	0.7	0.85	0.104615	ubiquinol-cytochrome c reductase complex assembly factor 2	turquoise
ENSMUSG00000024313	Alistipes	0.84	0.96	-0.256721	meprin 1 beta	blue
ENSMUSG00000024925	Alistipes	0.74	0.88	0.135234	ribonuclease H2, subunit C	turquoise
ENSMUSG00000025008	Alistipes	0.7	0.88	-0.120467	tectonic family member 3	brown
ENSMUSG00000025171	Alistipes	0.7	0.86	0.108311	ubiquitin domain containing 1	turquoise
ENSMUSG00000025508	Alistipes	0.74	0.91	0.160794	ribosomal protein, large P2	turquoise
ENSMUSG00000026077	Alistipes	0.79	0.92	-0.144018	neuronal PAS domain protein 2	magenta
ENSMUSG00000026358	Alistipes	0.74	0.93	-0.183305	regulator of G-protein signaling 1	green
ENSMUSG00000026904	Alistipes	0.85	0.95	-0.254137	solute carrier family 4, sodium bicarbonate cotransporter-like, member 10	yellow
ENSMUSG00000027938	Alistipes	0.74	0.87	-0.159929	cAMP responsive element binding protein 3-like 4	magenta
ENSMUSG00000027955	Alistipes	0.71	0.92	-0.163319	golgi associated kinase 1B	blue
ENSMUSG00000028066	Alistipes	0.75	0.95	0.152513	polyamine-modulated factor 1	turquoise
ENSMUSG00000028698	Alistipes	0.78	0.95	-0.181664	phosphoinositide-3-kinase regulatory subunit 3	brown
ENSMUSG00000029713	Alistipes	0.74	0.86	0.133407	guanine nucleotide binding protein (G protein), beta 2	turquoise
ENSMUSG00000030122	Alistipes	0.75	0.9	0.111125	parathymosin	turquoise
ENSMUSG00000030588	Alistipes	0.7	0.89	0.139651	Yip1 interacting factor homolog B (S. cerevisiae)	turquoise
ENSMUSG00000030862	Alistipes	0.74	0.93	-0.276395	carboxypeptidase X 2 (M14 family)	brown
ENSMUSG00000031342	Alistipes	0.7	0.91	-0.132795	glycoprotein m6b	turquoise
ENSMUSG00000031481	Alistipes	0.75	0.88	-0.190859	transmembrane phosphatase with tensin homology	blue
ENSMUSG00000031669	Alistipes	0.7	0.97	-0.148822	GINS complex subunit 3 (Psf3 homolog)	turquoise
ENSMUSG00000031965	Alistipes	0.82	0.91	-0.176456	T-box 20	blue
ENSMUSG00000033020	Alistipes	0.82	0.92	0.157343	polymerase (RNA) II (DNA directed) polypeptide F	turquoise
ENSMUSG00000033307	Alistipes	0.72	0.88	0.15352	macrophage migration inhibitory factor (glycosylation-inhibiting factor)	turquoise
ENSMUSG00000033819	Alistipes	0.71	0.89	0.094265	protein phosphatase 1, regulatory subunit 16A	turquoise
ENSMUSG00000034771	Alistipes	0.74	0.9	0.0924745	transducin-like enhancer of split 2	turquoise
ENSMUSG00000035370	Alistipes	0.7	0.93	-0.15875	NA	blue
ENSMUSG00000035783	Alistipes	0.7	0.92	-0.106357	actin, alpha 2, smooth muscle, aorta	pink
ENSMUSG00000036199	Alistipes	0.74	0.92	0.14471	NADH:ubiquinone oxidoreductase subunit A13	turquoise
ENSMUSG00000036526	Alistipes	0.7	0.81	0.124258	caspase recruitment domain family, member 11	turquoise
ENSMUSG00000036820	Alistipes	0.78	0.92	0.157976	amidohydrolase domain containing 2	turquoise
ENSMUSG00000036892	Alistipes	0.81	0.89	0.16569	proline dehydrogenase (oxidase) 2	turquoise
ENSMUSG00000037259	Alistipes	0.71	0.81	-0.149307	double zinc ribbon and ankyrin repeat domains 1	brown
ENSMUSG00000038034	Alistipes	0.85	0.99	0.197885	immunoglobulin superfamily, member 8	turquoise
ENSMUSG00000039001	Alistipes	0.71	0.92	0.157368	ribosomal protein S21	turquoise
ENSMUSG00000040537	Alistipes	0.77	0.96	-0.195174	a disintegrin and metallopeptidase domain 22	turquoise
ENSMUSG00000040563	Alistipes	0.78	0.89	0.087327	phospholipid phosphatase related 2	turquoise
ENSMUSG00000040938	Alistipes	0.72	0.89	0.122004	solute carrier family 16 (monocarboxylic acid transporters), member 11	turquoise
ENSMUSG00000042293	Alistipes	0.73	0.94	0.123902	predicted gene 5617	turquoise
ENSMUSG00000044134	Alistipes	0.72	0.9	0.103238	PH domain containing endocytic trafficking adaptor 1	turquoise
ENSMUSG00000044461	Alistipes	0.73	0.85	-0.208805	shisa family member 2	blue
ENSMUSG00000044894	Alistipes	0.71	0.91	0.126873	ubiquinol-cytochrome c reductase, complex III subunit VII	turquoise
ENSMUSG00000048482	Alistipes	0.72	0.93	-0.17621	brain derived neurotrophic factor	blue
ENSMUSG00000051076	Alistipes	0.7	0.81	-0.0949617	V-set domain containing T cell activation inhibitor 1	blue
ENSMUSG00000051319	Alistipes	0.71	0.9	0.0963409	mitoregulin	turquoise
ENSMUSG00000051390	Alistipes	0.76	0.9	0.109842	zinc finger and BTB domain containing 22	turquoise
ENSMUSG00000051403	Alistipes	0.76	0.9	0.138388	protein phosphatase 1, regulatory subunit 37	turquoise
ENSMUSG00000052920	Alistipes	0.71	0.85	-0.159814	protein kinase, cGMP-dependent, type I	brown
ENSMUSG00000054000	Alistipes	0.75	0.93	0.135206	tumor suppressor candidate 1	turquoise
ENSMUSG00000054074	Alistipes	0.92	0.95	-0.306731	SKI/DACH domain containing 1	turquoise
ENSMUSG00000054452	Alistipes	0.72	0.9	0.0848634	TLE family member 5, transcriptional modulator	turquoise
ENSMUSG00000054702	Alistipes	0.73	0.91	-0.120857	adaptor-related protein complex AP-1, sigma 3	blue
ENSMUSG00000057863	Alistipes	0.79	0.93	0.162826	ribosomal protein L36	turquoise
ENSMUSG00000058351	Alistipes	0.74	0.88	0.120217	small integral membrane protein 4	turquoise
ENSMUSG00000058709	Alistipes	0.7	0.91	0.116095	egl-9 family hypoxia-inducible factor 2	turquoise
ENSMUSG00000058833	Alistipes	0.87	0.96	0.177874	required for excision 1-B domain containing	turquoise
ENSMUSG00000061186	Alistipes	0.72	0.85	-0.134005	Scm-like with four mbt domains 2	purple
ENSMUSG00000061286	Alistipes	0.83	0.96	0.152989	exosome component 5	turquoise
ENSMUSG00000063439	Alistipes	0.71	0.87	0.127335	B9 protein domain 2	turquoise
ENSMUSG00000070473	Alistipes	0.72	0.93	0.127204	claudin 3	turquoise
ENSMUSG00000071014	Alistipes	0.74	0.92	0.145338	NADH:ubiquinone oxidoreductase subunit B6	turquoise
ENSMUSG00000074336	Alistipes	0.71	0.87	0.134133	apolipoprotein C-IV	turquoise
ENSMUSG00000074415	Alistipes	0.7	0.84	-0.216373	RIKEN cDNA 3110039I08 gene	pink
ENSMUSG00000077148	Alistipes	0.73	0.98	-0.220518	NA	magenta
ENSMUSG00000078440	Alistipes	0.71	0.9	0.163261	deoxyhypusine hydroxylase/monooxygenase	turquoise
ENSMUSG00000078490	Alistipes	0.74	0.92	-0.175816	cilia and flagella associated protein 74	brown
ENSMUSG00000082334	Alistipes	0.71	0.87	-0.168861	NA	turquoise
ENSMUSG00000083716	Alistipes	0.75	0.93	0.157583	NA	turquoise
ENSMUSG00000087163	Alistipes	0.84	0.91	0.309324	predicted gene 16230	blue
ENSMUSG00000087327	Alistipes	0.75	0.89	-0.151123	NA	blue
ENSMUSG00000091498	Alistipes	0.75	0.93	0.159373	NA	turquoise
ENSMUSG00000092564	Alistipes	0.83	0.85	0.142433	cDNA sequence BC051226	turquoise
ENSMUSG00000093622	Alistipes	0.72	0.95	0.190426	NA	brown
ENSMUSG00000095868	Alistipes	0.7	0.87	-0.112464	NA	yellow
ENSMUSG00000098973	Alistipes	0.71	0.96	0.134135	microRNA 6236	turquoise
ENSMUSG00000103662	Alistipes	0.75	0.88	-0.142525	NA	blue
ENSMUSG00000105517	Alistipes	0.77	0.92	-0.195798	NA	turquoise
ENSMUSG00000105708	Alistipes	0.73	0.88	-0.160417	NA	blue
ENSMUSG00000109293	Alistipes	0.7	0.87	-0.138844	DC-STAMP domain containing 2	brown
ENSMUSG00000110697	Alistipes	0.83	0.92	0.140375	NA	blue
ENSMUSG00000112771	Alistipes	0.76	0.95	-0.214327	NA	yellow
ENSMUSG00000117039	Alistipes	0.7	0.87	-0.169647	NA	turquoise
ENSMUSG00000002633	Anaerofustis	0.75	0.93	0.205192	sonic hedgehog	pink
ENSMUSG00000017405	Anaerofustis	0.76	0.93	0.142055	NIMA (never in mitosis gene a)-related expressed kinase 8	turquoise
ENSMUSG00000019876	Anaerofustis	0.73	0.94	-0.129601	protein kinase inhibitor beta, cAMP dependent, testis specific	green
ENSMUSG00000020766	Anaerofustis	0.7	0.89	0.119317	galactokinase 1	turquoise
ENSMUSG00000023353	Anaerofustis	0.7	0.91	0.114805	ArfGAP with GTPase domain, ankyrin repeat and PH domain 3	turquoise
ENSMUSG00000023990	Anaerofustis	0.72	0.86	0.100871	transcription factor EB	turquoise
ENSMUSG00000024043	Anaerofustis	0.86	0.92	0.236102	Rho GTPase activating protein 28	purple
ENSMUSG00000024397	Anaerofustis	0.7	0.9	-0.0995073	allograft inflammatory factor 1	green
ENSMUSG00000024579	Anaerofustis	0.75	0.89	0.200269	prenylcysteine oxidase 1 like	turquoise
ENSMUSG00000024962	Anaerofustis	0.7	0.94	0.155065	vascular endothelial growth factor B	turquoise
ENSMUSG00000027952	Anaerofustis	0.73	0.89	0.120168	phosphomevalonate kinase	brown
ENSMUSG00000029722	Anaerofustis	0.7	0.93	0.112258	ArfGAP with FG repeats 2	turquoise
ENSMUSG00000030800	Anaerofustis	0.87	0.94	0.227289	protease, serine 8 (prostasin)	yellow
ENSMUSG00000031327	Anaerofustis	0.82	0.96	-0.182635	cysteine-rich hydrophobic domain 1	red
ENSMUSG00000033020	Anaerofustis	0.74	0.83	0.0728612	polymerase (RNA) II (DNA directed) polypeptide F	turquoise
ENSMUSG00000034771	Anaerofustis	0.79	0.88	0.0899142	transducin-like enhancer of split 2	turquoise
ENSMUSG00000038034	Anaerofustis	0.76	0.91	0.140949	immunoglobulin superfamily, member 8	turquoise
ENSMUSG00000038534	Anaerofustis	0.75	0.89	0.190301	oxysterol binding protein-like 7	turquoise
ENSMUSG00000039781	Anaerofustis	0.7	0.91	0.122356	centrosomal protein 131	turquoise
ENSMUSG00000042622	Anaerofustis	0.88	0.91	0.159992	v-maf musculoaponeurotic fibrosarcoma oncogene family, protein F (avian)	blue
ENSMUSG00000044042	Anaerofustis	0.82	0.95	0.14937	formin 1	brown
ENSMUSG00000045404	Anaerofustis	0.7	0.87	-0.157008	potassium channel, subfamily K, member 13	yellow
ENSMUSG00000050014	Anaerofustis	0.73	0.92	-0.12088	apolipoprotein L 10B	blue
ENSMUSG00000053198	Anaerofustis	0.83	0.97	0.190109	periaxin	blue
ENSMUSG00000057604	Anaerofustis	0.75	0.93	0.133707	LIM and cysteine-rich domains 1	turquoise
ENSMUSG00000062563	Anaerofustis	0.77	0.97	0.201418	cystin 1	blue
ENSMUSG00000069733	Anaerofustis	0.76	0.88	-0.129837	ubiquitin-conjugating enzyme E2U (putative)	red
ENSMUSG00000073902	Anaerofustis	0.74	0.89	-0.161579	NA	green
ENSMUSG00000074240	Anaerofustis	0.71	0.91	0.140323	calcium and integrin binding family member 3	brown
ENSMUSG00000091285	Anaerofustis	0.74	0.85	0.116562	NA	blue
ENSMUSG00000093622	Anaerofustis	0.73	0.96	0.180285	NA	brown
ENSMUSG00000097305	Anaerofustis	0.71	0.92	0.165707	NA	turquoise
ENSMUSG00000115946	Anaerofustis	0.71	0.91	-0.114328	NA	turquoise
ENSMUSG00000000167	Anaerotruncus	0.73	0.9	0.0713393	PIH1 domain containing 2	blue
ENSMUSG00000000305	Anaerotruncus	0.73	0.88	-0.0661771	cadherin 4	brown
ENSMUSG00000000320	Anaerotruncus	0.82	0.9	-0.106621	arachidonate 12-lipoxygenase	tan
ENSMUSG00000000739	Anaerotruncus	0.81	0.95	0.0990462	sulfotransferase family 5A, member 1	brown
ENSMUSG00000000869	Anaerotruncus	0.7	0.88	-0.0703804	interleukin 4	blue
ENSMUSG00000001911	Anaerotruncus	0.72	0.91	0.0491814	nuclear factor I/X	turquoise
ENSMUSG00000002845	Anaerotruncus	0.78	0.93	-0.107229	transmembrane protein 39a	yellow
ENSMUSG00000004098	Anaerotruncus	0.7	0.86	0.0401672	collagen, type V, alpha 3	turquoise
ENSMUSG00000004151	Anaerotruncus	0.71	0.91	0.108304	ets variant 1	turquoise
ENSMUSG00000004709	Anaerotruncus	0.95	0.92	-0.138779	CD244 molecule A	brown
ENSMUSG00000004933	Anaerotruncus	0.81	0.94	-0.0827964	megakaryocyte-associated tyrosine kinase	turquoise
ENSMUSG00000005824	Anaerotruncus	0.74	0.97	-0.0851574	tumor necrosis factor (ligand) superfamily, member 14	brown
ENSMUSG00000006517	Anaerotruncus	0.93	1	-0.149562	mevalonate (diphospho) decarboxylase	turquoise
ENSMUSG00000006542	Anaerotruncus	0.73	0.99	-0.0685767	protein kinase, AMP-activated, gamma 3 non-catalytic subunit	blue
ENSMUSG00000006800	Anaerotruncus	0.85	0.97	0.117921	sulfatase 2	yellow
ENSMUSG00000008035	Anaerotruncus	0.86	0.98	-0.112891	Mid1 interacting protein 1 (gastrulation specific G12-like (zebrafish))	greenyellow
ENSMUSG00000009013	Anaerotruncus	0.71	0.96	-0.0744662	dynein light chain LC8-type 1	brown
ENSMUSG00000012428	Anaerotruncus	0.82	0.95	-0.134528	STEAP family member 4	blue
ENSMUSG00000016262	Anaerotruncus	0.73	0.87	0.080074	SERTA domain containing 4	brown
ENSMUSG00000017716	Anaerotruncus	0.83	0.98	0.0840347	baculoviral IAP repeat-containing 5	blue
ENSMUSG00000018924	Anaerotruncus	0.76	0.91	-0.0864396	arachidonate 15-lipoxygenase	purple
ENSMUSG00000019232	Anaerotruncus	0.76	0.97	0.113768	ethanolamine phosphate phospholyase	blue
ENSMUSG00000019960	Anaerotruncus	0.8	0.91	-0.0797496	dual specificity phosphatase 6	greenyellow
ENSMUSG00000020000	Anaerotruncus	0.7	0.89	0.0343738	monooxygenase, DBH-like 1	brown
ENSMUSG00000020427	Anaerotruncus	0.78	0.97	0.0986721	insulin-like growth factor binding protein 3	blue
ENSMUSG00000020649	Anaerotruncus	1	1	-0.128652	ribonucleotide reductase M2	red
ENSMUSG00000020657	Anaerotruncus	0.71	0.92	-0.0852469	DnaJ heat shock protein family (Hsp40) member C27	magenta
ENSMUSG00000020839	Anaerotruncus	0.95	0.95	0.15039	transmembrane and immunoglobulin domain containing 1	brown
ENSMUSG00000020914	Anaerotruncus	0.75	0.86	0.0536156	topoisomerase (DNA) II alpha	green
ENSMUSG00000020932	Anaerotruncus	0.76	0.89	-0.0778911	glial fibrillary acidic protein	turquoise
ENSMUSG00000020941	Anaerotruncus	0.8	0.93	-0.0736673	mitogen-activated protein kinase kinase kinase 14	turquoise
ENSMUSG00000020974	Anaerotruncus	0.72	0.99	-0.102617	polymerase (DNA directed), epsilon 2 (p59 subunit)	blue
ENSMUSG00000020990	Anaerotruncus	0.74	0.93	0.0499471	cyclin-dependent kinase-like 1 (CDC2-related kinase)	tan
ENSMUSG00000021367	Anaerotruncus	0.73	0.93	0.0583688	endothelin 1	pink
ENSMUSG00000021611	Anaerotruncus	0.75	0.93	0.0676234	telomerase reverse transcriptase	yellow
ENSMUSG00000021670	Anaerotruncus	0.76	0.92	-0.075117	3-hydroxy-3-methylglutaryl-Coenzyme A reductase	brown
ENSMUSG00000021760	Anaerotruncus	0.71	0.96	-0.0951089	glutathione peroxidase 8 (putative)	pink
ENSMUSG00000021804	Anaerotruncus	0.81	0.96	0.106493	retinal G protein coupled receptor	black
ENSMUSG00000022039	Anaerotruncus	0.83	0.95	0.114741	a disintegrin and metallopeptidase domain 2	yellow
ENSMUSG00000022041	Anaerotruncus	0.75	0.87	0.0638919	cholinergic receptor, nicotinic, alpha polypeptide 2 (neuronal)	cyan
ENSMUSG00000022351	Anaerotruncus	0.96	1	-0.159358	squalene epoxidase	blue
ENSMUSG00000022500	Anaerotruncus	0.8	0.98	-0.119281	LPS-induced TN factor	magenta
ENSMUSG00000022762	Anaerotruncus	0.82	0.94	0.122663	neural cell adhesion molecule 2	tan
ENSMUSG00000023034	Anaerotruncus	0.73	0.91	-0.0722872	nuclear receptor subfamily 4, group A, member 1	turquoise
ENSMUSG00000023047	Anaerotruncus	0.8	0.94	0.0726571	anti-Mullerian hormone type 2 receptor	turquoise
ENSMUSG00000023795	Anaerotruncus	0.7	0.93	0.0675091	NA	turquoise
ENSMUSG00000023832	Anaerotruncus	0.73	0.92	-0.071937	acetyl-Coenzyme A acetyltransferase 2	brown
ENSMUSG00000023905	Anaerotruncus	0.77	0.92	-0.0814997	tumor necrosis factor receptor superfamily, member 12a	tan
ENSMUSG00000023906	Anaerotruncus	0.75	0.94	-0.0773103	claudin 6	brown
ENSMUSG00000024053	Anaerotruncus	0.79	0.98	-0.0879762	elastin microfibril interfacer 2	blue
ENSMUSG00000024211	Anaerotruncus	0.82	0.93	0.0704791	glutamate receptor, metabotropic 8	brown
ENSMUSG00000024313	Anaerotruncus	0.85	0.91	0.0975127	meprin 1 beta	blue
ENSMUSG00000024421	Anaerotruncus	0.97	0.96	0.138055	laminin, alpha 3	brown
ENSMUSG00000024486	Anaerotruncus	0.78	0.86	-0.077121	heparin-binding EGF-like growth factor	turquoise
ENSMUSG00000024579	Anaerotruncus	0.71	0.95	-0.0848173	prenylcysteine oxidase 1 like	turquoise
ENSMUSG00000024791	Anaerotruncus	0.73	0.89	0.043131	cell division cycle associated 5	brown
ENSMUSG00000024799	Anaerotruncus	0.82	0.9	-0.0560497	transmembrane 7 superfamily member 2	turquoise
ENSMUSG00000025153	Anaerotruncus	0.94	0.97	-0.140685	fatty acid synthase	brown
ENSMUSG00000025323	Anaerotruncus	0.84	0.98	0.1063	trans-acting transcription factor 4	yellow
ENSMUSG00000025396	Anaerotruncus	0.93	0.99	0.157348	hydroxysteroid (17-beta) dehydrogenase 6	blue
ENSMUSG00000025473	Anaerotruncus	0.71	0.95	-0.114938	a disintegrin and metallopeptidase domain 8	blue
ENSMUSG00000025574	Anaerotruncus	0.8	0.97	0.0777279	thymidine kinase 1	blue
ENSMUSG00000026204	Anaerotruncus	0.84	0.9	-0.100149	protein tyrosine phosphatase, receptor type, N	turquoise
ENSMUSG00000026347	Anaerotruncus	0.82	0.99	0.155559	transmembrane protein 163	blue
ENSMUSG00000026388	Anaerotruncus	0.72	0.9	0.0945271	RIKEN cDNA 3110009E18 gene	cyan
ENSMUSG00000026628	Anaerotruncus	0.93	0.99	-0.152236	activating transcription factor 3	yellow
ENSMUSG00000026640	Anaerotruncus	0.73	0.95	0.091306	plexin A2	greenyellow
ENSMUSG00000026688	Anaerotruncus	0.85	0.85	-0.0564527	microsomal glutathione S-transferase 3	blue
ENSMUSG00000026748	Anaerotruncus	0.7	0.93	0.0659659	plexin domain containing 2	pink
ENSMUSG00000026770	Anaerotruncus	0.72	0.91	0.0934466	interleukin 2 receptor, alpha chain	black
ENSMUSG00000026994	Anaerotruncus	0.87	0.93	0.141537	polypeptide N-acetylgalactosaminyltransferase 3	pink
ENSMUSG00000027398	Anaerotruncus	0.73	0.94	-0.100279	interleukin 1 beta	magenta
ENSMUSG00000027530	Anaerotruncus	0.71	0.97	-0.122068	fatty acid binding protein 12	blue
ENSMUSG00000027550	Anaerotruncus	0.74	0.93	0.0853982	leucine rich repeat and coiled-coil domain containing 1	yellow
ENSMUSG00000027952	Anaerotruncus	0.99	0.98	-0.152561	phosphomevalonate kinase	brown
ENSMUSG00000028063	Anaerotruncus	0.77	0.93	-0.0647228	lamin A	turquoise
ENSMUSG00000028125	Anaerotruncus	0.84	0.95	0.0988825	ATP-binding cassette, sub-family A (ABC1), member 4	yellow
ENSMUSG00000028195	Anaerotruncus	0.74	0.93	-0.0876708	cellular communication network factor 1	turquoise
ENSMUSG00000028358	Anaerotruncus	0.84	0.91	0.0974913	zinc finger protein 618	black
ENSMUSG00000028540	Anaerotruncus	0.74	0.94	-0.0836295	DPH2 homolog	tan
ENSMUSG00000028715	Anaerotruncus	0.76	0.87	-0.0396936	cytochrome P450, family 4, subfamily a, polypeptide 14	blue
ENSMUSG00000028716	Anaerotruncus	0.74	0.92	-0.0843232	PDZK1 interacting protein 1	brown
ENSMUSG00000028807	Anaerotruncus	0.91	0.95	-0.107158	zinc finger and BTB domain containing 8a	tan
ENSMUSG00000029072	Anaerotruncus	0.71	0.93	-0.0627684	taste receptor, type 1, member 3	tan
ENSMUSG00000029161	Anaerotruncus	0.86	0.96	-0.110009	cell growth regulator with EF hand domain 1	tan
ENSMUSG00000029167	Anaerotruncus	0.77	0.9	0.107996	peroxisome proliferative activated receptor, gamma, coactivator 1 alpha	blue
ENSMUSG00000029272	Anaerotruncus	0.79	0.9	0.0973945	sulfotransferase family 1E, member 1	yellow
ENSMUSG00000029454	Anaerotruncus	0.89	0.97	-0.111026	MAP kinase-activated protein kinase 5	tan
ENSMUSG00000030219	Anaerotruncus	0.82	0.94	0.102949	endoplasmic reticulum protein 27	blue
ENSMUSG00000030364	Anaerotruncus	0.79	0.96	0.107291	C-type lectin domain family 2, member h	yellow
ENSMUSG00000030528	Anaerotruncus	0.7	0.94	0.0653035	Bloom syndrome, RecQ like helicase	yellow
ENSMUSG00000030589	Anaerotruncus	0.73	0.96	-0.0881672	RAS guanyl releasing protein 4	brown
ENSMUSG00000031271	Anaerotruncus	0.82	0.9	-0.081607	serine (or cysteine) peptidase inhibitor, clade A (alpha-1 antiproteinase, antitrypsin), member 7	turquoise
ENSMUSG00000031298	Anaerotruncus	0.77	0.9	-0.0822788	adhesion G protein-coupled receptor G2	blue
ENSMUSG00000031327	Anaerotruncus	0.86	0.92	0.109541	cysteine-rich hydrophobic domain 1	red
ENSMUSG00000031434	Anaerotruncus	0.72	0.94	-0.0714148	microrchidia 4	turquoise
ENSMUSG00000031489	Anaerotruncus	0.74	0.92	0.07066	adrenergic receptor, beta 3	turquoise
ENSMUSG00000031497	Anaerotruncus	0.89	0.92	0.0874728	tumor necrosis factor (ligand) superfamily, member 13b	brown
ENSMUSG00000031596	Anaerotruncus	0.87	0.96	0.12084	solute carrier family 7 (cationic amino acid transporter, y+ system), member 2	blue
ENSMUSG00000031765	Anaerotruncus	0.73	0.95	-0.0658606	metallothionein 1	blue
ENSMUSG00000031990	Anaerotruncus	0.79	0.91	-0.0844862	junction adhesion molecule 3	pink
ENSMUSG00000032093	Anaerotruncus	0.74	0.92	-0.0636859	CD3 antigen, epsilon polypeptide	green
ENSMUSG00000032224	Anaerotruncus	0.88	0.9	0.0668264	family with sequence similarity 81, member A	blue
ENSMUSG00000032313	Anaerotruncus	0.89	0.98	0.185105	transmembrane protein 266	yellow
ENSMUSG00000032586	Anaerotruncus	0.85	0.9	0.0732825	TRAF-interacting protein	turquoise
ENSMUSG00000032649	Anaerotruncus	0.83	0.91	0.0817093	collagen beta(1-O)galactosyltransferase 2	blue
ENSMUSG00000032883	Anaerotruncus	0.76	0.91	-0.11174	acyl-CoA synthetase long-chain family member 3	brown
ENSMUSG00000033356	Anaerotruncus	0.91	0.97	-0.104265	pseudouridylate synthase 7-like	tan
ENSMUSG00000033676	Anaerotruncus	0.72	0.87	0.0568646	gamma-aminobutyric acid (GABA) A receptor, subunit beta 3	brown
ENSMUSG00000033722	Anaerotruncus	0.75	0.96	-0.127593	cDNA sequence BC034090	pink
ENSMUSG00000033966	Anaerotruncus	0.82	0.96	0.0880755	cyclin-dependent kinase-like 4	yellow
ENSMUSG00000034258	Anaerotruncus	0.86	0.96	0.120853	feline leukemia virus subgroup C cellular receptor 2	turquoise
ENSMUSG00000034303	Anaerotruncus	0.88	0.96	0.0988475	coiled-coil domain containing 15	turquoise
ENSMUSG00000034892	Anaerotruncus	0.7	0.89	-0.0493839	ribosomal protein S29	turquoise
ENSMUSG00000035370	Anaerotruncus	0.74	0.89	-0.071946	NA	blue
ENSMUSG00000035372	Anaerotruncus	0.71	0.95	-0.0906735	RIKEN cDNA 1810055G02 gene	brown
ENSMUSG00000035385	Anaerotruncus	0.81	0.96	-0.102055	chemokine (C-C motif) ligand 2	magenta
ENSMUSG00000035455	Anaerotruncus	0.77	0.85	0.071399	fidgetin-like 1	turquoise
ENSMUSG00000036492	Anaerotruncus	0.72	0.92	-0.0677801	ring finger protein 39	turquoise
ENSMUSG00000036634	Anaerotruncus	0.78	0.87	-0.0719008	myelin-associated glycoprotein	turquoise
ENSMUSG00000037139	Anaerotruncus	0.77	0.95	0.0670868	myomesin family, member 3	brown
ENSMUSG00000037411	Anaerotruncus	0.76	0.94	-0.0945036	serine (or cysteine) peptidase inhibitor, clade E, member 1	magenta
ENSMUSG00000037465	Anaerotruncus	0.86	0.95	-0.0999743	Kruppel-like factor 10	turquoise
ENSMUSG00000037826	Anaerotruncus	0.8	0.95	0.109714	protein phosphatase 1K (PP2C domain containing)	yellow
ENSMUSG00000037944	Anaerotruncus	0.73	0.91	-0.0529369	chemokine (C-C motif) receptor 7	salmon
ENSMUSG00000038233	Anaerotruncus	0.73	0.86	-0.0720504	golgi associated kinase 1A	blue
ENSMUSG00000038534	Anaerotruncus	0.73	0.84	-0.0643969	oxysterol binding protein-like 7	turquoise
ENSMUSG00000039099	Anaerotruncus	0.85	0.93	0.125732	WD repeat domain 93	blue
ENSMUSG00000039236	Anaerotruncus	0.81	0.94	-0.0818353	interferon-stimulated protein	turquoise
ENSMUSG00000040412	Anaerotruncus	0.86	0.96	0.0984642	RIKEN cDNA 5330417C22 gene	pink
ENSMUSG00000040498	Anaerotruncus	0.92	0.94	-0.118337	immunoglobulin superfamily, member 23	yellow
ENSMUSG00000040570	Anaerotruncus	0.81	0.93	-0.0761636	RUN domain containing 3B	blue
ENSMUSG00000040740	Anaerotruncus	0.82	0.98	0.0623774	solute carrier family 25, member 34	turquoise
ENSMUSG00000041112	Anaerotruncus	0.78	0.9	0.0861051	engulfment and cell motility 1	green
ENSMUSG00000041263	Anaerotruncus	0.77	0.94	-0.0619027	RUN and SH3 domain containing 1	red
ENSMUSG00000041343	Anaerotruncus	0.74	0.87	0.059951	ankyrin repeat domain 42	yellow
ENSMUSG00000041406	Anaerotruncus	0.94	0.96	0.151649	cDNA sequence BC055324	blue
ENSMUSG00000041468	Anaerotruncus	0.75	0.91	0.0670692	G-protein coupled receptor 12	yellow
ENSMUSG00000041540	Anaerotruncus	0.8	0.97	0.111326	SRY (sex determining region Y)-box 5	greenyellow
ENSMUSG00000041774	Anaerotruncus	0.72	0.9	0.0786815	YdjC homolog (bacterial)	red
ENSMUSG00000041798	Anaerotruncus	0.79	0.91	-0.0752938	glucokinase	blue
ENSMUSG00000041836	Anaerotruncus	0.82	0.98	0.132547	protein tyrosine phosphatase, receptor type, E	cyan
ENSMUSG00000042010	Anaerotruncus	0.73	0.92	-0.0731061	acetyl-Coenzyme A carboxylase beta	brown
ENSMUSG00000042041	Anaerotruncus	0.76	0.98	-0.0885239	RIKEN cDNA 2010003K11 gene	turquoise
ENSMUSG00000042216	Anaerotruncus	0.91	0.97	-0.110364	small G protein signaling modulator 1	turquoise
ENSMUSG00000042515	Anaerotruncus	0.91	0.94	-0.0921223	PWWP domain containing 3B	yellow
ENSMUSG00000042616	Anaerotruncus	0.85	0.94	-0.124998	organic solute carrier partner 1	brown
ENSMUSG00000042751	Anaerotruncus	0.79	0.96	0.115657	nicotinamide nucleotide adenylyltransferase 2	tan
ENSMUSG00000042821	Anaerotruncus	0.94	0.99	-0.127454	snail family zinc finger 1	turquoise
ENSMUSG00000043091	Anaerotruncus	0.81	0.93	-0.0986915	tubulin, alpha 1C	yellow
ENSMUSG00000043192	Anaerotruncus	0.83	0.88	-0.0625322	NA	turquoise
ENSMUSG00000044317	Anaerotruncus	0.73	0.94	-0.0591856	G protein-coupled receptor 4	turquoise
ENSMUSG00000044566	Anaerotruncus	0.76	0.94	0.0998865	cancer antigen 1	yellow
ENSMUSG00000044820	Anaerotruncus	0.91	0.97	0.135561	cDNA sequence AY074887	yellow
ENSMUSG00000045327	Anaerotruncus	0.87	0.94	0.103048	RIKEN cDNA 6330549D23 gene	blue
ENSMUSG00000045345	Anaerotruncus	0.8	0.94	0.103635	NA	yellow
ENSMUSG00000045350	Anaerotruncus	0.71	0.91	0.11009	family with sequence similarity 186, member A	black
ENSMUSG00000045362	Anaerotruncus	0.93	0.97	-0.156109	tumor necrosis factor receptor superfamily, member 26	green
ENSMUSG00000046794	Anaerotruncus	0.83	0.96	-0.082707	protein phosphatase 1, regulatory subunit 3B	red
ENSMUSG00000047996	Anaerotruncus	0.73	0.83	-0.0684889	proline rich Gla (G-carboxyglutamic acid) 1	blue
ENSMUSG00000048424	Anaerotruncus	0.74	0.98	0.10922	RAN binding protein 3-like	blue
ENSMUSG00000048546	Anaerotruncus	0.7	0.91	-0.0880726	transducer of ERBB2, 2	turquoise
ENSMUSG00000048794	Anaerotruncus	0.71	0.88	0.050823	cilia and flagella associated protein 100	magenta
ENSMUSG00000049515	Anaerotruncus	0.7	0.93	0.090089	espin-like	turquoise
ENSMUSG00000049588	Anaerotruncus	0.7	0.9	-0.0539094	coiled-coil domain containing 69	brown
ENSMUSG00000049932	Anaerotruncus	0.73	0.89	-0.0781811	H2A histone family, member X	tan
ENSMUSG00000050440	Anaerotruncus	0.9	0.93	-0.123386	hepcidin antimicrobial peptide	brown
ENSMUSG00000050737	Anaerotruncus	0.89	0.99	-0.117585	prostaglandin E synthase	yellow
ENSMUSG00000051278	Anaerotruncus	0.76	0.85	0.0568178	zinc finger, GRF-type containing 1	turquoise
ENSMUSG00000051396	Anaerotruncus	0.88	0.93	-0.0968425	heat shock protein 14	yellow
ENSMUSG00000052102	Anaerotruncus	0.8	0.97	0.1141	glucosamine-6-phosphate deaminase 1	yellow
ENSMUSG00000052271	Anaerotruncus	0.8	0.95	-0.096449	basic helix-loop-helix family, member a15	yellow
ENSMUSG00000052435	Anaerotruncus	0.71	0.92	0.0709458	CCAAT/enhancer binding protein (C/EBP), epsilon	turquoise
ENSMUSG00000052684	Anaerotruncus	0.85	0.92	-0.104177	jun proto-oncogene	turquoise
ENSMUSG00000052889	Anaerotruncus	0.77	0.96	0.105262	protein kinase C, beta	green
ENSMUSG00000053604	Anaerotruncus	0.73	0.94	-0.0686354	ribose 5-phosphate isomerase A	red
ENSMUSG00000053965	Anaerotruncus	0.82	0.96	0.118897	phosphodiesterase 5A, cGMP-specific	blue
ENSMUSG00000054277	Anaerotruncus	0.82	0.92	-0.0779433	ADP-ribosylation factor GTPase activating protein 3	yellow
ENSMUSG00000054555	Anaerotruncus	0.88	0.99	0.187866	a disintegrin and metallopeptidase domain 12 (meltrin alpha)	blue
ENSMUSG00000055254	Anaerotruncus	0.71	0.91	0.0640712	neurotrophic tyrosine kinase, receptor, type 2	brown
ENSMUSG00000056267	Anaerotruncus	0.71	0.92	0.065776	centrosomal protein 70	tan
ENSMUSG00000056367	Anaerotruncus	0.8	0.87	0.0737042	ARP3 actin-related protein 3B	brown
ENSMUSG00000056870	Anaerotruncus	0.76	0.95	0.0600161	GULP, engulfment adaptor PTB domain containing 1	brown
ENSMUSG00000057132	Anaerotruncus	0.77	0.95	0.12206	retinitis pigmentosa GTPase regulator interacting protein 1	blue
ENSMUSG00000057897	Anaerotruncus	0.93	0.97	0.0991401	calcium/calmodulin-dependent protein kinase II, beta	yellow
ENSMUSG00000058258	Anaerotruncus	0.93	1	-0.119106	isopentenyl-diphosphate delta isomerase	blue
ENSMUSG00000058571	Anaerotruncus	0.75	0.94	0.0991143	glypican 6	black
ENSMUSG00000058672	Anaerotruncus	0.85	0.88	-0.0754099	tubulin, beta 2A class IIA	turquoise
ENSMUSG00000058914	Anaerotruncus	0.71	0.88	0.061098	C1q and tumor necrosis factor related protein 3	purple
ENSMUSG00000059136	Anaerotruncus	0.73	0.88	0.0576464	olfactory receptor 539	brown
ENSMUSG00000059743	Anaerotruncus	0.99	1	-0.153054	farnesyl diphosphate synthetase	blue
ENSMUSG00000061601	Anaerotruncus	0.86	0.98	0.0924171	piccolo (presynaptic cytomatrix protein)	blue
ENSMUSG00000061825	Anaerotruncus	0.79	0.88	0.0920826	carboxylesterase 2C	cyan
ENSMUSG00000061906	Anaerotruncus	0.83	0.93	0.060981	UDP glucuronosyltransferase 2 family, polypeptide B38	brown
ENSMUSG00000062170	Anaerotruncus	0.73	0.91	0.0817136	Fmr1 neighbor	brown
ENSMUSG00000063087	Anaerotruncus	0.75	0.94	0.137696	predicted gene 10125	blue
ENSMUSG00000064202	Anaerotruncus	0.7	0.86	-0.0490983	RIKEN cDNA 4430402I18 gene	blue
ENSMUSG00000064247	Anaerotruncus	0.71	0.83	-0.0427695	phosphatidylinositol-specific phospholipase C, X domain containing 1	brown
ENSMUSG00000064280	Anaerotruncus	0.73	0.92	0.100176	coiled-coil domain containing 146	yellow
ENSMUSG00000064390	Anaerotruncus	0.78	0.95	-0.0993433	U73B small nuclear RNA	red
ENSMUSG00000064918	Anaerotruncus	0.85	0.93	-0.0962795	NA	turquoise
ENSMUSG00000065126	Anaerotruncus	0.8	0.88	-0.0650285	small nucleolar RNA, C/D box 104	turquoise
ENSMUSG00000066441	Anaerotruncus	0.79	0.94	-0.0636143	retinol dehydrogenase 11	brown
ENSMUSG00000066677	Anaerotruncus	0.8	0.86	-0.0762788	interferon activated gene 208	green
ENSMUSG00000067203	Anaerotruncus	0.78	0.94	-0.0633913	histocompatibility 2, K region locus 2	blue
ENSMUSG00000067399	Anaerotruncus	0.74	0.96	-0.0895925	tripartite motif-containing 43C	turquoise
ENSMUSG00000067629	Anaerotruncus	0.85	0.94	0.0951012	synaptic Ras GTPase activating protein 1 homolog (rat)	turquoise
ENSMUSG00000067786	Anaerotruncus	0.71	0.92	0.077862	neuronatin	black
ENSMUSG00000069171	Anaerotruncus	0.9	0.98	-0.107347	nuclear receptor subfamily 2, group F, member 1	turquoise
ENSMUSG00000070282	Anaerotruncus	0.76	0.92	-0.0732694	NA	blue
ENSMUSG00000070495	Anaerotruncus	0.81	0.88	0.0714293	CCCTC-binding factor (zinc finger protein)-like	turquoise
ENSMUSG00000071036	Anaerotruncus	0.88	0.98	-0.164256	NA	blue
ENSMUSG00000072623	Anaerotruncus	0.89	0.97	-0.104637	zinc finger protein 9	yellow
ENSMUSG00000072694	Anaerotruncus	0.8	0.94	-0.118232	RIKEN cDNA 1500011B03 gene	tan
ENSMUSG00000072809	Anaerotruncus	0.83	0.94	-0.128155	NA	turquoise
ENSMUSG00000072999	Anaerotruncus	0.8	0.9	0.0829853	NA	turquoise
ENSMUSG00000073016	Anaerotruncus	0.75	0.92	0.113747	uracil phosphoribosyltransferase	black
ENSMUSG00000073405	Anaerotruncus	0.87	0.91	-0.147196	histocompatibility 2, T region locus, pseudogene	brown
ENSMUSG00000073448	Anaerotruncus	0.92	0.99	-0.197146	NA	yellow
ENSMUSG00000073830	Anaerotruncus	0.83	0.94	0.0638206	major urinary protein 14	brown
ENSMUSG00000074865	Anaerotruncus	0.81	0.82	0.120767	zinc finger protein 934	green
ENSMUSG00000075025	Anaerotruncus	0.74	0.97	0.0771707	predicted gene 10804	yellow
ENSMUSG00000076609	Anaerotruncus	0.71	0.95	-0.0474645	NA	brown
ENSMUSG00000078672	Anaerotruncus	0.72	0.9	0.0551	major urinary protein 20	brown
ENSMUSG00000078687	Anaerotruncus	0.79	0.88	0.053716	major urinary protein 8	brown
ENSMUSG00000078700	Anaerotruncus	0.73	0.92	-0.114402	RIKEN cDNA D030028A08 gene	tan
ENSMUSG00000078716	Anaerotruncus	0.78	0.9	0.0802304	transmembrane protein 8B	yellow
ENSMUSG00000078768	Anaerotruncus	0.81	0.93	-0.0748251	zinc finger protein 566	red
ENSMUSG00000078787	Anaerotruncus	0.72	0.97	0.103094	cytochrome P450, family 2, subfamily t, polypeptide 4	blue
ENSMUSG00000078902	Anaerotruncus	0.84	0.93	0.0908512	NA	magenta
ENSMUSG00000079065	Anaerotruncus	0.77	0.94	0.0923077	cDNA sequence BC005561	black
ENSMUSG00000079415	Anaerotruncus	0.75	0.87	-0.0586829	ciliary neurotrophic factor	turquoise
ENSMUSG00000079553	Anaerotruncus	0.77	0.9	0.0575412	kinesin family member C1	turquoise
ENSMUSG00000079671	Anaerotruncus	0.87	0.93	0.169022	RIKEN cDNA 2610203C22 gene	black
ENSMUSG00000080848	Anaerotruncus	0.76	0.93	-0.100323	NA	turquoise
ENSMUSG00000082039	Anaerotruncus	0.74	0.95	0.0843375	NA	blue
ENSMUSG00000082932	Anaerotruncus	0.74	0.93	0.0507918	cytochrome P450, family 2, subfamily j, polypeptide 8	turquoise
ENSMUSG00000083715	Anaerotruncus	0.77	0.94	-0.0944728	NA	yellow
ENSMUSG00000084309	Anaerotruncus	0.95	0.98	0.13534	NA	yellow
ENSMUSG00000084622	Anaerotruncus	0.85	0.91	0.0953051	NA	yellow
ENSMUSG00000084899	Anaerotruncus	0.75	0.89	-0.0702643	NA	yellow
ENSMUSG00000084981	Anaerotruncus	0.71	0.94	0.116364	NA	greenyellow
ENSMUSG00000085282	Anaerotruncus	0.74	0.88	0.0839813	predicted gene 15663	blue
ENSMUSG00000085651	Anaerotruncus	0.75	0.94	-0.0870841	NA	brown
ENSMUSG00000086136	Anaerotruncus	0.98	0.98	0.152493	predicted gene 12718	blue
ENSMUSG00000087201	Anaerotruncus	0.76	0.96	0.082559	NA	tan
ENSMUSG00000087254	Anaerotruncus	0.86	0.95	0.0989568	RIKEN cDNA 2310005A03 gene	blue
ENSMUSG00000087390	Anaerotruncus	0.7	0.92	0.0766721	NA	yellow
ENSMUSG00000087638	Anaerotruncus	0.87	0.99	-0.130453	NA	blue
ENSMUSG00000088008	Anaerotruncus	0.79	0.95	-0.116162	NA	blue
ENSMUSG00000089662	Anaerotruncus	0.7	0.95	-0.0945025	NA	turquoise
ENSMUSG00000090061	Anaerotruncus	0.76	0.9	0.0857894	NACHT and WD repeat domain containing 2	yellow
ENSMUSG00000090610	Anaerotruncus	0.76	0.98	-0.112555	NA	brown
ENSMUSG00000090785	Anaerotruncus	0.73	0.94	0.0862204	NA	blue
ENSMUSG00000090963	Anaerotruncus	0.81	0.96	-0.100791	NA	yellow
ENSMUSG00000091285	Anaerotruncus	0.73	0.9	0.072918	NA	blue
ENSMUSG00000091721	Anaerotruncus	0.89	0.99	-0.119417	GIMAP family P-loop NTPase domain containing 1	blue
ENSMUSG00000091867	Anaerotruncus	0.85	0.85	-0.0730479	cytochrome P450, family 2, subfamily a, polypeptide 22	brown
ENSMUSG00000093577	Anaerotruncus	0.72	0.87	0.0461229	NA	yellow
ENSMUSG00000093610	Anaerotruncus	0.83	0.97	0.114595	cytochrome P450, family 2, subfamily c, polypeptide 53-ps	blue
ENSMUSG00000093930	Anaerotruncus	0.89	1	-0.122899	3-hydroxy-3-methylglutaryl-Coenzyme A synthase 1	magenta
ENSMUSG00000094222	Anaerotruncus	0.82	0.92	0.0799899	NA	brown
ENSMUSG00000094793	Anaerotruncus	0.89	0.97	0.092586	major urinary protein 12	brown
ENSMUSG00000096932	Anaerotruncus	0.7	0.89	0.0575916	RIKEN cDNA 5033403F01 gene	red
ENSMUSG00000097013	Anaerotruncus	0.71	0.97	0.125541	NA	blue
ENSMUSG00000097113	Anaerotruncus	0.89	0.96	0.0788983	predicted gene, 19705	blue
ENSMUSG00000097123	Anaerotruncus	0.73	0.95	0.0809654	NA	blue
ENSMUSG00000097286	Anaerotruncus	0.85	0.98	0.129025	NA	yellow
ENSMUSG00000097296	Anaerotruncus	0.78	0.98	-0.125497	NA	turquoise
ENSMUSG00000097310	Anaerotruncus	0.78	0.92	0.0596129	NA	yellow
ENSMUSG00000097321	Anaerotruncus	0.96	0.93	0.118357	RIKEN cDNA 1700028E10 gene	yellow
ENSMUSG00000097448	Anaerotruncus	0.82	0.95	0.0919727	NA	red
ENSMUSG00000097503	Anaerotruncus	0.75	0.98	-0.116715	RIKEN cDNA 3110045C21 gene	blue
ENSMUSG00000097559	Anaerotruncus	0.8	0.96	0.109188	NA	brown
ENSMUSG00000097768	Anaerotruncus	0.97	0.99	0.21392	NA	blue
ENSMUSG00000097783	Anaerotruncus	0.83	0.97	0.0809618	NA	red
ENSMUSG00000097852	Anaerotruncus	0.85	0.98	0.107352	RIKEN cDNA 4933405D12 gene	yellow
ENSMUSG00000098183	Anaerotruncus	0.75	0.92	0.0821202	NA	yellow
ENSMUSG00000098284	Anaerotruncus	0.78	0.96	0.107306	NA	blue
ENSMUSG00000098741	Anaerotruncus	0.74	0.96	0.0893142	NA	greenyellow
ENSMUSG00000098889	Anaerotruncus	0.76	0.94	0.083291	NA	black
ENSMUSG00000099041	Anaerotruncus	0.78	0.93	0.0937033	NA	blue
ENSMUSG00000100213	Anaerotruncus	0.72	0.9	0.0596377	NA	red
ENSMUSG00000101939	Anaerotruncus	0.91	0.94	0.112734	NA	magenta
ENSMUSG00000102018	Anaerotruncus	0.81	0.92	0.0652209	IQ motif and ankyrin repeat containing 1	yellow
ENSMUSG00000102059	Anaerotruncus	0.85	0.94	-0.0696173	caspase 8 pseudogene	yellow
ENSMUSG00000102411	Anaerotruncus	0.73	0.92	0.086596	NA	black
ENSMUSG00000102559	Anaerotruncus	0.81	0.94	0.123845	NA	black
ENSMUSG00000102602	Anaerotruncus	0.82	0.88	0.097385	NA	black
ENSMUSG00000104362	Anaerotruncus	0.79	0.92	0.0860255	NA	blue
ENSMUSG00000104671	Anaerotruncus	0.71	0.94	-0.0899966	NA	yellow
ENSMUSG00000104918	Anaerotruncus	0.88	0.94	0.103372	NA	greenyellow
ENSMUSG00000105349	Anaerotruncus	0.7	0.93	-0.0681833	NA	red
ENSMUSG00000105703	Anaerotruncus	0.77	0.89	0.0867402	NA	brown
ENSMUSG00000106069	Anaerotruncus	0.76	0.84	-0.0568886	NA	blue
ENSMUSG00000106205	Anaerotruncus	0.7	0.93	-0.113587	NA	turquoise
ENSMUSG00000106224	Anaerotruncus	0.7	0.91	0.0582517	NA	turquoise
ENSMUSG00000106237	Anaerotruncus	0.73	0.92	0.0729841	NA	turquoise
ENSMUSG00000106538	Anaerotruncus	0.85	0.92	-0.097579	NA	yellow
ENSMUSG00000106680	Anaerotruncus	0.91	0.96	-0.123494	NA	blue
ENSMUSG00000106788	Anaerotruncus	0.75	0.9	-0.0522801	NA	blue
ENSMUSG00000106867	Anaerotruncus	0.74	0.9	0.10226	NA	greenyellow
ENSMUSG00000106943	Anaerotruncus	0.76	0.95	-0.102847	differentiation antagonizing non-protein coding RNA	tan
ENSMUSG00000107997	Anaerotruncus	0.78	0.92	0.0858692	NA	turquoise
ENSMUSG00000108435	Anaerotruncus	0.75	0.97	0.0782608	NA	blue
ENSMUSG00000108799	Anaerotruncus	0.77	0.87	-0.0661089	NA	turquoise
ENSMUSG00000109587	Anaerotruncus	0.7	0.98	0.0579927	NA	blue
ENSMUSG00000109612	Anaerotruncus	0.8	0.92	0.0858702	NA	yellow
ENSMUSG00000109674	Anaerotruncus	0.9	0.96	0.0926082	NA	black
ENSMUSG00000109702	Anaerotruncus	0.83	0.96	0.115968	NA	yellow
ENSMUSG00000109984	Anaerotruncus	0.81	0.92	0.106638	NA	red
ENSMUSG00000110035	Anaerotruncus	0.8	0.94	0.0928085	predicted gene, 30931	blue
ENSMUSG00000110055	Anaerotruncus	0.91	0.97	0.135426	NA	blue
ENSMUSG00000110411	Anaerotruncus	0.71	0.89	0.119669	NA	black
ENSMUSG00000110537	Anaerotruncus	0.85	0.9	0.0832197	NA	brown
ENSMUSG00000110750	Anaerotruncus	0.74	0.91	0.0756502	NA	yellow
ENSMUSG00000111361	Anaerotruncus	0.78	0.92	-0.0812765	NA	turquoise
ENSMUSG00000111375	Anaerotruncus	0.7	0.92	0.0894667	RIKEN cDNA A830010M20 gene	tan
ENSMUSG00000112109	Anaerotruncus	0.77	0.98	-0.0653965	NA	green
ENSMUSG00000112160	Anaerotruncus	0.79	0.9	-0.0654105	cDNA sequence BC024063	blue
ENSMUSG00000112400	Anaerotruncus	0.76	0.97	0.0998421	NA	tan
ENSMUSG00000112599	Anaerotruncus	0.71	0.9	0.0674455	NA	yellow
ENSMUSG00000112771	Anaerotruncus	0.82	0.96	0.116068	NA	yellow
ENSMUSG00000112824	Anaerotruncus	0.72	0.94	-0.0381776	NA	green
ENSMUSG00000113361	Anaerotruncus	0.77	0.93	-0.0729369	NA	turquoise
ENSMUSG00000113440	Anaerotruncus	0.85	0.94	0.114074	NA	yellow
ENSMUSG00000113543	Anaerotruncus	0.84	0.93	0.123794	NA	blue
ENSMUSG00000114045	Anaerotruncus	0.9	0.99	-0.117862	NA	yellow
ENSMUSG00000115099	Anaerotruncus	0.71	0.9	0.0888765	NA	cyan
ENSMUSG00000115200	Anaerotruncus	0.74	0.92	0.0732587	NA	blue
ENSMUSG00000115919	Anaerotruncus	0.82	0.95	0.102088	NA	yellow
ENSMUSG00000116305	Anaerotruncus	0.82	0.92	-0.0768684	NA	blue
ENSMUSG00000116478	Anaerotruncus	0.72	0.91	0.0844079	NA	yellow
ENSMUSG00000116505	Anaerotruncus	0.72	0.92	0.0855781	predicted gene 10865	brown
ENSMUSG00000117013	Anaerotruncus	0.76	0.94	-0.0808017	NA	yellow
ENSMUSG00000117335	Anaerotruncus	0.89	0.97	0.129937	NA	red
ENSMUSG00000117465	Anaerotruncus	0.78	0.89	0.0482865	NA	turquoise
ENSMUSG00000117653	Anaerotruncus	0.72	0.95	-0.0725399	NA	blue
ENSMUSG00000118012	Anaerotruncus	0.71	0.87	0.0487714	NA	turquoise
ENSMUSG00000000305	Bacteroides	0.74	0.64	0.0667843	cadherin 4	brown
ENSMUSG00000020340	Bacteroides	0.82	0.81	0.117566	cytoplasmic FMR1 interacting protein 2	green
ENSMUSG00000027715	Bacteroides	0.81	0.65	0.0718942	cyclin A2	turquoise
ENSMUSG00000034311	Bacteroides	0.76	0.7	0.0738255	kinesin family member 4	blue
ENSMUSG00000056290	Bacteroides	0.81	0.76	0.0839114	membrane-spanning 4-domains, subfamily A, member 4B	green
ENSMUSG00000057897	Bacteroides	0.77	0.79	-0.0721963	calcium/calmodulin-dependent protein kinase II, beta	yellow
ENSMUSG00000078686	Bacteroides	0.72	0.8	-0.0595107	major urinary protein 9	brown
ENSMUSG00000103662	Bacteroides	0.7	0.72	0.0490634	NA	blue
ENSMUSG00000106237	Bacteroides	0.73	0.64	-0.055139	NA	turquoise
ENSMUSG00000012428	Blautia	0.74	0.91	0.161285	STEAP family member 4	blue
ENSMUSG00000029630	Blautia	0.7	0.95	-0.144123	cytochrome P450, family 3, subfamily a, polypeptide 25	blue
ENSMUSG00000030237	Blautia	0.72	0.89	-0.115286	solute carrier organic anion transporter family, member 1a4	brown
ENSMUSG00000031327	Blautia	0.78	0.93	-0.13064	cysteine-rich hydrophobic domain 1	red
ENSMUSG00000031698	Blautia	0.72	0.89	-0.113188	myosin light chain kinase 3	blue
ENSMUSG00000034059	Blautia	0.77	0.85	-0.0942677	yippee like 4	red
ENSMUSG00000054555	Blautia	0.75	0.88	-0.162706	a disintegrin and metallopeptidase domain 12 (meltrin alpha)	blue
ENSMUSG00000061292	Blautia	0.77	0.94	-0.148372	cytochrome P450, family 3, subfamily a, polypeptide 59	yellow
ENSMUSG00000091285	Blautia	0.79	0.81	-0.13965	NA	blue
ENSMUSG00000108822	Blautia	0.78	0.92	0.176731	NA	blue
ENSMUSG00000115025	Blautia	0.74	0.94	0.139923	NA	red
ENSMUSG00000001281	Butyricimonas	0.72	0.85	-0.134864	integrin beta 7	salmon
ENSMUSG00000003379	Butyricimonas	0.71	0.87	-0.139054	CD79A antigen (immunoglobulin-associated alpha)	turquoise
ENSMUSG00000004952	Butyricimonas	0.9	0.9	-0.195275	RAS p21 protein activator 4	turquoise
ENSMUSG00000005124	Butyricimonas	0.74	0.91	-0.125023	cellular communication network factor 4	turquoise
ENSMUSG00000005540	Butyricimonas	0.75	0.93	-0.124613	Fc receptor, IgE, low affinity II, alpha polypeptide	blue
ENSMUSG00000012428	Butyricimonas	0.75	0.76	0.157086	STEAP family member 4	blue
ENSMUSG00000014453	Butyricimonas	0.81	0.88	-0.134059	B lymphoid kinase	turquoise
ENSMUSG00000015314	Butyricimonas	0.75	0.85	-0.128446	SLAM family member 6	green
ENSMUSG00000015850	Butyricimonas	0.77	0.88	-0.140904	ADAMTS-like 4	turquoise
ENSMUSG00000020838	Butyricimonas	0.78	0.95	0.13149	solute carrier family 6 (neurotransmitter transporter, serotonin), member 4	cyan
ENSMUSG00000021061	Butyricimonas	0.71	0.82	-0.134378	spectrin beta, erythrocytic	turquoise
ENSMUSG00000021567	Butyricimonas	0.7	0.82	-0.0900997	naked cuticle 2	blue
ENSMUSG00000023353	Butyricimonas	0.71	0.83	-0.0892748	ArfGAP with GTPase domain, ankyrin repeat and PH domain 3	turquoise
ENSMUSG00000023990	Butyricimonas	0.73	0.89	-0.135169	transcription factor EB	turquoise
ENSMUSG00000025020	Butyricimonas	0.71	0.85	-0.150831	slit guidance ligand 1	green
ENSMUSG00000026009	Butyricimonas	0.71	0.82	-0.0685406	inducible T cell co-stimulator	green
ENSMUSG00000026581	Butyricimonas	0.8	0.86	-0.132664	selectin, lymphocyte	green
ENSMUSG00000026981	Butyricimonas	0.7	0.94	0.114256	interleukin 1 receptor antagonist	red
ENSMUSG00000026994	Butyricimonas	0.72	0.83	-0.164499	polypeptide N-acetylgalactosaminyltransferase 3	pink
ENSMUSG00000028631	Butyricimonas	0.77	0.85	-0.12962	potassium voltage-gated channel, subfamily Q, member 4	blue
ENSMUSG00000028838	Butyricimonas	0.79	0.88	0.0737635	exostoses (multiple)-like 1	red
ENSMUSG00000030200	Butyricimonas	0.81	0.96	0.114651	BCL2-like 14 (apoptosis facilitator)	blue
ENSMUSG00000030257	Butyricimonas	0.71	0.85	-0.106015	SLIT-ROBO Rho GTPase activating protein 3	blue
ENSMUSG00000030577	Butyricimonas	0.74	0.82	-0.119396	CD22 antigen	salmon
ENSMUSG00000030724	Butyricimonas	0.89	0.87	-0.192319	CD19 antigen	blue
ENSMUSG00000031506	Butyricimonas	0.73	0.84	-0.100772	protein tyrosine phosphatase, non-receptor type 7	salmon
ENSMUSG00000032098	Butyricimonas	0.72	0.9	0.0754934	trehalase (brush-border membrane glycoprotein)	red
ENSMUSG00000032271	Butyricimonas	0.79	0.92	0.142302	nicotinamide N-methyltransferase	blue
ENSMUSG00000032609	Butyricimonas	0.83	0.93	-0.123057	kelch domain containing 8B	turquoise
ENSMUSG00000032691	Butyricimonas	0.71	0.85	-0.157393	NLR family, pyrin domain containing 3	green
ENSMUSG00000032718	Butyricimonas	0.71	0.88	0.0718883	MANSC domain containing 1	brown
ENSMUSG00000033020	Butyricimonas	0.7	0.87	-0.106311	polymerase (RNA) II (DNA directed) polypeptide F	turquoise
ENSMUSG00000033182	Butyricimonas	0.73	0.78	0.0846302	kelch repeat and BTB (POZ) domain containing 12	yellow
ENSMUSG00000033705	Butyricimonas	0.72	0.85	-0.0883006	START domain containing 9	black
ENSMUSG00000034771	Butyricimonas	0.75	0.9	-0.114385	transducin-like enhancer of split 2	turquoise
ENSMUSG00000036594	Butyricimonas	0.71	0.84	-0.0856011	histocompatibility 2, class II antigen A, alpha	salmon
ENSMUSG00000037541	Butyricimonas	0.7	0.86	-0.103402	SH3 and multiple ankyrin repeat domains 2	blue
ENSMUSG00000037860	Butyricimonas	0.74	0.85	-0.0828609	absent in melanoma 2	green
ENSMUSG00000039264	Butyricimonas	0.78	0.83	-0.0935013	GTPase, IMAP family member 3	salmon
ENSMUSG00000040592	Butyricimonas	0.87	0.87	-0.125431	CD79B antigen	brown
ENSMUSG00000040985	Butyricimonas	0.72	0.79	-0.0935812	Sad1 and UNC84 domain containing 3	blue
ENSMUSG00000040990	Butyricimonas	0.78	0.9	-0.126822	SH3-domain kinase binding protein 1	green
ENSMUSG00000041372	Butyricimonas	0.74	0.9	0.105611	beta-1,4-N-acetyl-galactosaminyl transferase 3	red
ENSMUSG00000042821	Butyricimonas	0.86	0.87	0.106818	snail family zinc finger 1	turquoise
ENSMUSG00000048424	Butyricimonas	0.7	0.87	-0.0987331	RAN binding protein 3-like	blue
ENSMUSG00000050132	Butyricimonas	0.74	0.93	0.134948	sterile alpha and HEAT/Armadillo motif containing 1	greenyellow
ENSMUSG00000050212	Butyricimonas	0.7	0.85	-0.140424	eva-1 homolog B (C. elegans)	turquoise
ENSMUSG00000050628	Butyricimonas	0.7	0.88	-0.0549319	UBA-like domain containing 2	turquoise
ENSMUSG00000051225	Butyricimonas	0.7	0.84	0.101378	family with sequence similarity 83, member A	blue
ENSMUSG00000051650	Butyricimonas	0.72	0.91	-0.100719	UDP-GlcNAc:betaGal beta-1,3-N-acetylglucosaminyltransferase 2	turquoise
ENSMUSG00000051735	Butyricimonas	0.73	0.88	-0.0978552	Ras and Rab interactor-like	green
ENSMUSG00000052142	Butyricimonas	0.8	0.94	-0.141136	RAS protein activator like 3	salmon
ENSMUSG00000052825	Butyricimonas	0.75	0.89	-0.145791	NA	turquoise
ENSMUSG00000054752	Butyricimonas	0.72	0.8	-0.0754077	fibronectin type III and SPRY domain containing 1-like	turquoise
ENSMUSG00000056753	Butyricimonas	0.9	0.96	0.173123	NA	blue
ENSMUSG00000058351	Butyricimonas	0.79	0.87	-0.141067	small integral membrane protein 4	turquoise
ENSMUSG00000060096	Butyricimonas	0.74	0.93	-0.0962529	NA	turquoise
ENSMUSG00000063146	Butyricimonas	0.79	0.93	-0.0894894	CAP-GLY domain containing linker protein 2	turquoise
ENSMUSG00000064672	Butyricimonas	0.72	0.87	0.126234	NA	turquoise
ENSMUSG00000073421	Butyricimonas	0.71	0.85	-0.0820515	histocompatibility 2, class II antigen A, beta 1	salmon
ENSMUSG00000074657	Butyricimonas	0.81	0.91	-0.192684	kinesin family member 5A	turquoise
ENSMUSG00000085001	Butyricimonas	0.7	0.78	-0.0761907	NA	turquoise
ENSMUSG00000085651	Butyricimonas	0.71	0.92	0.0862966	NA	brown
ENSMUSG00000085665	Butyricimonas	0.87	0.85	0.224388	NA	green
ENSMUSG00000086796	Butyricimonas	0.73	0.75	-0.0814783	RIKEN cDNA 4932702P03 gene	black
ENSMUSG00000092569	Butyricimonas	0.77	0.84	0.117203	NA	yellow
ENSMUSG00000094281	Butyricimonas	0.77	0.91	-0.127678	NA	turquoise
ENSMUSG00000094595	Butyricimonas	0.85	0.88	0.158728	fibrinogen silencer binding protein	green
ENSMUSG00000097013	Butyricimonas	0.78	0.84	-0.0995465	NA	blue
ENSMUSG00000097768	Butyricimonas	0.76	0.85	-0.0920847	NA	blue
ENSMUSG00000104213	Butyricimonas	0.83	0.83	-0.0960401	NA	blue
ENSMUSG00000106025	Butyricimonas	0.7	0.79	0.110556	NA	brown
ENSMUSG00000107198	Butyricimonas	0.74	0.83	0.0809389	predicted gene, 19619	turquoise
ENSMUSG00000108573	Butyricimonas	0.76	0.83	-0.119154	NA	black
ENSMUSG00000109498	Butyricimonas	0.73	0.93	-0.0895331	NA	magenta
ENSMUSG00000110234	Butyricimonas	0.7	0.92	-0.118291	translocase of inner mitochondrial membrane 10B	turquoise
ENSMUSG00000110630	Butyricimonas	0.74	0.86	-0.189444	NA	blue
ENSMUSG00000112294	Butyricimonas	0.73	0.84	-0.12845	NA	blue
ENSMUSG00000114425	Butyricimonas	0.77	0.94	0.110409	NA	brown
ENSMUSG00000115946	Butyricimonas	0.71	0.85	0.0935862	NA	turquoise
ENSMUSG00000118361	Butyricimonas	0.84	0.87	-0.160311	NA	black
ENSMUSG00000054752	Coprobacillus	0.77	0.9	0.123334	fibronectin type III and SPRY domain containing 1-like	turquoise
ENSMUSG00000056718	Coprobacillus	0.71	0.91	-0.19158	NA	brown
ENSMUSG00000118012	Coprobacillus	0.7	0.86	-0.191092	NA	turquoise
ENSMUSG00000000167	Dorea	0.77	0.84	-0.0997257	PIH1 domain containing 2	blue
ENSMUSG00000006651	Dorea	0.74	0.79	-0.121062	amyloid beta (A4) precursor-like protein 1	blue
ENSMUSG00000017754	Dorea	0.7	0.75	0.0743056	phospholipid transfer protein	brown
ENSMUSG00000018507	Dorea	0.73	0.76	0.0787426	transient receptor potential cation channel, subfamily V, member 2	green
ENSMUSG00000019856	Dorea	0.7	0.81	-0.098354	family with sequence similarity 184, member A	brown
ENSMUSG00000021904	Dorea	0.73	0.94	-0.136359	sema domain, immunoglobulin domain (Ig), short basic domain, secreted, (semaphorin) 3G	green
ENSMUSG00000023052	Dorea	0.74	0.87	0.0801278	neuropeptide FF-amide peptide precursor	yellow
ENSMUSG00000023057	Dorea	0.77	0.68	0.0771432	fatty acid binding protein 2, intestinal	blue
ENSMUSG00000023927	Dorea	0.72	0.7	0.116373	special AT-rich sequence binding protein 1	blue
ENSMUSG00000024899	Dorea	0.78	0.78	0.0912272	3'-phosphoadenosine 5'-phosphosulfate synthase 2	blue
ENSMUSG00000024962	Dorea	0.72	0.78	0.0789212	vascular endothelial growth factor B	turquoise
ENSMUSG00000025588	Dorea	0.79	0.83	0.105964	N-acetyl transferase 1	blue
ENSMUSG00000026068	Dorea	0.82	0.75	0.0942679	interleukin 18 receptor accessory protein	salmon
ENSMUSG00000026255	Dorea	0.7	0.76	0.113199	EF hand domain containing 1	magenta
ENSMUSG00000027536	Dorea	0.82	0.71	0.0804714	charged multivesicular body protein 4C	brown
ENSMUSG00000027820	Dorea	0.72	0.78	0.0813592	membrane metallo endopeptidase	blue
ENSMUSG00000028354	Dorea	0.71	0.79	-0.0802665	formin 2	blue
ENSMUSG00000030518	Dorea	0.83	0.83	-0.10056	family with sequence similarity 189, member A1	brown
ENSMUSG00000030724	Dorea	0.96	0.94	0.239715	CD19 antigen	blue
ENSMUSG00000031506	Dorea	0.73	0.72	0.0921341	protein tyrosine phosphatase, non-receptor type 7	salmon
ENSMUSG00000031698	Dorea	0.71	0.7	-0.0712892	myosin light chain kinase 3	blue
ENSMUSG00000033952	Dorea	0.7	0.7	-0.0811196	abnormal spindle microtubule assembly	brown
ENSMUSG00000035413	Dorea	0.73	0.79	0.0506073	transmembrane protein 98	brown
ENSMUSG00000036641	Dorea	0.89	0.87	0.161056	coiled-coil domain containing 148	turquoise
ENSMUSG00000038276	Dorea	0.74	0.8	0.0946137	acid-sensing (proton-gated) ion channel 3	blue
ENSMUSG00000038793	Dorea	0.78	0.72	0.111566	left right determination factor 1	brown
ENSMUSG00000039519	Dorea	0.7	0.74	-0.0641319	cytochrome P450, family 7, subfamily b, polypeptide 1	brown
ENSMUSG00000040017	Dorea	0.72	0.77	-0.0884635	serum amyloid A 4	blue
ENSMUSG00000040584	Dorea	0.74	0.86	0.0787007	ATP-binding cassette, sub-family B (MDR/TAP), member 1A	brown
ENSMUSG00000040592	Dorea	0.75	0.73	0.10722	CD79B antigen	brown
ENSMUSG00000043681	Dorea	0.84	0.83	-0.0972749	family with sequence similarity 25, member C	magenta
ENSMUSG00000044352	Dorea	0.73	0.76	-0.0824159	sosondowah ankyrin repeat domain family member A	turquoise
ENSMUSG00000046213	Dorea	0.91	0.92	-0.153366	chymosin	red
ENSMUSG00000047632	Dorea	0.7	0.83	0.124687	fibroblast growth factor binding protein 3	yellow
ENSMUSG00000047880	Dorea	0.78	0.69	0.077002	chemokine (C-X-C motif) receptor 5	brown
ENSMUSG00000050921	Dorea	0.89	0.84	0.0935082	purinergic receptor P2Y, G-protein coupled 10	turquoise
ENSMUSG00000051225	Dorea	0.7	0.79	-0.0731419	family with sequence similarity 83, member A	blue
ENSMUSG00000053168	Dorea	0.79	0.8	0.0754734	lymphocyte antigen 6 complex pseudogene	brown
ENSMUSG00000053303	Dorea	0.92	0.79	0.100958	solute carrier family 22 (organic cation transporter), member 26	blue
ENSMUSG00000056035	Dorea	0.76	0.76	0.0846432	cytochrome P450, family 3, subfamily a, polypeptide 11	blue
ENSMUSG00000056753	Dorea	0.85	0.8	-0.11777	NA	blue
ENSMUSG00000056978	Dorea	0.75	0.83	0.094648	hepcidin antimicrobial peptide 2	brown
ENSMUSG00000060807	Dorea	0.7	0.69	0.0537374	serine (or cysteine) peptidase inhibitor, clade A, member 6	blue
ENSMUSG00000062510	Dorea	0.71	0.85	-0.100645	NSL1, MIS12 kinetochore complex component	green
ENSMUSG00000067219	Dorea	0.71	0.65	0.0490557	NIPA-like domain containing 1	brown
ENSMUSG00000072849	Dorea	0.7	0.76	-0.0716493	serine (or cysteine) peptidase inhibitor, clade A, member 1E	brown
ENSMUSG00000079507	Dorea	0.77	0.74	0.085238	histocompatibility 2, Q region locus 1	brown
ENSMUSG00000083168	Dorea	0.72	0.8	-0.0863829	NA	yellow
ENSMUSG00000086965	Dorea	0.76	0.78	0.106525	NA	turquoise
ENSMUSG00000090273	Dorea	0.74	0.82	-0.102028	proline rich 22	turquoise
ENSMUSG00000091086	Dorea	0.81	0.88	-0.161091	NA	turquoise
ENSMUSG00000095180	Dorea	0.84	0.86	-0.192263	reproductive homeobox 5	turquoise
ENSMUSG00000095385	Dorea	0.7	0.68	-0.0767078	RIKEN cDNA D630033O11 gene	yellow
ENSMUSG00000097013	Dorea	0.87	0.88	0.170685	NA	blue
ENSMUSG00000097579	Dorea	0.76	0.77	0.127462	NA	yellow
ENSMUSG00000104213	Dorea	0.74	0.7	0.0896964	NA	blue
ENSMUSG00000107470	Dorea	0.76	0.92	-0.108238	NA	turquoise
ENSMUSG00000108477	Dorea	0.87	0.86	0.128625	NA	brown
ENSMUSG00000108929	Dorea	0.77	0.71	-0.0866506	coiled-coil and C2 domain containing 2B	turquoise
ENSMUSG00000109399	Dorea	0.73	0.66	0.117837	NA	turquoise
ENSMUSG00000111082	Dorea	0.72	0.89	-0.0991346	NA	blue
ENSMUSG00000118168	Dorea	0.72	0.79	0.0693303	NA	blue
ENSMUSG00000005124	Escherichia	0.75	0.9	0.11603	cellular communication network factor 4	turquoise
ENSMUSG00000014846	Escherichia	0.74	0.91	-0.0892061	tubulin polymerization-promoting protein family member 3	turquoise
ENSMUSG00000021306	Escherichia	0.72	0.87	0.0916585	G protein-coupled receptor 137B	blue
ENSMUSG00000032452	Escherichia	0.75	0.91	-0.1031	calsyntenin 2	turquoise
ENSMUSG00000086796	Escherichia	0.72	0.89	0.0967805	RIKEN cDNA 4932702P03 gene	black
ENSMUSG00000092335	Escherichia	0.7	0.88	0.0675511	zinc finger protein 976	magenta
ENSMUSG00000104149	Escherichia	0.76	0.87	0.0817842	NA	blue
ENSMUSG00000112762	Escherichia	0.73	0.89	0.106043	RIKEN cDNA 4930459C07 gene	cyan
ENSMUSG00000000305	f.Christensenellaceae	0.83	0.91	0.159615	cadherin 4	brown
ENSMUSG00000017861	f.Christensenellaceae	0.73	0.89	0.106503	myeloblastosis oncogene-like 2	blue
ENSMUSG00000019232	f.Christensenellaceae	0.74	0.96	0.164949	ethanolamine phosphate phospholyase	blue
ENSMUSG00000020000	f.Christensenellaceae	0.78	0.89	-0.0798085	monooxygenase, DBH-like 1	brown
ENSMUSG00000020173	f.Christensenellaceae	0.78	0.93	-0.148238	cordon-bleu WH2 repeat	blue
ENSMUSG00000020895	f.Christensenellaceae	0.87	0.92	0.196717	transmembrane protein 107	turquoise
ENSMUSG00000021850	f.Christensenellaceae	0.72	0.85	-0.128502	coiled-coil domain containing 198	pink
ENSMUSG00000022615	f.Christensenellaceae	0.77	0.94	0.0980937	thymidine phosphorylase	turquoise
ENSMUSG00000024029	f.Christensenellaceae	0.79	0.92	-0.129237	trefoil factor 3, intestinal	blue
ENSMUSG00000024411	f.Christensenellaceae	0.73	0.95	0.123614	aquaporin 4	blue
ENSMUSG00000024420	f.Christensenellaceae	0.73	0.88	-0.126313	zinc finger protein 521	pink
ENSMUSG00000024924	f.Christensenellaceae	0.77	0.87	0.0752788	very low density lipoprotein receptor	blue
ENSMUSG00000029408	f.Christensenellaceae	0.76	0.96	0.109551	ATP-binding cassette, sub-family B (MDR/TAP), member 9	turquoise
ENSMUSG00000036106	f.Christensenellaceae	0.73	0.93	0.120151	proline rich 5 (renal)	turquoise
ENSMUSG00000036892	f.Christensenellaceae	0.75	0.92	0.130653	proline dehydrogenase (oxidase) 2	turquoise
ENSMUSG00000039286	f.Christensenellaceae	0.72	0.9	-0.109325	fibronectin type III domain containing 3B	blue
ENSMUSG00000040660	f.Christensenellaceae	0.7	0.89	0.0994205	cytochrome P450, family 2, subfamily b, polypeptide 9	brown
ENSMUSG00000044042	f.Christensenellaceae	0.72	0.91	-0.112681	formin 1	brown
ENSMUSG00000045288	f.Christensenellaceae	0.83	0.95	-0.241101	USH1 protein network component sans	purple
ENSMUSG00000045777	f.Christensenellaceae	0.75	0.94	0.127653	interferon induced transmembrane protein 10	red
ENSMUSG00000046160	f.Christensenellaceae	0.76	0.95	0.143878	oligodendrocyte transcription factor 1	cyan
ENSMUSG00000046417	f.Christensenellaceae	0.7	0.93	-0.131076	leucine rich repeat containing 75A	blue
ENSMUSG00000050708	f.Christensenellaceae	0.73	0.94	0.107311	ferritin light polypeptide 1	turquoise
ENSMUSG00000052435	f.Christensenellaceae	0.8	0.92	0.154145	CCAAT/enhancer binding protein (C/EBP), epsilon	turquoise
ENSMUSG00000052512	f.Christensenellaceae	0.72	0.94	0.0899997	neuron navigator 2	turquoise
ENSMUSG00000054752	f.Christensenellaceae	0.76	0.85	-0.124348	fibronectin type III and SPRY domain containing 1-like	turquoise
ENSMUSG00000056174	f.Christensenellaceae	0.73	0.88	-0.0871209	collagen, type VIII, alpha 2	purple
ENSMUSG00000057933	f.Christensenellaceae	0.79	0.94	0.179948	glutathione S-transferase, alpha 2 (Yc2)	blue
ENSMUSG00000058351	f.Christensenellaceae	0.77	0.86	0.106076	small integral membrane protein 4	turquoise
ENSMUSG00000058579	f.Christensenellaceae	0.84	0.94	-0.183183	chymotrypsin-like elastase family, member 2A	blue
ENSMUSG00000071036	f.Christensenellaceae	0.7	0.89	-0.14703	NA	blue
ENSMUSG00000074355	f.Christensenellaceae	0.88	0.96	0.224886	NA	yellow
ENSMUSG00000077637	f.Christensenellaceae	0.71	0.86	-0.100429	NA	brown
ENSMUSG00000078672	f.Christensenellaceae	0.75	0.86	-0.104757	major urinary protein 20	brown
ENSMUSG00000082334	f.Christensenellaceae	0.77	0.95	-0.158942	NA	turquoise
ENSMUSG00000086890	f.Christensenellaceae	0.72	0.88	-0.113367	NA	turquoise
ENSMUSG00000087579	f.Christensenellaceae	0.8	0.96	0.163463	Hectd2, opposite strand	cyan
ENSMUSG00000089669	f.Christensenellaceae	0.81	0.9	-0.166118	tumor necrosis factor (ligand) superfamily, member 13	blue
ENSMUSG00000090273	f.Christensenellaceae	0.78	0.94	0.13935	proline rich 22	turquoise
ENSMUSG00000095930	f.Christensenellaceae	0.7	0.91	0.092177	NIM1 serine/threonine protein kinase	red
ENSMUSG00000104149	f.Christensenellaceae	0.71	0.93	0.116373	NA	blue
ENSMUSG00000104367	f.Christensenellaceae	0.8	0.93	0.183483	NA	blue
ENSMUSG00000104569	f.Christensenellaceae	0.71	0.89	-0.13046	NA	yellow
ENSMUSG00000105987	f.Christensenellaceae	0.72	0.9	-0.140123	expressed sequence AI506816	blue
ENSMUSG00000108799	f.Christensenellaceae	0.78	0.89	0.132713	NA	turquoise
ENSMUSG00000108883	f.Christensenellaceae	0.73	0.87	-0.162684	NA	turquoise
ENSMUSG00000111447	f.Christensenellaceae	0.81	0.85	0.138199	NA	turquoise
ENSMUSG00000112774	f.Christensenellaceae	0.73	0.94	0.132837	NA	blue
ENSMUSG00000117775	f.Christensenellaceae	0.71	0.84	-0.124596	NA	blue
ENSMUSG00000118106	f.Christensenellaceae	0.72	0.89	-0.121577	NA	brown
ENSMUSG00000006411	f.Erysipelotrichaceae	0.79	0.9	0.0857815	nectin cell adhesion molecule 4	turquoise
ENSMUSG00000021061	f.Erysipelotrichaceae	0.77	0.86	0.0935895	spectrin beta, erythrocytic	turquoise
ENSMUSG00000032091	f.Erysipelotrichaceae	0.75	0.91	-0.0929836	transmembrane protease, serine 4	brown
ENSMUSG00000054555	f.Erysipelotrichaceae	0.86	0.85	-0.121882	a disintegrin and metallopeptidase domain 12 (meltrin alpha)	blue
ENSMUSG00000063458	f.Erysipelotrichaceae	0.78	0.93	0.110862	leucine rich melanocyte differentiation associated	turquoise
ENSMUSG00000091285	f.Erysipelotrichaceae	0.82	0.88	-0.0902252	NA	blue
ENSMUSG00000002489	f.Lachnospiraceae	0.74	0.88	0.131612	T cell lymphoma invasion and metastasis 1	blue
ENSMUSG00000005628	f.Lachnospiraceae	0.81	0.91	0.298492	tropomodulin 4	blue
ENSMUSG00000024042	f.Lachnospiraceae	0.73	0.92	0.229932	salt inducible kinase 1	turquoise
ENSMUSG00000028475	f.Lachnospiraceae	0.8	0.85	0.198475	small regulatory polypeptide of amino acid response	blue
ENSMUSG00000028970	f.Lachnospiraceae	0.7	0.93	0.217177	ATP-binding cassette, sub-family B (MDR/TAP), member 1B	blue
ENSMUSG00000031965	f.Lachnospiraceae	0.7	0.7	0.11757	T-box 20	blue
ENSMUSG00000034059	f.Lachnospiraceae	0.87	0.97	0.267629	yippee like 4	red
ENSMUSG00000035042	f.Lachnospiraceae	0.77	0.75	-0.133091	chemokine (C-C motif) ligand 5	turquoise
ENSMUSG00000037206	f.Lachnospiraceae	0.78	0.9	0.160504	immunoglobulin superfamily containing leucine-rich repeat	turquoise
ENSMUSG00000038352	f.Lachnospiraceae	0.8	0.9	-0.187508	ADP-ribosylation factor-like 5C	turquoise
ENSMUSG00000039989	f.Lachnospiraceae	0.73	0.89	0.0931066	chromobox 4	turquoise
ENSMUSG00000043773	f.Lachnospiraceae	0.74	0.94	0.208144	RIKEN cDNA 1700048O20 gene	turquoise
ENSMUSG00000053303	f.Lachnospiraceae	0.74	0.84	-0.103541	solute carrier family 22 (organic cation transporter), member 26	blue
ENSMUSG00000064202	f.Lachnospiraceae	0.7	0.86	-0.134612	RIKEN cDNA 4430402I18 gene	blue
ENSMUSG00000067656	f.Lachnospiraceae	0.72	0.94	-0.177021	solute carrier family 22, member 27	blue
ENSMUSG00000091492	f.Lachnospiraceae	0.8	0.77	-0.172456	NA	blue
ENSMUSG00000097305	f.Lachnospiraceae	0.78	0.91	0.26362	NA	turquoise
ENSMUSG00000004951	f.Rikenellaceae	0.71	0.77	0.0815084	heat shock protein 1	turquoise
ENSMUSG00000004952	f.Rikenellaceae	0.75	0.79	-0.0531088	RAS p21 protein activator 4	turquoise
ENSMUSG00000005628	f.Rikenellaceae	0.85	0.93	-0.144971	tropomodulin 4	blue
ENSMUSG00000008035	f.Rikenellaceae	0.71	0.83	0.0525662	Mid1 interacting protein 1 (gastrulation specific G12-like (zebrafish))	greenyellow
ENSMUSG00000017716	f.Rikenellaceae	0.74	0.75	-0.066725	baculoviral IAP repeat-containing 5	blue
ENSMUSG00000019232	f.Rikenellaceae	0.74	0.84	-0.0901432	ethanolamine phosphate phospholyase	blue
ENSMUSG00000019960	f.Rikenellaceae	0.78	0.96	0.0589148	dual specificity phosphatase 6	greenyellow
ENSMUSG00000020722	f.Rikenellaceae	0.84	0.89	0.0918867	calcium channel, voltage-dependent, gamma subunit 1	red
ENSMUSG00000020846	f.Rikenellaceae	0.81	0.88	0.0824889	refilin B	pink
ENSMUSG00000020914	f.Rikenellaceae	0.96	0.98	-0.119089	topoisomerase (DNA) II alpha	green
ENSMUSG00000021569	f.Rikenellaceae	0.83	0.91	-0.0989219	thyroid hormone receptor interactor 13	blue
ENSMUSG00000022351	f.Rikenellaceae	0.72	0.77	0.0464205	squalene epoxidase	blue
ENSMUSG00000022747	f.Rikenellaceae	0.72	0.84	0.0900457	ST3 beta-galactoside alpha-2,3-sialyltransferase 6	pink
ENSMUSG00000022797	f.Rikenellaceae	0.74	0.85	0.0562792	transferrin receptor	red
ENSMUSG00000023052	f.Rikenellaceae	0.91	0.95	-0.0884065	neuropeptide FF-amide peptide precursor	yellow
ENSMUSG00000023805	f.Rikenellaceae	0.77	0.92	0.0988729	synaptojanin 2	brown
ENSMUSG00000023827	f.Rikenellaceae	0.76	0.89	0.0725709	1-acylglycerol-3-phosphate O-acyltransferase 4 (lysophosphatidic acid acyltransferase, delta)	pink
ENSMUSG00000024245	f.Rikenellaceae	0.79	0.9	0.124684	transmembrane protein 178	blue
ENSMUSG00000024327	f.Rikenellaceae	0.74	0.85	0.075823	solute carrier family 39 (zinc transporter), member 7	magenta
ENSMUSG00000024427	f.Rikenellaceae	0.76	0.91	0.0661663	sprouty RTK signaling antagonist 4	blue
ENSMUSG00000025153	f.Rikenellaceae	0.84	0.83	0.056977	fatty acid synthase	brown
ENSMUSG00000026581	f.Rikenellaceae	0.71	0.83	-0.0841526	selectin, lymphocyte	green
ENSMUSG00000027469	f.Rikenellaceae	0.7	0.86	-0.0585992	TPX2, microtubule-associated	turquoise
ENSMUSG00000027550	f.Rikenellaceae	0.7	0.81	-0.0541692	leucine rich repeat and coiled-coil domain containing 1	yellow
ENSMUSG00000027699	f.Rikenellaceae	0.73	0.85	-0.0778606	ect2 oncogene	brown
ENSMUSG00000027715	f.Rikenellaceae	0.98	0.99	-0.137111	cyclin A2	turquoise
ENSMUSG00000029597	f.Rikenellaceae	0.77	0.83	-0.0777278	serine dehydratase	turquoise
ENSMUSG00000029869	f.Rikenellaceae	0.74	0.83	0.086553	Eph receptor B6	turquoise
ENSMUSG00000030882	f.Rikenellaceae	0.77	0.85	-0.0712382	dynein heavy chain domain 1	black
ENSMUSG00000031342	f.Rikenellaceae	0.7	0.79	-0.0551452	glycoprotein m6b	turquoise
ENSMUSG00000031530	f.Rikenellaceae	0.75	0.83	0.087835	dual specificity phosphatase 4	turquoise
ENSMUSG00000031788	f.Rikenellaceae	0.71	0.79	0.0469309	kinesin family member C3	turquoise
ENSMUSG00000032452	f.Rikenellaceae	0.7	0.82	0.0565734	calsyntenin 2	turquoise
ENSMUSG00000034023	f.Rikenellaceae	0.83	0.97	-0.128547	Fanconi anemia, complementation group D2	yellow
ENSMUSG00000034311	f.Rikenellaceae	0.9	0.95	-0.143435	kinesin family member 4	blue
ENSMUSG00000034930	f.Rikenellaceae	0.75	0.81	0.0537191	rhotekin	turquoise
ENSMUSG00000036390	f.Rikenellaceae	0.8	0.87	0.101308	growth arrest and DNA-damage-inducible 45 alpha	blue
ENSMUSG00000037239	f.Rikenellaceae	0.73	0.89	-0.0940677	sprouty-related EVH1 domain containing 3	blue
ENSMUSG00000038372	f.Rikenellaceae	0.82	0.93	0.152057	GDP-mannose 4, 6-dehydratase	brown
ENSMUSG00000038418	f.Rikenellaceae	0.7	0.8	0.0666058	early growth response 1	turquoise
ENSMUSG00000038880	f.Rikenellaceae	0.78	0.85	-0.0671294	mitochondrial ribosomal protein S34	turquoise
ENSMUSG00000039533	f.Rikenellaceae	0.81	0.85	-0.0768246	monocyte to macrophage differentiation-associated 2	tan
ENSMUSG00000040498	f.Rikenellaceae	0.77	0.77	0.065507	immunoglobulin superfamily, member 23	yellow
ENSMUSG00000041798	f.Rikenellaceae	0.88	0.95	0.0776734	glucokinase	blue
ENSMUSG00000042303	f.Rikenellaceae	0.7	0.81	0.0543358	small G protein signaling modulator 3	turquoise
ENSMUSG00000042622	f.Rikenellaceae	0.73	0.83	0.0781665	v-maf musculoaponeurotic fibrosarcoma oncogene family, protein F (avian)	blue
ENSMUSG00000042821	f.Rikenellaceae	0.75	0.83	0.0613242	snail family zinc finger 1	turquoise
ENSMUSG00000044522	f.Rikenellaceae	0.71	0.86	-0.0837962	RIKEN cDNA A730020M07 gene	yellow
ENSMUSG00000044968	f.Rikenellaceae	0.77	0.92	0.116634	N-acyl phosphatidylethanolamine phospholipase D	tan
ENSMUSG00000046408	f.Rikenellaceae	0.71	0.81	-0.0880471	RIKEN cDNA 1700067K01 gene	pink
ENSMUSG00000048782	f.Rikenellaceae	0.78	0.75	0.0439866	INSC spindle orientation adaptor protein	magenta
ENSMUSG00000049353	f.Rikenellaceae	0.82	0.83	0.113351	retinal degeneration 3	blue
ENSMUSG00000051076	f.Rikenellaceae	0.73	0.9	0.0959789	V-set domain containing T cell activation inhibitor 1	blue
ENSMUSG00000051278	f.Rikenellaceae	0.88	0.95	-0.125807	zinc finger, GRF-type containing 1	turquoise
ENSMUSG00000052684	f.Rikenellaceae	0.78	0.86	0.062932	jun proto-oncogene	turquoise
ENSMUSG00000054400	f.Rikenellaceae	0.85	0.89	-0.115788	chemokine-like factor	turquoise
ENSMUSG00000055494	f.Rikenellaceae	0.7	0.87	0.0808491	NA	blue
ENSMUSG00000056267	f.Rikenellaceae	0.88	0.93	-0.0711363	centrosomal protein 70	tan
ENSMUSG00000056718	f.Rikenellaceae	0.75	0.9	-0.102443	NA	brown
ENSMUSG00000059901	f.Rikenellaceae	0.82	0.88	0.0956191	a disintegrin-like and metallopeptidase (reprolysin type) with thrombospondin type 1 motif, 14	turquoise
ENSMUSG00000062081	f.Rikenellaceae	0.79	0.9	0.0985478	NA	turquoise
ENSMUSG00000066456	f.Rikenellaceae	0.9	0.9	-0.115098	high mobility group nucleosomal binding domain 3	yellow
ENSMUSG00000075391	f.Rikenellaceae	0.7	0.91	0.0717365	NA	blue
ENSMUSG00000083161	f.Rikenellaceae	0.79	0.86	-0.143409	NA	turquoise
ENSMUSG00000085667	f.Rikenellaceae	0.71	0.89	-0.0565782	predicted gene 12992	brown
ENSMUSG00000085776	f.Rikenellaceae	0.77	0.89	-0.0745569	RIKEN cDNA 5430402O13 gene	yellow
ENSMUSG00000086165	f.Rikenellaceae	0.88	0.89	-0.114012	NA	yellow
ENSMUSG00000086670	f.Rikenellaceae	0.73	0.82	-0.0701452	NA	yellow
ENSMUSG00000086765	f.Rikenellaceae	0.88	0.94	-0.104683	predicted gene 11827	yellow
ENSMUSG00000087163	f.Rikenellaceae	0.77	0.79	-0.062204	predicted gene 16230	blue
ENSMUSG00000087254	f.Rikenellaceae	0.73	0.86	-0.0537681	RIKEN cDNA 2310005A03 gene	blue
ENSMUSG00000088835	f.Rikenellaceae	0.84	0.88	0.0972996	NA	turquoise
ENSMUSG00000092354	f.Rikenellaceae	0.7	0.85	-0.0553804	NA	black
ENSMUSG00000095836	f.Rikenellaceae	0.82	0.9	-0.0687737	NA	greenyellow
ENSMUSG00000097047	f.Rikenellaceae	0.7	0.88	-0.0769467	RIKEN cDNA 1110020A21 gene	tan
ENSMUSG00000097123	f.Rikenellaceae	0.84	0.91	-0.0877062	NA	blue
ENSMUSG00000097417	f.Rikenellaceae	0.72	0.82	0.0540319	NA	turquoise
ENSMUSG00000100213	f.Rikenellaceae	0.75	0.88	-0.064979	NA	red
ENSMUSG00000102602	f.Rikenellaceae	0.76	0.85	-0.0878594	NA	black
ENSMUSG00000103032	f.Rikenellaceae	0.9	0.93	-0.151168	NA	brown
ENSMUSG00000104231	f.Rikenellaceae	0.72	0.87	-0.0669612	NA	blue
ENSMUSG00000104443	f.Rikenellaceae	0.72	0.85	-0.0680812	NA	black
ENSMUSG00000105076	f.Rikenellaceae	0.7	0.82	-0.0788277	RIKEN cDNA A930003O13 gene	tan
ENSMUSG00000105708	f.Rikenellaceae	0.78	0.9	-0.0970905	NA	blue
ENSMUSG00000107121	f.Rikenellaceae	0.83	0.87	-0.0789327	RIKEN cDNA 1110006O24 gene	turquoise
ENSMUSG00000107605	f.Rikenellaceae	0.77	0.83	-0.0563895	NA	yellow
ENSMUSG00000107876	f.Rikenellaceae	0.72	0.82	-0.0918392	NA	yellow
ENSMUSG00000107994	f.Rikenellaceae	0.73	0.86	-0.0765771	NA	turquoise
ENSMUSG00000108436	f.Rikenellaceae	0.76	0.87	-0.0796086	NA	brown
ENSMUSG00000108465	f.Rikenellaceae	0.71	0.84	-0.0784603	NA	black
ENSMUSG00000108573	f.Rikenellaceae	0.73	0.87	-0.0880858	NA	black
ENSMUSG00000108799	f.Rikenellaceae	0.71	0.85	0.0727264	NA	turquoise
ENSMUSG00000110055	f.Rikenellaceae	0.73	0.77	-0.0549537	NA	blue
ENSMUSG00000110386	f.Rikenellaceae	0.71	0.81	-0.0605749	NA	brown
ENSMUSG00000110537	f.Rikenellaceae	0.75	0.8	-0.0715715	NA	brown
ENSMUSG00000112770	f.Rikenellaceae	0.75	0.84	-0.0609582	NA	turquoise
ENSMUSG00000113811	f.Rikenellaceae	0.71	0.79	0.0595466	NA	yellow
ENSMUSG00000114579	f.Rikenellaceae	0.78	0.88	0.099252	NA	turquoise
ENSMUSG00000041774	f.Ruminococcaceae	0.76	0.91	0.307239	YdjC homolog (bacterial)	red
ENSMUSG00000096916	f.Ruminococcaceae	0.71	0.92	0.305618	zinc finger protein 850	turquoise
ENSMUSG00000016624	Lactococcus	0.71	0.92	-0.276734	PHD finger protein 21B	brown
ENSMUSG00000020083	Lactococcus	0.76	0.91	0.237123	family with sequence similarity 241, member B	yellow
ENSMUSG00000022408	Lactococcus	0.7	0.8	0.177673	family with sequence similarity 83, member F	yellow
ENSMUSG00000026904	Lactococcus	0.76	0.92	0.301957	solute carrier family 4, sodium bicarbonate cotransporter-like, member 10	yellow
ENSMUSG00000028838	Lactococcus	0.76	0.84	0.326115	exostoses (multiple)-like 1	red
ENSMUSG00000032091	Lactococcus	0.76	0.85	0.231512	transmembrane protease, serine 4	brown
ENSMUSG00000032098	Lactococcus	0.73	0.92	0.309099	trehalase (brush-border membrane glycoprotein)	red
ENSMUSG00000039157	Lactococcus	0.75	0.77	0.211975	family with sequence similarity 102, member A	blue
ENSMUSG00000054074	Lactococcus	0.85	0.93	0.512579	SKI/DACH domain containing 1	turquoise
ENSMUSG00000061292	Lactococcus	0.75	0.8	0.256035	cytochrome P450, family 3, subfamily a, polypeptide 59	yellow
ENSMUSG00000110755	Lactococcus	0.7	0.94	0.205074	NA	cyan
ENSMUSG00000005677	Parabacteroides	0.7	0.77	-0.158001	nuclear receptor subfamily 1, group I, member 3	blue
ENSMUSG00000024043	Parabacteroides	0.79	0.72	-0.165349	Rho GTPase activating protein 28	purple
ENSMUSG00000029596	Parabacteroides	0.75	0.81	0.0988646	serine dehydratase-like	turquoise
ENSMUSG00000029630	Parabacteroides	0.76	0.74	-0.188818	cytochrome P450, family 3, subfamily a, polypeptide 25	blue
ENSMUSG00000030237	Parabacteroides	0.82	0.84	-0.182206	solute carrier organic anion transporter family, member 1a4	brown
ENSMUSG00000035042	Parabacteroides	0.76	0.7	0.138447	chemokine (C-C motif) ligand 5	turquoise
ENSMUSG00000043681	Parabacteroides	0.92	0.91	0.196174	family with sequence similarity 25, member C	magenta
ENSMUSG00000050014	Parabacteroides	0.74	0.71	0.13141	apolipoprotein L 10B	blue
ENSMUSG00000050675	Parabacteroides	0.71	0.74	-0.145039	glycoprotein 1b, alpha polypeptide	yellow
ENSMUSG00000054752	Parabacteroides	0.71	0.76	0.148282	fibronectin type III and SPRY domain containing 1-like	turquoise
ENSMUSG00000073791	Parabacteroides	0.76	0.77	0.154224	EF-hand calcium binding domain 7	blue
ENSMUSG00000086358	Parabacteroides	0.74	0.81	-0.209415	NA	blue
ENSMUSG00000087006	Parabacteroides	0.75	0.94	0.170795	predicted gene 13889	turquoise
ENSMUSG00000090034	Parabacteroides	0.73	0.83	-0.202652	NA	blue
ENSMUSG00000093622	Parabacteroides	0.71	0.73	-0.175926	NA	brown
ENSMUSG00000097013	Parabacteroides	0.76	0.72	-0.13397	NA	blue
ENSMUSG00000106889	Parabacteroides	0.7	0.82	-0.162958	NA	magenta
ENSMUSG00000025008	Paraprevotella	0.78	0.94	-0.137769	tectonic family member 3	brown
ENSMUSG00000035914	Paraprevotella	0.71	0.85	-0.0595999	CD276 antigen	brown
ENSMUSG00000053693	Paraprevotella	0.72	0.84	-0.0944771	microtubule associated serine/threonine kinase 1	magenta
ENSMUSG00000059901	Paraprevotella	0.76	0.91	-0.0999511	a disintegrin-like and metallopeptidase (reprolysin type) with thrombospondin type 1 motif, 14	turquoise
ENSMUSG00000094156	Paraprevotella	0.74	0.87	0.105886	sulfotransferase family 2A, dehydroepiandrosterone (DHEA)-preferring, member 7	brown
ENSMUSG00000103032	Paraprevotella	0.85	0.84	0.108787	NA	brown
ENSMUSG00000014846	rc4-4	0.76	0.78	0.0668254	tubulin polymerization-promoting protein family member 3	turquoise
ENSMUSG00000021061	rc4-4	0.82	0.84	0.0632818	spectrin beta, erythrocytic	turquoise
ENSMUSG00000022408	rc4-4	0.76	0.82	-0.0477206	family with sequence similarity 83, member F	yellow
ENSMUSG00000022883	rc4-4	0.71	0.8	-0.0403603	roundabout guidance receptor 1	brown
ENSMUSG00000025004	rc4-4	0.76	0.83	0.0648692	cytochrome P450, family 2, subfamily c, polypeptide 40	brown
ENSMUSG00000028838	rc4-4	0.88	0.84	-0.0730291	exostoses (multiple)-like 1	red
ENSMUSG00000032011	rc4-4	0.73	0.88	0.062368	thymus cell antigen 1, theta	salmon
ENSMUSG00000032098	rc4-4	0.77	0.8	-0.0455828	trehalase (brush-border membrane glycoprotein)	red
ENSMUSG00000034586	rc4-4	0.77	0.76	0.0619325	HID1 domain containing	turquoise
ENSMUSG00000039157	rc4-4	0.79	0.74	-0.0454835	family with sequence similarity 102, member A	blue
ENSMUSG00000039264	rc4-4	0.73	0.72	0.045726	GTPase, IMAP family member 3	salmon
ENSMUSG00000040990	rc4-4	0.7	0.73	0.0458503	SH3-domain kinase binding protein 1	green
ENSMUSG00000043931	rc4-4	0.74	0.63	0.0475302	GTPase, IMAP family member 7	green
ENSMUSG00000049038	rc4-4	0.7	0.61	-0.0393596	mitochondrial transcription termination factor 2	yellow
ENSMUSG00000052142	rc4-4	0.92	0.85	0.0778506	RAS protein activator like 3	salmon
ENSMUSG00000053318	rc4-4	0.7	0.87	0.0602032	SLAM family member 8	salmon
ENSMUSG00000056145	rc4-4	0.76	0.72	0.0610652	expressed sequence AI504432	salmon
ENSMUSG00000057135	rc4-4	0.72	0.76	0.0517723	SLP adaptor and CSK interacting membrane protein	green
ENSMUSG00000061292	rc4-4	0.82	0.82	-0.0699931	cytochrome P450, family 3, subfamily a, polypeptide 59	yellow
ENSMUSG00000064672	rc4-4	0.8	0.81	-0.0752285	NA	turquoise
ENSMUSG00000073835	rc4-4	0.74	0.73	-0.0461623	NA	cyan
ENSMUSG00000074476	rc4-4	0.71	0.81	-0.0449006	SPC24, NDC80 kinetochore complex component, homolog (S. cerevisiae)	yellow
ENSMUSG00000079610	rc4-4	0.78	0.83	0.0490374	ankyrin repeat domain 39	magenta
ENSMUSG00000085665	rc4-4	0.77	0.67	-0.0538163	NA	green
ENSMUSG00000090019	rc4-4	0.73	0.79	0.0459526	GTPase, IMAP family member 1	turquoise
ENSMUSG00000092008	rc4-4	0.76	0.84	0.0574797	cytochrome P450, family 2, subfamily c, polypeptide 69	brown
ENSMUSG00000104149	rc4-4	0.7	0.79	-0.0558547	NA	blue
ENSMUSG00000105504	rc4-4	0.79	0.74	0.0564458	guanylate binding protein 5	salmon
ENSMUSG00000109904	rc4-4	0.7	0.7	-0.036211	NA	magenta
ENSMUSG00000020475	Ruminococcus	0.74	0.87	0.102927	phosphoglycerate mutase 2	turquoise
ENSMUSG00000020846	Ruminococcus	0.71	0.84	0.138183	refilin B	pink
ENSMUSG00000020895	Ruminococcus	0.7	0.84	-0.112472	transmembrane protein 107	turquoise
ENSMUSG00000024043	Ruminococcus	0.76	0.94	0.162119	Rho GTPase activating protein 28	purple
ENSMUSG00000027513	Ruminococcus	0.7	0.9	-0.208532	phosphoenolpyruvate carboxykinase 1, cytosolic	blue
ENSMUSG00000027715	Ruminococcus	0.77	0.88	-0.192436	cyclin A2	turquoise
ENSMUSG00000029597	Ruminococcus	0.8	0.89	-0.278357	serine dehydratase	turquoise
ENSMUSG00000030219	Ruminococcus	0.73	0.84	-0.162852	endoplasmic reticulum protein 27	blue
ENSMUSG00000032271	Ruminococcus	0.78	0.9	-0.172815	nicotinamide N-methyltransferase	blue
ENSMUSG00000035042	Ruminococcus	0.77	0.84	-0.120244	chemokine (C-C motif) ligand 5	turquoise
ENSMUSG00000036390	Ruminococcus	0.72	0.86	0.181638	growth arrest and DNA-damage-inducible 45 alpha	blue
ENSMUSG00000050014	Ruminococcus	0.78	0.83	-0.213088	apolipoprotein L 10B	blue
ENSMUSG00000051076	Ruminococcus	0.73	0.85	0.171772	V-set domain containing T cell activation inhibitor 1	blue
ENSMUSG00000051225	Ruminococcus	0.74	0.86	-0.140971	family with sequence similarity 83, member A	blue
ENSMUSG00000054000	Ruminococcus	0.7	0.83	-0.171539	tumor suppressor candidate 1	turquoise
ENSMUSG00000071656	Ruminococcus	0.81	0.95	0.270082	LRRN4 C-terminal like	purple
ENSMUSG00000087006	Ruminococcus	0.73	0.85	-0.141347	predicted gene 13889	turquoise
ENSMUSG00000087107	Ruminococcus	0.75	0.88	-0.1512	expressed sequence AI662270	green
ENSMUSG00000087163	Ruminococcus	0.8	0.95	-0.210473	predicted gene 16230	blue
ENSMUSG00000087348	Ruminococcus	0.71	0.89	-0.179156	NA	blue
ENSMUSG00000093916	Ruminococcus	0.7	0.84	-0.152538	NA	blue
ENSMUSG00000097566	Ruminococcus	0.77	0.92	0.185576	NA	brown
ENSMUSG00000103662	Ruminococcus	0.76	0.88	0.189402	NA	blue
ENSMUSG00000104279	Ruminococcus	0.77	0.87	-0.22507	NA	turquoise
ENSMUSG00000113536	Ruminococcus	0.73	0.84	0.128603	NA	blue
ENSMUSG00000115200	Ruminococcus	0.72	0.84	-0.238341	NA	blue
